# Supplementary material for: Muscle redundancy is greatly reduced by the spatiotemporal nature of neuromuscular control
Source: Front Rehabil Sci. 2023 Nov 8;4:1248269. doi: 10.3389/fresc.2023.1248269 (PMC10663283; doi:10.3389/fresc.2023.1248269)
Supplement: Supplementary file 1 [file Datasheet1.zip]

Archive with 199 entries (179 files):
- Data Sheet 1_v1/
- Data Sheet 1_v1/stfeasibility-Pub/
- Data Sheet 1_v1/stfeasibility-Pub/.DS_Store
- Data Sheet 1_v1/stfeasibility-Pub/.github/
- Data Sheet 1_v1/stfeasibility-Pub/.github/workflows/
- Data Sheet 1_v1/stfeasibility-Pub/.github/workflows/main.yml
- Data Sheet 1_v1/stfeasibility-Pub/.gitignore
- Data Sheet 1_v1/stfeasibility-Pub/.Rbuildignore
- Data Sheet 1_v1/stfeasibility-Pub/.Rprofile
- Data Sheet 1_v1/stfeasibility-Pub/.travis.yml
- Data Sheet 1_v1/stfeasibility-Pub/Aconcat_output.csv
- Data Sheet 1_v1/stfeasibility-Pub/big1.csv
- Data Sheet 1_v1/stfeasibility-Pub/big1_rhs.csv
- Data Sheet 1_v1/stfeasibility-Pub/CONDUCT.md
- Data Sheet 1_v1/stfeasibility-Pub/constraint_example_mat.csv
- Data Sheet 1_v1/stfeasibility-Pub/contributionexamples.md
- Data Sheet 1_v1/stfeasibility-Pub/data/
- Data Sheet 1_v1/stfeasibility-Pub/data/cat1H.txt
- Data Sheet 1_v1/stfeasibility-Pub/data/distal_scaling_tasks.csv
- Data Sheet 1_v1/stfeasibility-Pub/data/force_redirection_tasks.csv
- Data Sheet 1_v1/stfeasibility-Pub/data/fvc_hentz_2002.csv
- Data Sheet 1_v1/stfeasibility-Pub/data/har_st10_half.rda
- Data Sheet 1_v1/stfeasibility-Pub/data/mini_trajectory_constr.rda
- Data Sheet 1_v1/stfeasibility-Pub/data/multiconstraint.rda
- Data Sheet 1_v1/stfeasibility-Pub/data/nine_task_equivalence_matrix.csv
- Data Sheet 1_v1/stfeasibility-Pub/data/palmar_scaling_tasks.csv
- Data Sheet 1_v1/stfeasibility-Pub/data/r_non_redundant.rda
- Data Sheet 1_v1/stfeasibility-Pub/data/Sohn2013_hinlimb_models.mat
- Data Sheet 1_v1/stfeasibility-Pub/data/st10_half.rda
- Data Sheet 1_v1/stfeasibility-Pub/data/st_task_and_constraint.rda
- Data Sheet 1_v1/stfeasibility-Pub/data/xz_plane_h.tsv
- Data Sheet 1_v1/stfeasibility-Pub/DESCRIPTION
- Data Sheet 1_v1/stfeasibility-Pub/figures/
- Data Sheet 1_v1/stfeasibility-Pub/figures/lamdbas.pdf
- Data Sheet 1_v1/stfeasibility-Pub/figures/plot_constraints.ai
- Data Sheet 1_v1/stfeasibility-Pub/figures/plot_constraints_one_moment.ai
- Data Sheet 1_v1/stfeasibility-Pub/figures/plot_constraints_one_moment.pdf
- Data Sheet 1_v1/stfeasibility-Pub/figures/sample_redirection_task_trajectories_with_labeled_badvelocities.pdf
- Data Sheet 1_v1/stfeasibility-Pub/figures/st_feasibility_boxplots.ai
- Data Sheet 1_v1/stfeasibility-Pub/figures/st_feasibility_boxplots.pdf
- Data Sheet 1_v1/stfeasibility-Pub/installation_linux.md
- Data Sheet 1_v1/stfeasibility-Pub/LICENSE
- Data Sheet 1_v1/stfeasibility-Pub/NAMESPACE
- Data Sheet 1_v1/stfeasibility-Pub/notes_from_hari.md
- Data Sheet 1_v1/stfeasibility-Pub/R/
- Data Sheet 1_v1/stfeasibility-Pub/R/base_constraints.r
- Data Sheet 1_v1/stfeasibility-Pub/R/brute_force_velocity_constraint.r
- Data Sheet 1_v1/stfeasibility-Pub/R/cat.r
- Data Sheet 1_v1/stfeasibility-Pub/R/compute_fmax.r
- Data Sheet 1_v1/stfeasibility-Pub/R/eliminate_redundant.r
- Data Sheet 1_v1/stfeasibility-Pub/R/evaluate_solutions.r
- Data Sheet 1_v1/stfeasibility-Pub/R/extract_trajectory_from_multiconstraint_har.r
- Data Sheet 1_v1/stfeasibility-Pub/R/full_st.r
- Data Sheet 1_v1/stfeasibility-Pub/R/helper_functions.r
- Data Sheet 1_v1/stfeasibility-Pub/R/main.r
- Data Sheet 1_v1/stfeasibility-Pub/R/maximize_wrench.r
- Data Sheet 1_v1/stfeasibility-Pub/R/merge_constraints.r
- Data Sheet 1_v1/stfeasibility-Pub/R/minimize_activation.r
- Data Sheet 1_v1/stfeasibility-Pub/R/pca.r
- Data Sheet 1_v1/stfeasibility-Pub/R/runplots.r
- Data Sheet 1_v1/stfeasibility-Pub/R/sampling.r
- Data Sheet 1_v1/stfeasibility-Pub/R/seedpoints.r
- Data Sheet 1_v1/stfeasibility-Pub/R/tasks.r
- Data Sheet 1_v1/stfeasibility-Pub/R/test_constr_dimensionality.r
- Data Sheet 1_v1/stfeasibility-Pub/R/velocity_constraints.r
- Data Sheet 1_v1/stfeasibility-Pub/README.Rmd
- Data Sheet 1_v1/stfeasibility-Pub/st2/
- Data Sheet 1_v1/stfeasibility-Pub/st2/task_animation.mov
- Data Sheet 1_v1/stfeasibility-Pub/stfeasibility.Rproj
- Data Sheet 1_v1/stfeasibility-Pub/tasks.ai
- Data Sheet 1_v1/stfeasibility-Pub/tasks.csv
- Data Sheet 1_v1/stfeasibility-Pub/tests/
- Data Sheet 1_v1/stfeasibility-Pub/tests/testthat/
- Data Sheet 1_v1/stfeasibility-Pub/tests/testthat/.DS_Store
- Data Sheet 1_v1/stfeasibility-Pub/tests/testthat/test_analytical_integration.r
- Data Sheet 1_v1/stfeasibility-Pub/tests/testthat/test_cadaveric.r
- Data Sheet 1_v1/stfeasibility-Pub/tests/testthat/test_cat.r
- Data Sheet 1_v1/stfeasibility-Pub/tests/testthat/test_eliminate_constraint.r
- Data Sheet 1_v1/stfeasibility-Pub/tests/testthat/test_eliminate_redundant_major.r
- Data Sheet 1_v1/stfeasibility-Pub/tests/testthat/test_example_trajectories_over_speed.r
- Data Sheet 1_v1/stfeasibility-Pub/tests/testthat/test_full_st.r
- Data Sheet 1_v1/stfeasibility-Pub/tests/testthat/test_helper_functions.r
- Data Sheet 1_v1/stfeasibility-Pub/tests/testthat/test_maximize_wrench.r
- Data Sheet 1_v1/stfeasibility-Pub/tests/testthat/test_merge_constraints.r
- Data Sheet 1_v1/stfeasibility-Pub/tests/testthat/test_mini_st.r
- Data Sheet 1_v1/stfeasibility-Pub/tests/testthat/test_multiconstraint_redundancy.r
- Data Sheet 1_v1/stfeasibility-Pub/tests/testthat/test_performance.r
- Data Sheet 1_v1/stfeasibility-Pub/tests/testthat/test_plot_st_progression.r
- Data Sheet 1_v1/stfeasibility-Pub/tests/testthat/test_redundancy_distributive.r
- Data Sheet 1_v1/stfeasibility-Pub/tests/testthat/test_seedpoints.r
- Data Sheet 1_v1/stfeasibility-Pub/tests/testthat/test_singleconstraint.r
- Data Sheet 1_v1/stfeasibility-Pub/tests/testthat/test_st.r
- Data Sheet 1_v1/stfeasibility-Pub/tests/testthat/test_tasks.r
- Data Sheet 1_v1/stfeasibility-Pub/tests/testthat.r
- Data Sheet 1_v1/stfeasibility-Pub/with_st.csv
- Data Sheet 1_v1/__MACOSX/
- Data Sheet 1_v1/__MACOSX/._stfeasibility-Pub
- Data Sheet 1_v1/__MACOSX/stfeasibility-Pub/
- Data Sheet 1_v1/__MACOSX/stfeasibility-Pub/.github/
- Data Sheet 1_v1/__MACOSX/stfeasibility-Pub/.github/._workflows
- Data Sheet 1_v1/__MACOSX/stfeasibility-Pub/.github/workflows/
- Data Sheet 1_v1/__MACOSX/stfeasibility-Pub/.github/workflows/._main.yml
- Data Sheet 1_v1/__MACOSX/stfeasibility-Pub/._.DS_Store
- Data Sheet 1_v1/__MACOSX/stfeasibility-Pub/._.github
- Data Sheet 1_v1/__MACOSX/stfeasibility-Pub/._.gitignore
- Data Sheet 1_v1/__MACOSX/stfeasibility-Pub/._.Rbuildignore
- Data Sheet 1_v1/__MACOSX/stfeasibility-Pub/._.Rprofile
- Data Sheet 1_v1/__MACOSX/stfeasibility-Pub/._.travis.yml
- Data Sheet 1_v1/__MACOSX/stfeasibility-Pub/._Aconcat_output.csv
- Data Sheet 1_v1/__MACOSX/stfeasibility-Pub/._big1.csv
- Data Sheet 1_v1/__MACOSX/stfeasibility-Pub/._big1_rhs.csv
- Data Sheet 1_v1/__MACOSX/stfeasibility-Pub/._CONDUCT.md
- Data Sheet 1_v1/__MACOSX/stfeasibility-Pub/._constraint_example_mat.csv
- Data Sheet 1_v1/__MACOSX/stfeasibility-Pub/._contributionexamples.md
- Data Sheet 1_v1/__MACOSX/stfeasibility-Pub/._data
- Data Sheet 1_v1/__MACOSX/stfeasibility-Pub/._DESCRIPTION
- Data Sheet 1_v1/__MACOSX/stfeasibility-Pub/._figures
- Data Sheet 1_v1/__MACOSX/stfeasibility-Pub/._installation_linux.md
- Data Sheet 1_v1/__MACOSX/stfeasibility-Pub/._LICENSE
- Data Sheet 1_v1/__MACOSX/stfeasibility-Pub/._NAMESPACE
- Data Sheet 1_v1/__MACOSX/stfeasibility-Pub/._notes_from_hari.md
- Data Sheet 1_v1/__MACOSX/stfeasibility-Pub/._R
- Data Sheet 1_v1/__MACOSX/stfeasibility-Pub/._README.Rmd
- Data Sheet 1_v1/__MACOSX/stfeasibility-Pub/._st2
- Data Sheet 1_v1/__MACOSX/stfeasibility-Pub/._stfeasibility.Rproj
- Data Sheet 1_v1/__MACOSX/stfeasibility-Pub/._tasks.ai
- Data Sheet 1_v1/__MACOSX/stfeasibility-Pub/._tasks.csv
- Data Sheet 1_v1/__MACOSX/stfeasibility-Pub/._tests
- Data Sheet 1_v1/__MACOSX/stfeasibility-Pub/._with_st.csv
- Data Sheet 1_v1/__MACOSX/stfeasibility-Pub/data/
- Data Sheet 1_v1/__MACOSX/stfeasibility-Pub/data/._cat1H.txt
- Data Sheet 1_v1/__MACOSX/stfeasibility-Pub/data/._distal_scaling_tasks.csv
- Data Sheet 1_v1/__MACOSX/stfeasibility-Pub/data/._force_redirection_tasks.csv
- Data Sheet 1_v1/__MACOSX/stfeasibility-Pub/data/._fvc_hentz_2002.csv
- Data Sheet 1_v1/__MACOSX/stfeasibility-Pub/data/._har_st10_half.rda
- Data Sheet 1_v1/__MACOSX/stfeasibility-Pub/data/._mini_trajectory_constr.rda
- Data Sheet 1_v1/__MACOSX/stfeasibility-Pub/data/._multiconstraint.rda
- Data Sheet 1_v1/__MACOSX/stfeasibility-Pub/data/._nine_task_equivalence_matrix.csv
- Data Sheet 1_v1/__MACOSX/stfeasibility-Pub/data/._palmar_scaling_tasks.csv
- Data Sheet 1_v1/__MACOSX/stfeasibility-Pub/data/._r_non_redundant.rda
- Data Sheet 1_v1/__MACOSX/stfeasibility-Pub/data/._Sohn2013_hinlimb_models.mat
- Data Sheet 1_v1/__MACOSX/stfeasibility-Pub/data/._st10_half.rda
- Data Sheet 1_v1/__MACOSX/stfeasibility-Pub/data/._st_task_and_constraint.rda
- Data Sheet 1_v1/__MACOSX/stfeasibility-Pub/data/._xz_plane_h.tsv
- Data Sheet 1_v1/__MACOSX/stfeasibility-Pub/figures/
- Data Sheet 1_v1/__MACOSX/stfeasibility-Pub/figures/._lamdbas.pdf
- Data Sheet 1_v1/__MACOSX/stfeasibility-Pub/figures/._plot_constraints.ai
- Data Sheet 1_v1/__MACOSX/stfeasibility-Pub/figures/._plot_constraints_one_moment.ai
- Data Sheet 1_v1/__MACOSX/stfeasibility-Pub/figures/._plot_constraints_one_moment.pdf
- Data Sheet 1_v1/__MACOSX/stfeasibility-Pub/figures/._sample_redirection_task_trajectories_with_labeled_badvelocities.pdf
- Data Sheet 1_v1/__MACOSX/stfeasibility-Pub/figures/._st_feasibility_boxplots.ai
- Data Sheet 1_v1/__MACOSX/stfeasibility-Pub/figures/._st_feasibility_boxplots.pdf
- Data Sheet 1_v1/__MACOSX/stfeasibility-Pub/R/
- Data Sheet 1_v1/__MACOSX/stfeasibility-Pub/R/._base_constraints.r
- Data Sheet 1_v1/__MACOSX/stfeasibility-Pub/R/._brute_force_velocity_constraint.r
- Data Sheet 1_v1/__MACOSX/stfeasibility-Pub/R/._cat.r
- Data Sheet 1_v1/__MACOSX/stfeasibility-Pub/R/._compute_fmax.r
- Data Sheet 1_v1/__MACOSX/stfeasibility-Pub/R/._eliminate_redundant.r
- Data Sheet 1_v1/__MACOSX/stfeasibility-Pub/R/._evaluate_solutions.r
- Data Sheet 1_v1/__MACOSX/stfeasibility-Pub/R/._extract_trajectory_from_multiconstraint_har.r
- Data Sheet 1_v1/__MACOSX/stfeasibility-Pub/R/._full_st.r
- Data Sheet 1_v1/__MACOSX/stfeasibility-Pub/R/._helper_functions.r
- Data Sheet 1_v1/__MACOSX/stfeasibility-Pub/R/._main.r
- Data Sheet 1_v1/__MACOSX/stfeasibility-Pub/R/._maximize_wrench.r
- Data Sheet 1_v1/__MACOSX/stfeasibility-Pub/R/._merge_constraints.r
- Data Sheet 1_v1/__MACOSX/stfeasibility-Pub/R/._minimize_activation.r
- Data Sheet 1_v1/__MACOSX/stfeasibility-Pub/R/._pca.r
- Data Sheet 1_v1/__MACOSX/stfeasibility-Pub/R/._runplots.r
- Data Sheet 1_v1/__MACOSX/stfeasibility-Pub/R/._sampling.r
- Data Sheet 1_v1/__MACOSX/stfeasibility-Pub/R/._seedpoints.r
- Data Sheet 1_v1/__MACOSX/stfeasibility-Pub/R/._tasks.r
- Data Sheet 1_v1/__MACOSX/stfeasibility-Pub/R/._test_constr_dimensionality.r
- Data Sheet 1_v1/__MACOSX/stfeasibility-Pub/R/._velocity_constraints.r
- Data Sheet 1_v1/__MACOSX/stfeasibility-Pub/st2/
- Data Sheet 1_v1/__MACOSX/stfeasibility-Pub/st2/._task_animation.mov
- Data Sheet 1_v1/__MACOSX/stfeasibility-Pub/tests/
- Data Sheet 1_v1/__MACOSX/stfeasibility-Pub/tests/._testthat
- Data Sheet 1_v1/__MACOSX/stfeasibility-Pub/tests/._testthat.r
- Data Sheet 1_v1/__MACOSX/stfeasibility-Pub/tests/testthat/
- Data Sheet 1_v1/__MACOSX/stfeasibility-Pub/tests/testthat/._.DS_Store
- Data Sheet 1_v1/__MACOSX/stfeasibility-Pub/tests/testthat/._test_analytical_integration.r
- Data Sheet 1_v1/__MACOSX/stfeasibility-Pub/tests/testthat/._test_cadaveric.r
- Data Sheet 1_v1/__MACOSX/stfeasibility-Pub/tests/testthat/._test_cat.r
- Data Sheet 1_v1/__MACOSX/stfeasibility-Pub/tests/testthat/._test_eliminate_constraint.r
- Data Sheet 1_v1/__MACOSX/stfeasibility-Pub/tests/testthat/._test_eliminate_redundant_major.r
- Data Sheet 1_v1/__MACOSX/stfeasibility-Pub/tests/testthat/._test_example_trajectories_over_speed.r
- Data Sheet 1_v1/__MACOSX/stfeasibility-Pub/tests/testthat/._test_full_st.r
- Data Sheet 1_v1/__MACOSX/stfeasibility-Pub/tests/testthat/._test_helper_functions.r
- Data Sheet 1_v1/__MACOSX/stfeasibility-Pub/tests/testthat/._test_maximize_wrench.r
- Data Sheet 1_v1/__MACOSX/stfeasibility-Pub/tests/testthat/._test_merge_constraints.r
- Data Sheet 1_v1/__MACOSX/stfeasibility-Pub/tests/testthat/._test_mini_st.r
- Data Sheet 1_v1/__MACOSX/stfeasibility-Pub/tests/testthat/._test_multiconstraint_redundancy.r
- Data Sheet 1_v1/__MACOSX/stfeasibility-Pub/tests/testthat/._test_performance.r
- Data Sheet 1_v1/__MACOSX/stfeasibility-Pub/tests/testthat/._test_plot_st_progression.r
- Data Sheet 1_v1/__MACOSX/stfeasibility-Pub/tests/testthat/._test_redundancy_distributive.r
- Data Sheet 1_v1/__MACOSX/stfeasibility-Pub/tests/testthat/._test_seedpoints.r
- Data Sheet 1_v1/__MACOSX/stfeasibility-Pub/tests/testthat/._test_singleconstraint.r
- Data Sheet 1_v1/__MACOSX/stfeasibility-Pub/tests/testthat/._test_st.r
- Data Sheet 1_v1/__MACOSX/stfeasibility-Pub/tests/testthat/._test_tasks.r
