# Supplementary material for: Muscle redundancy is greatly reduced by the spatiotemporal nature of neuromuscular control
Source: Front Rehabil Sci. 2023 Nov 8;4:1248269. doi: 10.3389/fresc.2023.1248269 (PMC10663283; doi:10.3389/fresc.2023.1248269)
Supplement: Supplementary file 1 [file Datasheet1.zip › Data Sheet 1_v1/stfeasibility-Pub/.github/workflows/main.yml]

on: [push, pull_request]

name: R-CMD-check

jobs:
  R-CMD-check:
    runs-on: macOS-latest
    steps:
      - uses: actions/checkout@v2
      - uses: r-lib/actions/setup-r@master
      - name: Install dependencies
        run: |
          install.packages(c("devtools","remotes", "rcmdcheck"))
          devtools::install_github("bc/briancohn/frontiers2017")
          remotes::install_deps(dependencies = TRUE)
        shell: Rscript {0}
      - name: Check
        run: rcmdcheck::rcmdcheck(args = "--no-manual", error_on = "error")
        shell: Rscript {0}
