# Supplementary material for: Muscle redundancy is greatly reduced by the spatiotemporal nature of neuromuscular control
Source: Front Rehabil Sci. 2023 Nov 8;4:1248269. doi: 10.3389/fresc.2023.1248269 (PMC10663283; doi:10.3389/fresc.2023.1248269)
Supplement: Supplementary file 1 [file Datasheet1.zip › Data Sheet 1_v1/stfeasibility-Pub/Aconcat_output.csv]

adf	adl	bfa	bfp	edl	fdl	fhl	gmax	gmed	gmin	grac	lg	mg	pb	pec	pl	plan	psoas	pt	pyr	qf	rf	sart	sm	sol	st	ta	tp	vi	vl	vm	adf_1	adl_1	bfa_1	bfp_1	edl_1	fdl_1	fhl_1	gmax_1	gmed_1	gmin_1	grac_1	lg_1	mg_1	pb_1	pec_1	pl_1	plan_1	psoas_1	pt_1
0.0672149375500011	0.11971764084773	0.00333505129949391	0.0603290377966635	0.0469576569809414	0.0332497930650294	0.114192977251896	0.0816907845426348	0.0599580091640927	0.0377155072663899	0.00868972325718301	0.0973419155720881	0.0123282364706337	0.864666248448896	0.0222128195879044	0.929443427785821	0.00755295028809329	0.908726539687381	0.893893316527221	0.960991563572674	0.91843541323563	0.277511833972876	0.573969695625285	0.0190681073030075	0.0622280567827141	0.00295620681311287	0.96365418068402	0.250564631139222	0.0133962321301694	0.072101573581303	0.0591796404624452	0.0541176254377124	0.0674668699613214	0.0226239760851848	0.054792072760487	0.00201511756463932	0.0299056811303929	0.0167783048787827	0.023231134051372	0.0526130003348928	0.0139636202610831	0.0082582612599623	0.0256692795127613	0.0343473038318806	0.876261105306753	0.0258651713454384	0.904541153678198	0.0149474113392917	0.824054344105123	0.951871392433867
0.0221417667142851	0.00891311702698464	0.0249148682635701	0.0425299102502811	0.0309822761523598	0.065243319157837	0.159327472340596	0.124159797379609	0.0510125840518819	0.00965627215418427	0.136922710727799	0.00887288294335929	0.0414475514169413	0.828711835109034	0.078179666998608	0.890935781874899	0.0292267921872525	0.957164977144732	0.80643244067333	0.979725308665201	0.9335877468738	0.146549308387789	0.53446447267911	0.0141048067308579	0.137516514678734	0.0173982352232925	0.993710106731628	0.260068639931697	0.128641125061278	0.182918145462692	0.0455480258204781	0.0422339968861438	0.00900208512476486	0.0217573642683891	0.037474792335051	0.0262687211024846	0.0195275321885801	0.00389418433264496	0.0343445573634526	0.0359790618037141	0.0345881482735696	0.0812688906640482	0.023801853847954	0.00962509104816079	0.955527028229956	0.010978340269491	0.885158684973725	0.0287574141919442	0.76459862327984	0.996811821226857
0.0150868972741297	0.0463978421428754	0.00508130848834248	0.0645526472874139	0.0473936813967074	0.0660690777897455	0.232778100991714	0.0535243772498654	0.0632061983972995	0.02325708006944	0.116985209709169	0.00590936017156727	0.0263815418006381	0.820114612766609	0.048836453747045	0.974029215545002	0.00597359720831351	0.971076527559174	0.829228041159919	0.986290252436969	0.992179512959074	0.226739851191644	0.625413036543976	0.0100870704231005	0.190869162117499	0.0256716741837171	0.988121571620552	0.256064245560028	0.139929324335204	0.160183386838508	0.103453681406971	0.0513771325033015	0.0367620751419991	0.000813830823887425	0.0352021019030029	0.0195671190626036	0.0680398523775959	0.0367656562270962	0.0874395904453766	0.0205765950520289	0.0397889012479812	0.0120772715722669	0.0088578829078289	0.0237742028870907	0.96107089005331	0.0216436940700546	0.843872501432749	0.00824952648402549	0.805628466481435	0.996701850641904
0.00801843664974861	0.0938029977172715	0.0955760304449333	0.054657808858604	0.0599721351753634	0.0775606392826345	0.287104414789734	0.181621171824357	0.0652487402904733	0.0259818555648481	0.114370072256989	0.00796180454161285	0.00521814764790124	0.849473035613475	0.0388713339754949	0.956114164792941	0.00780481127439753	0.982232443242946	0.8093099322699	0.913623534681369	0.978284177142661	0.256406436984642	0.61961261841482	0.0129910361056616	0.136208654745521	0.0112708321388079	0.972413059497029	0.278008719958983	0.0631045763546311	0.0886828914077307	0.0414477410155958	0.0535961017283941	0.0756154834790101	0.00558891586539516	0.0132424056977978	0.0552950663989748	0.0532678575426399	0.00335697320091647	0.107240521171345	0.0453000729036354	0.00292448889013445	0.0435644169632815	0.0344360852966649	0.00123924903355197	0.978449262397879	0.0795182765722915	0.811223594269143	0.0128385546952161	0.802884358992031	0.99795000075418
0.0248027660964759	0.0742219091979759	0.0479227694266081	0.0656613438682459	0.0974513441340126	0.0207087601512448	0.194345009500446	0.275328967421162	0.07591054088142	0.0399392235282661	0.0789531532293048	0.00776280972456936	0.0459348945700539	0.73188877299198	0.0515070493018487	0.871883455868514	0.0095500307160526	0.972613119727996	0.869855509750155	0.850520913396057	0.977329708478694	0.228576069669754	0.648131904204098	0.00644678991682676	0.132076569597565	0.0113021168397059	0.904188086997987	0.306404959758366	7.09189364384574e-05	0.173165274481976	0.0575878031427787	0.0147637762412	0.0681429933099002	0.00770476004638013	0.0231326054501494	0.113731223250235	0.00508244342710955	0.0518315534343321	0.00110758253217206	0.0300490445768736	0.0326397591467596	0.0441820168307988	0.0112064996665207	0.0116210268567491	0.94830269156323	0.0341030523686449	0.81319624765238	0.0141831987135224	0.791694656631235	0.956209269362526
0.0118339770473383	0.0131276883874842	0.0177392204662793	0.0759358758751747	0.0714983893312447	0.0145687039124242	0.172082504784983	0.266598798890416	0.0472461806228109	0.0192659775929087	0.100064313467539	0.0128163016937209	0.0394276382651641	0.83060939502249	0.0205128285916964	0.92945590054063	0.00442531271323906	0.96804213878076	0.80515512313038	0.970112063944246	0.967611463858499	0.305944034567561	0.657727465245775	0.0196039997231294	0.22953519328221	0.0224051249485141	0.949928445988687	0.268911218399933	0.0248490785441177	0.179736409334967	0.064620616170694	0.017049111261295	0.0268681042229707	0.0218421908295803	0.00737670958864797	0.0306518955132807	0.0752644977956225	0.0252588117417992	0.0689903643304858	0.0250485834125295	0.168815673998384	0.125299671178855	0.00392718871655634	0.00210466931768505	0.805959189575212	0.0893526604332733	0.89577096951752	0.0362480829467468	0.674322161027267	0.973197856523742
0.0103113139628676	0.0308282952202377	0.00465374295917433	0.0963523280251287	0.0997570276194979	0.0307999527073993	0.181710337977503	0.0942826180657174	0.0472607407420523	0.00240928275332514	0.0260988013099371	0.0175659110747854	0.00078624489951193	0.876094211934207	0.0311574558362747	0.905979717172719	0.0317762657783864	0.955079100103858	0.776625177770694	0.951378318775458	0.96147058406269	0.35191672597112	0.651902818383183	0.00933400351414497	0.179688480301296	0.0280735875957009	0.880836197167605	0.214845365750564	0.0376533106885266	0.138447447099297	0.159028493358656	0.00378303128258465	0.0488093230087029	0.079082588442362	0.00648841129532311	0.168537149061814	0.0794010187003491	0.0408944344946524	0.0217816269060007	0.0321697972539433	0.128514163963733	0.142888043241868	0.0163477065026921	0.023204422724404	0.736003958189111	0.158054197502537	0.776253492407381	0.0129530141170307	0.665384861856522	0.961902424798675
0.00415786473346187	0.0193656528531926	0.0101620726930797	0.100750405800329	0.0359821643558504	0.0477691870684756	0.143160142465939	0.116592897330723	0.0292977758041389	0.0308513265451309	0.0582129592901383	0.0236042647444344	0.0216324625769042	0.942637436213224	0.0997851744512467	0.909606332330235	0.00896440851010869	0.990185079378646	0.640657858115504	0.963365246401992	0.936360169281835	0.423130258891726	0.579532945782596	0.006868332203727	0.193933824431324	0.0226011800192985	0.882409146586379	0.183393111989096	0.108483663361518	0.0723681434336497	0.188235110441979	0.0197396581499492	0.046432294762423	0.0404192241091209	0.0127738126508113	0.109522281649918	0.110850563201206	0.0152042802950213	0.00611797065604484	0.0366722323943454	0.201316967629853	0.112966776796237	0.00772177554809324	0.0463496400607364	0.715189255428684	0.112559015738149	0.881943032035853	0.0130349371142402	0.688146716586832	0.897084314884795
0.0124083395094588	0.046120265731567	0.0328075460708375	0.127107892715708	0.0712494119740078	0.0044933190126642	0.148670248841399	0.0391580976276416	0.0630975965014018	0.0316803374629328	0.00743091577495158	0.00803809144350077	0.0362355123993896	0.94275778410164	0.0789182399249983	0.794766579538897	0.0250758059163337	0.970261206511579	0.604146302278195	0.98997984548646	0.876313386967576	0.45205379085763	0.746044394055602	0.0112088823149878	0.159892631996245	0.00577310494357319	0.898337196363731	0.221523284857703	0.0488206109516811	0.0934595808444717	0.228615650684647	0.0251613237665718	0.126286481393695	0.0866163459805003	0.00557354546887137	0.165777869535812	0.156655494981035	0.00842073106460429	0.0554353122446367	0.0405053662704117	0.156844196146143	0.0397055036084219	0.027968457572816	0.0114460361322474	0.711870581980581	0.0256567187585628	0.940333573814276	0.0396136128879868	0.677700862690156	0.864226038663995
0.000411422416052355	0.0663636804073687	0.0953569748250138	0.0974051003953335	0.0528669924681549	0.0099226920912561	0.099385584642258	0.0114505873010144	0.0616737774715194	0.0405168754239828	0.0147530451952916	0.0353748071137845	0.0217740268806715	0.816202981584288	0.131896039385163	0.849978225064053	0.0300967196986165	0.967425876707902	0.680986400312857	0.959116475889024	0.93545820640758	0.385024155587102	0.712176051941869	0.00502864049676097	0.257175640584498	0.017094165066988	0.971166616837207	0.192941653470254	0.0397009934391959	0.113923805201081	0.123979207064238	0.0551131065604187	0.202767425995988	0.0219418804634483	0.0194860466792225	0.169946773015811	0.0678358982909493	0.0281777571743492	0.0772536741712461	0.064469562817193	0.0910804156790979	0.0124848035185637	0.00304968424648041	0.0205559290001685	0.68060514447778	0.113085359580885	0.749561201142484	0.0251529577707566	0.64858905377237	0.812336905219579
0.024505730315652	0.0428601993551303	0.0416457281212566	0.0995816514627308	0.040343809065281	0.0611039141938214	0.139145252802714	0.0353214585934329	0.0860049366024717	0.0811944892032537	0.000179688653953778	0.0392591856551931	0.00639215185571569	0.759523718631463	0.112909277295502	0.840385329006121	0.0273708117730469	0.883203009997551	0.684449276631653	0.934051539436119	0.9570289832388	0.314180780268737	0.784580585136931	0.0101368065988884	0.247875513820751	0.00262459446334896	0.991906024509278	0.172491055784404	0.00128900176870405	0.109002400317068	0.222262790373829	0.0626798952710333	0.27643910554555	0.00397827530045836	0.0205732796322894	0.22836557479294	0.0689564835871338	0.0202601962346303	0.127874456796936	0.0452101354042442	0.0500715597592365	0.0208029987218823	0.0386634609076953	0.0148127032117178	0.710586264416441	0.0884482472961768	0.754754867916688	0.00989381752649292	0.69963019222772	0.872167899087728
0.00897769084446525	0.0156847362422038	0.052465060001807	0.105394398194259	0.0499733119082176	0.103742840435992	0.147126810987607	0.0817183172468771	0.0637225715859739	0.0988147068424746	0.0252018328295728	0.0119385766371211	0.00612366163195799	0.804800790566884	0.087875097783444	0.818632761997186	0.0376866098940844	0.87912387838287	0.64509825152296	0.999589742538546	0.95764777218905	0.371184538385113	0.791573950798102	0.00421219643648308	0.286737909931465	0.0107673153892467	0.969979977574885	0.116085464715796	0.0995235101385674	0.0658415645161114	0.245597101411279	0.0110464369483199	0.245401393227727	0.00412703082762259	0.000826942917033282	0.258562929007403	0.0488807711136331	0.0764135984179225	0.126948480389242	0.00784655064377306	0.0286785754383087	0.00699851899891586	0.0146810222484816	0.00572048440507755	0.774556389454291	0.0997457662787941	0.723680405056854	0.0101514419022955	0.613421447309447	0.943011806997625
0.00202942430940337	0.0151737462105497	0.0848140792846939	0.0907363956344407	0.07893753707527	0.117359992617711	0.162988824047933	0.10904932167195	0.0712485235440425	0.0549132300788422	0.0488708577382324	0.00997305002299401	0.0185119751396188	0.755854258290244	0.145435593678841	0.766197599450898	0.015025676860639	0.923329772838787	0.594030153725119	0.927029764236306	0.98815234745923	0.296403434223694	0.717416325300941	0.000177919611527907	0.315418510281618	0.00321979597829801	0.930146217446816	0.108384603374641	0.00747329503492532	0.0680069816955152	0.293550061732567	0.0106178047951272	0.243959851495604	0.0042108616459471	0.015960263024037	0.313057683703597	0.040095998445312	0.0077484152328286	0.108648644857346	0.00971189460089648	0.0332720585153127	0.0422619779815726	0.0498794397712774	0.0180747043256656	0.789667674203167	0.110088901881469	0.772325861914199	0.000328028432613867	0.557749247997016	0.954494869909882
0.006003119387995	0.0394210686205649	0.0263581395101057	0.103240226899661	0.0888274504639858	0.0463398713119983	0.19799276957169	0.0813882780934133	0.0704000563484628	0.0451009441528021	0.0373070721497179	0.0177216018287582	0.00625666359144507	0.803989912088085	0.188244322749699	0.762095033624411	0.0106496212121463	0.992795081161	0.567015932450126	0.915042962158305	0.990606769390294	0.32069630196046	0.680696734863826	0.00145193589387328	0.303919016273016	0.0117508921905623	0.939748612683254	0.148962364457463	0.0691916832413821	0.110233915823219	0.247305430028574	0.0325568971902955	0.281587017263368	0.0101112929728523	0.000898555597225994	0.316658176474991	0.0878193618304466	0.00812605302532407	0.0964984027521342	0.0140642749807242	0.131698543270839	0.068312436958843	0.0310943422847712	0.0163191694115308	0.789673824145697	0.158307354029575	0.800144730150305	0.00489896134622735	0.530942387210114	0.961202042895776
0.0243169169639201	0.018787142706569	0.0132202780229909	0.10892442414652	0.0860191756143453	0.00620820240032571	0.135323751791865	0.0807790944465123	0.0716188991991007	0.13803419453255	0.0123409834480995	0.0247823489267737	0.0269656903536415	0.859475037191358	0.23071956515635	0.751707633426063	0.0218733577852454	0.944456752774434	0.663661761582542	0.878879158274552	0.969145569569821	0.380248750426391	0.689887659854601	0.00291810526491626	0.282255904272207	0.00208199722877036	0.975777901181154	0.185506317534228	0.133943304450314	0.0524974731083072	0.222533174561448	0.00178549050284851	0.273299722788137	0.0125017385533174	0.0204972722715166	0.389313537670548	0.0392787385612891	0.00336904420683754	0.116152214210008	0.00472765596456914	0.0673714633142023	0.00858943234748308	0.054166226807294	0.0234935197763284	0.815637824009143	0.138214771443151	0.807536479575513	0.00632877180905082	0.527516498419195	0.929086727625571
0.0145249039125381	0.0384315310984617	0.0694990003476958	0.0543668472300142	0.0490327504241474	0.00874698088468371	0.0872080192041805	0.051836195634086	0.0521423848427517	0.19820155223871	0.0272718051488905	0.0658482859368247	0.00651572360373826	0.839165270577604	0.299148768586213	0.737091923062638	0.00345952028149033	0.858310621714862	0.69409653492752	0.949889639404532	0.984856696139511	0.274853588678834	0.658150655696661	0.0448349479732265	0.308403648765905	0.00543340650670691	0.932218843074271	0.163890151296998	0.11329606803127	0.0144281547394725	0.0701294584678535	0.00941851170141195	0.194591348043911	0.0654625387630026	0.00699051504777194	0.452159162670265	0.0529138007189621	4.35181629713731e-05	0.0829818129465001	0.00648302225500162	0.161236803087909	0.0336263051893629	0.046957576961699	0.0345424006096462	0.785386129358165	0.0864895048964946	0.786076673203794	0.00584430998086398	0.521544208479913	0.952426532357558
0.0133618865329753	0.091918412336016	0.0542310024457799	0.0463815245688759	0.0699289889155785	0.0834821124342272	0.0408131332812658	0.0773479478898138	0.0602874595729382	0.190604739067365	0.147688549520745	0.0370995246507791	0.0499508606837922	0.837419821344578	0.262355492462157	0.675574502916618	0.00282907523137808	0.844443407695142	0.709815592534447	0.932508910481928	0.967560695110346	0.269183138299441	0.61300610466594	0.00287999525509988	0.346015483832923	0.00958587595976046	0.925556822648587	0.146886567942764	0.127576065612479	0.0942290205475636	0.00563151448901371	0.0211848691283131	0.0925103436483886	0.00414147078661727	0.0157503733000468	0.434207758294267	0.0453100025715447	0.00591769763141934	0.0142154083918223	0.0111720355626165	0.195453944287803	0.0800567519802145	0.0218894835544164	0.0566012420430515	0.843169490263906	0.123759204473371	0.77501649339806	0.00685931196120827	0.581687463371157	0.857243671247804
0.0322858704816453	0.0275712992771784	0.019240254353576	0.0500193835836814	0.000356698649089443	0.155906995581413	0.0571685841655331	0.053020234631898	0.0737504191850163	0.160735421309728	0.139652524390936	0.00174143171971491	0.00476148295413091	0.753600660175671	0.3172382166601	0.707230217338221	0.0512323764460739	0.828509431707277	0.606826134361846	0.844833317292057	0.954316629934553	0.281701542323058	0.587833657786927	0.0025820053112563	0.352165647521565	0.00285621249861161	0.914702782154992	0.101885832833739	0.167015647702719	0.0398246678328135	0.0123377772880507	0.020250349188032	0.108261786819385	0.0208203511488708	0.0285903282210404	0.411798078283209	0.0897727374486569	0.0140982169195529	0.0594763440022819	0.0185409079068218	0.2410495191866	0.0175626665888254	0.0262157872500107	0.0141004855855779	0.969699369973392	0.114032942865554	0.77862372051565	0.00767248425594769	0.586969843428995	0.866836640512906
0.00560786146561898	0.0205938632782609	0.0472828612142609	0.0489490208750787	0.00149309208297153	0.0845463559251682	0.10571594417724	0.04828892332283	0.0731036132509972	0.206910620967834	0.188829291544463	0.00490325523169604	0.0159796670252393	0.786686758069273	0.256666609683328	0.735454844532141	0.0147967047749257	0.823073381601134	0.642252667838856	0.869731484596023	0.974211401108674	0.259680125982545	0.63338825987398	0.00028080308921721	0.279427679560056	0.00827914847912378	0.829209267343066	0.170632015383787	0.154146856022667	0.0890846273685228	0.0289871938234451	0.0152260861964419	0.15820156904503	0.0123238477651676	0.0259626252528683	0.463375706809915	0.0330977093889372	0.00130479793214489	0.0232207064788421	0.0131319281956531	0.191922653086783	0.0414558600127404	0.0130957571910684	0.00980471214036257	0.983523671485758	0.0816097551613154	0.742335820284542	0.0193354015271479	0.581857260277634	0.928046767120056
0.014443467182514	0.0151698222378038	0.0431965795560136	0.0517216744277686	0.00162075371501922	0.104298563025309	0.131399228464191	0.107047381088082	0.0780200041455847	0.193813090160124	0.143242746254213	0.0154336570208583	0.0165592907662939	0.741710143653792	0.228189937010099	0.75026931657917	0.0107628957287893	0.868031807582328	0.661785287085283	0.740013754409279	0.998535809240981	0.254267279851461	0.570180231609974	0.00451752526691459	0.220454159689301	0.0020538141479507	0.851001130157946	0.171628687231003	0.208939846156484	0.0467643026788441	0.0354351362502818	0.0117663528205699	0.13971892661612	0.0023253846066914	0.028278596580465	0.596651382570261	0.0516201958781195	0.0883352883646015	0.0090941119076721	0.00987212115345985	0.150996196966342	0.0250941968182305	0.00914946047643879	0.00857289434860091	0.980283181666521	0.00820494730243979	0.857524779282128	0.00698681003389225	0.59943286320143	0.891878211601136
0.0141320240021857	0.0222398307743747	0.0218999480380269	0.0402111113286816	0.0250860540685019	0.174192755498288	0.112295823222351	0.0137125673166619	0.0788394726674692	0.237088805309737	0.115493091149427	0.00588120739641693	0.0625681658954724	0.77521481487019	0.291503532441812	0.743225421970314	0.00581184727073326	0.851102325581893	0.713100356857059	0.721800461592111	0.996993565755746	0.17658439627032	0.541368418029467	0.020850687712545	0.197604907862664	0.00679824672622178	0.919952574150066	0.173225920018001	0.222669364801179	0.0799642357108216	0.0345278210347923	0.00806540644858224	0.149007730288943	0.0789599751694309	0.0183470188450288	0.574290094095562	0.013191334585936	0.0554271807614564	0.0318635568670471	0.00833671963113694	0.171828140886517	0.00467862885132226	0.00262824035786808	0.0188230800968537	0.970805430053815	0.0408323641565581	0.850589772457069	0.00263945642461682	0.613701392571466	0.935828521929705
0.0010864876806121	0.0348374422393269	0.0684810472912613	0.0270090871451999	0.0734456939786603	0.141715516667072	0.124800173885721	0.0737416837390637	0.0657999974248278	0.30444919862372	0.109241390919065	0.0159233235771337	0.0514227627439527	0.794917172926795	0.38162785190418	0.815612960801694	0.0185732429876322	0.830039107367533	0.772453135232987	0.789511925051177	0.963446264228875	0.0700158481059831	0.555381473904101	0.0104672485878386	0.102907009641072	0.0121565617779082	0.878239318900515	0.238036549092784	0.202525353207638	0.144225320521848	0.0207838669888844	0.00660717459361656	0.116721743302058	0.086557397296923	0.0385099976333437	0.551376729883517	0.011347694850911	0.0360508998784335	0.00326467747746861	0.00487115152761028	0.147876949772274	0.0167972491595482	0.0334642729892337	0.00620011238677456	0.967211551796966	0.0174713007197994	0.870665888144376	0.00200021221185479	0.695594429380766	0.901982219095265
0.0050072455772175	0.010146674855589	0.0015695339337949	0.0431438714843982	0.0726936050700181	0.100396554915779	0.188037464376996	0.0583906030006634	0.0587361980256952	0.37819096035232	0.0976719760152231	0.0103200190925015	0.0410048112388017	0.826357347638268	0.347367020476434	0.749379790503342	0.0067405385867731	0.823054282831452	0.825874920217222	0.773336422442139	0.909570783342401	0.103217313313972	0.550214656962715	0.023782254666866	0.0831144257368003	0.0152772707958975	0.862724702525197	0.264836326507235	0.175984661843663	0.178082429274456	0.0257107530979186	0.0147814260687641	0.0396828201524128	0.119077897999399	0.0326604963542142	0.533144680388156	0.0824899068458786	0.0109906158490701	0.0488353547920248	0.0209363688356819	0.20597323217161	0.0951451009098746	0.032371281850307	0.0284650210875947	0.961009116136567	0.132040159804513	0.954914885435623	0.00779745977512191	0.84776949744668	0.850162050809551
0.0220374434866025	0.0550076402014822	0.0672358955353216	0.034788955338386	0.0801651839108987	0.121087648813098	0.143343580669398	0.0208686808479214	0.0431295128936994	0.378102643360809	0.0165396983097994	0.0416457532391298	0.0182432568998156	0.85909741130726	0.300121515254752	0.844894992087978	0.0343651710356743	0.781175356326218	0.787827131165187	0.896012571276781	0.911631636242308	0.150525583710305	0.60715156484303	0.00786609633775274	0.018506526180938	0.0275703372341299	0.872988707020354	0.21379810444826	0.101765164708843	0.111009318171767	0.0216266577020212	0.0349925965800656	0.0127974839148083	0.0463547738516055	0.0574909643426294	0.585413551763716	0.07170265711083	0.00414392342023713	0.0880037585642045	0.029349610369069	0.211975037006983	0.0394326167357901	0.0191760179616536	0.00556482565226724	0.987800881127223	0.119460655474349	0.892653207212427	0.0422824710741445	0.839725627943144	0.877180869046091
0.0359949928562291	0.0373590996530509	0.109968245203728	0.00863572594554093	0.0649427409861759	0.184425201616811	0.0946998569853275	0.0277842521702005	0.0384720834857244	0.47052084512798	0.00595791413402174	0.0499862426825213	0.0671682585769005	0.861631697256527	0.327026827308633	0.818246535579983	0.00821685608907163	0.772640278849198	0.729046700809269	0.966770962979084	0.999786610428198	0.116078815536325	0.640354518951419	0.0044972321754394	0.0569283656121497	0.0360447960214577	0.940330935433702	0.147497363200837	0.128689403473489	0.0467142712870803	0.0368361929791068	0.0227120381961018	0.0809968216737915	0.0317098338334038	0.0360796105581795	0.594910500167906	0.0159108589201444	0.0312225433627932	0.0698283704775839	0.0357366266129036	0.157189226155307	0.0432390305129678	0.0150934711497154	0.0372516578620524	0.90490205912959	0.193732764810213	0.843761055081466	0.00680781666863503	0.808503064769695	0.869290286876075
0.00143457556479983	0.0968164850007597	0.136245499413848	0.0131054863963015	0.0977861911488978	0.0142942547318901	0.135857070761588	0.083541863940554	0.0283356996967363	0.473646609458585	0.126400688273216	0.0538085639066293	0.0458170823822521	0.846017372069859	0.296556744127814	0.827477345458039	0.00839426797548407	0.800278799133392	0.697062752458035	0.967716129249794	0.965429352992636	0.151224192956786	0.544007839191821	0.0096633108420585	0.100011769568774	0.00661591857295276	0.935478898627568	0.213876705715872	0.175298142635895	0.0250213631473332	0.0260413459414358	0.00580785163402376	0.0938523968802153	0.0536941660984479	0.0473345883578412	0.604359562399221	0.00234387118006857	0.0991952105898642	0.0653870596380665	0.0252584764293653	0.150301253734695	0.0158607586370864	0.00596481350325623	0.0209472067343549	0.997878811614825	0.238018312103582	0.756107582071635	0.0182193498247833	0.828767497288276	0.949961510900948
0.0167202288606598	0.00942705464042679	0.113525874033035	0.020503846874628	0.0467558309873946	0.0232888281302077	0.101295914130317	0.132900899380999	0.0236383909304707	0.502876233952888	0.0325017012308397	0.0189450180803616	0.0808117068976094	0.737230046209421	0.239317546228711	0.795533072251494	0.0126812762162595	0.75034634046067	0.702734000151962	0.977256112388122	0.938166893833779	0.152796693168663	0.656730814830652	0.0249534016570621	0.14771013395776	0.0252273961384101	0.962537163754886	0.200643080718873	0.24578743016889	0.0145775236395229	0.0468482967476727	0.0110704540568389	0.139495835364943	0.00615978624505403	0.0617757326212596	0.716653667841606	0.0597609874421129	0.0957392519087497	0.108304794543557	0.0191163715714877	0.177089438373411	0.012698767606345	0.0306265364031779	0.0167914269643759	0.927821861227851	0.109892536859871	0.803317908955516	0.00205398761615871	0.778322947101197	0.879724184039277
0.020804643227411	0.0169563333796415	0.189225783783946	0.0205505632455994	0.0327521653772173	0.0430069717448936	0.11277108338592	0.10907022358441	0.0496420637397147	0.486276033083072	0.0665883950415241	0.0248272374831492	0.0578633439420156	0.660898602893647	0.223219851257825	0.737924119032567	0.00883873815935712	0.808055036517708	0.724702016390743	0.935215959416523	0.817186217776882	0.0802339698062856	0.642205413467233	0.000992511591187564	0.20102990300457	0.00425015096151494	0.964635982983874	0.243103888046329	0.263753207845147	0.042784673969814	0.0172440328609871	0.00320612791278313	0.139078288060432	0.0213601081254662	0.0570080014899031	0.743148991927003	0.0240399516565096	0.067179880802374	0.149273363906325	0.0117799795946906	0.189391125801612	0.028472329622038	0.0470829606277827	0.0274921154403542	0.879682762179438	0.0689091729088396	0.799803330757969	0.000670136200419025	0.751930707862445	0.913088320998281
0.00691708948933402	3.71530146109001e-05	0.211893268436193	0.0352392814030892	0.0583580312430148	0.09521582335308	0.207755742492211	0.105206621246067	0.0443784521914616	0.392373119061839	0.0618569589267122	0.00115678834877266	0.014059038282453	0.644586219401248	0.176114000000919	0.802213983125088	0.0424476476829408	0.793858710321652	0.766066019842046	0.945092404829122	0.736696050147091	0.138016826339408	0.662850703656799	0.00556181584536314	0.13066904805441	0.000927812039938229	0.949483866764751	0.234692371229376	0.230845104518295	0.0342819185679108	0.0039335410735348	0.00100658643251414	0.0803982207957071	0.0143701726425624	0.0857243028169088	0.696479153126373	0.00261834423004674	0.0490088266058632	0.0817110700156476	0.0109188054184004	0.228494974408376	0.00164040038724992	0.0656265350591609	0.00311759369463987	0.821770464806844	0.0320386528120064	0.813477051947423	0.00906142374131496	0.719302466579151	0.895947158517325
0.0209647281608213	0.0216563862635648	0.111784637345536	0.0308486114077534	0.0294421573642831	0.192343489476566	0.189255679542117	0.108431569149735	0.00120719742236063	0.395428863603328	0.00706185130914315	0.00671448201938293	0.0689201578574945	0.557872902111452	0.132443795535222	0.845775418115946	0.00636179830806159	0.803712380910938	0.682585985027186	0.954933705271658	0.68748234934551	0.156724256672648	0.497824390658957	0.0355586852261619	0.0758221032907359	0.0157221017629786	0.953479519359002	0.14028871771159	0.22037891363783	0.00791358880706991	0.0474872908647797	0.014814525445099	0.013852066425323	0.028361720952246	0.0509212595176378	0.632988947461301	0.0136817709364685	0.00211835704752153	0.195760973313239	0.00934280597732762	0.212580346581901	0.0454472371169547	0.0820744355015676	0.0393550673347135	0.936544852703185	0.00923338635599144	0.903007802677889	0.000862561025416462	0.757580590588185	0.894342203807378
0.0197840374230852	0.0497498124293981	0.160036536041993	0.0200426223765492	0.0744013316036608	0.124611484534374	0.0998899797295142	0.0835359482643588	0.0307689145650172	0.35009570372364	0.0426072321430867	0.0220578373634195	0.0844735830956264	0.542599702810836	0.0843261710154679	0.852660939462891	0.0165970781605696	0.743486350039401	0.700220397064924	0.877990411534865	0.722532796026317	0.0952919114363323	0.528139600206478	0.00573506194667705	0.158158662820801	0.00719198267422702	0.987636931607865	0.189358186131869	0.233797041511978	0.0436381119987728	0.0183090640193377	0.0123765784807746	0.015008974762936	0.0844151715830851	0.0430329441885475	0.61947099100946	0.0708323119941456	0.0609749270331337	0.297095645604757	0.0160355507805781	0.333672318893841	0.0689509673561705	0.00751033124371699	0.0217236800942074	0.829941892960501	0.0163630105920902	0.900426195778472	0.0370589683223152	0.823247826400892	0.805519582257253
0.0157758278183217	0.0113169275679542	0.15427161954727	0.0130367857868985	0.0254461830377206	0.0370026058294997	0.0193020018547322	0.111791891287259	0.0299658518671249	0.422775707310975	0.000102322485834421	0.0443379492966494	0.0859903930972323	0.512383421054269	0.0707232038110382	0.863791816680933	0.0225721165444174	0.659355599993728	0.642911642007673	0.786090742509976	0.804183824089972	0.0806435400127095	0.557813793687402	0.0166253861190732	0.106079432737053	0.0132759466776352	0.927839793047345	0.198571455046652	0.162873055910612	0.051140518162312	0.0307947880863877	0.0200173664450506	0.0321278211615859	0.084147049056662	0.0465351988217925	0.660503649482432	0.00933832539119584	0.0416824489867798	0.271571810234571	0.0231336961399967	0.242746598217623	0.0419496353711942	0.0490308515344898	0.0432430031749559	0.67446197129666	0.0443445104077515	0.937631271968967	0.00518046915455846	0.870199194204993	0.834239858560331
0.0158699981180681	0.00679749411448479	0.137892001006455	0.0118064697563232	0.0096204165704395	0.0701728472741439	0.112544775808159	0.153305598397995	0.0293578669899028	0.415768519660338	0.0213969066437598	0.0164332426616364	0.0474888419613388	0.562108458446067	0.0920820508422694	0.822221102933132	0.028027015449017	0.638079695762274	0.660847004417633	0.800280229683481	0.709767531616233	0.00323886827361081	0.549441167495969	0.00786293178277544	0.132776974326526	0.0142936606818465	0.922111321452692	0.230443388351056	0.239815491238065	0.0675083501902514	0.0436542230049253	0.0313697175724745	0.0278483256410607	0.0984998591111505	0.0393315224221398	0.667413413823021	0.0558576391396692	0.0444994487032293	0.235004444844296	0.0317522852009036	0.289584815910703	0.000823151590323354	0.0241880474165895	0.0101595352560664	0.724009072031114	0.0208210885402026	0.896720624859154	0.0523665648198958	0.908945173266469	0.859693019096225
0.000613267216529383	0.107252752760599	0.137442264431815	0.0227318999471442	0.00673849947596616	0.0281338876375055	0.0383699310468274	0.124895835199807	0.0166083679791563	0.417555452580483	0.011626378847401	0.0560645426790529	0.0744867997074829	0.670012419793958	0.0664335676329884	0.787453102270137	0.00686018782559791	0.635663195268663	0.681849747076048	0.810116135314342	0.690434217429595	0.0536772509420803	0.508405749743278	0.0047461217365998	0.117165507274461	0.0123247939824035	0.946868310504082	0.231779760156471	0.227012320261952	0.0795206092914506	0.0709200121056405	0.0487157945996447	0.0388255831497767	0.0894895199645311	0.0223564891398041	0.632263813627715	0.0130274804605028	0.0755055586480969	0.309638277838101	0.0273927536513765	0.249596438561939	0.00102562602124638	0.0237313486166283	0.0245987337499631	0.84678468516692	0.0221998188851437	0.89822744835308	0.00738742631422775	0.869814039952166	0.83853064456982
0.000325408830046651	0.0885657733629122	0.158286972184286	0.0111073833920486	0.00515001903579546	0.0147349164339629	0.0249090442035991	0.0826582591578587	0.0272608646340754	0.325335909426601	0.00681621164522311	0.0719811874152913	0.0379103617632787	0.602079110484051	0.114150521897897	0.854032856869984	0.0226871698068487	0.623026022851843	0.719335594239147	0.779297728892555	0.724311050260923	0.00244789813332065	0.488155130601728	0.00836533518583693	0.154936076311857	0.00605650061325565	0.937483737380933	0.230641368275926	0.262182850162895	0.0483457406343888	0.062423631386409	0.00889669366749901	0.0388746498336669	0.180490590213475	0.0180542400052361	0.638623783961327	0.0123478727326067	0.0316320760195144	0.31998549134251	0.0212999655826285	0.18189086654617	0.0195784721386847	0.0154198694293344	0.022120206344565	0.819730453674131	0.0647007325570473	0.954798978688092	0.0490838310174315	0.866187532284395	0.843723726109228
0.03000075556252	0.091520067083793	0.137549749363096	0.0158898840404944	0.0528349129823831	0.00801663181297659	0.0178233477577539	0.0471449073069853	0.0310135399936635	0.388237370442153	1.29822758958596e-05	0.0983073305376223	0.0233395237951338	0.572806818035476	0.169104060159695	0.806392353339449	0.0126033841647287	0.726587272512556	0.693331664271743	0.840230787181581	0.745426471585015	0.0509695212560879	0.473350277644946	0.00201862031830041	0.183113184499477	0.00406280771348329	0.895550800121337	0.200643256599272	0.274809094492205	0.0347292824152124	0.00280105801387366	0.00414736669973819	0.00671327462499557	0.158187293055747	0.00791825964058976	0.662524825004738	0.000466805901256571	0.0508162841151066	0.295199062443512	0.00761312191730063	0.192723816471319	0.01508462848395	0.0205982981998074	0.0696699173541496	0.816587320083002	0.0868507844360112	0.89430324561017	0.0330574357778844	0.851888914638631	0.792062019448757
0.00551000144381051	0.0047072210712855	0.145536398140262	0.0296577450362364	0.0750041259891425	0.0703094151297646	0.106104223290272	0.026392432328487	0.0315329200466839	0.454525959440036	0.0194241954137827	0.0565610888529532	0.0108389410776955	0.501782804337183	0.0906987035115353	0.729264902337135	0.0504898738519719	0.777213231171153	0.689015311428494	0.818650441059835	0.793238851729841	0.0546516723346585	0.503688544173048	0.0165067530597848	0.0816590009745839	0.00227644826633981	0.895720347299383	0.139274933124438	0.231765477890633	0.089840299093433	0.0357525898880724	0.00591422598296874	0.00849138094040444	0.171458949855435	0.00792214902128259	0.597598357790185	0.026303668574324	0.053465081582486	0.252043908507841	0.00528172418229715	0.281219242977431	0.0204154958349269	0.0403868014202538	0.0169160623591026	0.774381459167471	0.0433972440600891	0.917407299713801	0.0748048007705571	0.811458868014892	0.867081405825188
0.0209938981249715	0.0183528493023602	0.0607617889868822	0.0102339834214836	0.126849713757944	0.0631080380243291	0.124143011015138	0.0305153308501184	0.0154598253466378	0.387686541460277	0.0586086431162083	0.0202152019111194	0.0352269085524288	0.570250491620036	0.0358522445033207	0.71425463118317	0.0944811899306373	0.733556562793668	0.708055714583034	0.882717087009746	0.86272799207791	0.0297257943183152	0.412748798476588	0.0325017349462054	0.00478265321228111	0.00381773989393616	0.971475241597745	0.113110969705479	0.333121189333495	0.0481391358795197	0.0288671837813704	0.0417286667241477	0.0588155103780775	0.0222826656096472	0.0192148594323673	0.61140505301634	0.075394024057467	0.0443823849176208	0.249513738886214	0.0177400431933763	0.332964219319687	0.034452916335706	0.017284246953109	0.0132155672892109	0.900402039404145	0.0758710847288786	0.910715677353516	0.094770470388759	0.819541767711718	0.803703545360491
0.0124505599366604	0.0264700017509564	0.0267855002941927	0.0186423622345181	0.15467460492764	0.0968250368575479	0.253249231501699	0.0481270560036608	0.0066560922247556	0.466636343507578	0.0801359031611249	0.04205055403984	0.0498106627070419	0.598442699962444	0.0793012426167355	0.76980004791327	0.00860770853750648	0.74108164675305	0.703908669692547	0.884458314972096	0.859600633077383	0.0832133294231325	0.411281564616134	0.0418797056040508	0.00677559869561489	0.00661253995498866	0.957677202033091	0.111990453606244	0.303403672619161	0.0293776951899654	0.0668111766068429	0.054633330671403	0.0228978991991849	0.00830280509576132	0.0366497239650306	0.589325024446399	0.162046739777085	0.0669618154329552	0.23730644328845	0.00105149154305627	0.31616362964604	0.0100450499367862	0.0549673921717462	0.0792090026396187	0.985292326231957	0.0248093052850992	0.987650265879794	0.0047178227968672	0.94106575245648	0.784701982996444
0.0065006277522291	0.0265433614972486	0.0345421455954127	0.00929369876762276	0.172187356963472	0.074771608673264	0.175792022660306	0.115216352508707	0.000296222997031531	0.361500546379985	0.0982072430702989	0.0498925907273374	0.0214121618028932	0.592757376079746	0.0630800443884619	0.767033559017068	0.0499349427592293	0.670441749073424	0.738473282893315	0.848981755800505	0.945424993264246	0.0803285977286986	0.386638035510877	0.00601485010070733	0.069023716632815	0.0198230001004461	0.941660322833433	0.0555020988101898	0.293805249616849	0.0333961127167884	0.0783637287046687	0.0427302410040506	0.0534890645471411	0.00477267496854068	0.0444757511082949	0.50581659759162	0.213525069988164	0.00183173990381201	0.276796319060785	0.00259747727971475	0.405624894925786	0.0512784560942473	0.0299511087306415	0.0996823041028254	0.883852602670524	0.0452303793225483	0.915479925867622	0.0306309803370115	0.959257311799612	0.863645530847088
0.018761813204576	0.00902731655839016	0.0321608577868873	0.00960901582250386	0.242944826760101	0.0679818341347412	0.161837174560857	0.139515637297869	0.00183177309780112	0.301471842478423	0.0366432774015764	0.0933920759890673	0.0332616399369139	0.570067688416006	0.111551965049256	0.785532718344692	0.00809651797606711	0.713430860700211	0.706575677101891	0.823243676775741	0.943402208063055	0.0786985287754965	0.388072525208824	0.0130402622161027	0.116613132576151	0.0276588352717206	0.924429308617545	0.0611226157942331	0.318876854270766	0.0486355571920667	0.00491696531017804	0.0611738136502284	0.076843875653932	0.0108510900471603	0.0398249748691659	0.544189155460436	0.2002316747337	0.0771401072540452	0.292591289158972	0.00557443365608452	0.445877304421847	0.00705545716909208	0.00124875817155611	0.124828175958419	0.890198819203969	0.0129830053484271	0.898488196604839	0.00896114525167995	0.993950853188331	0.870334517987518
0.0155171985721071	0.0217632307293244	0.00410988281036715	0.0327611687837397	0.341712881222697	0.0938730988213058	0.179036399555811	0.164128484766218	0.0146161668090959	0.3050493207062	0.0479875246541378	0.0734395397739204	0.044107748033619	0.550486651607705	0.0511335656083038	0.870305406018512	0.00325845385517812	0.68125626209374	0.694101867806842	0.75789129226699	0.885713511743521	0.12265988399166	0.42653565759972	0.00711346863022653	0.164662808052377	0.0186829345105287	0.864091769557788	0.101643997134788	0.250983960706949	0.0946285200286097	0.0222844797568478	0.0745645468115055	0.00577835533336733	0.0475308293451367	0.0312855076027631	0.538334411196902	0.2860048592506	0.115595386912104	0.294873239026031	0.0104376728869733	0.371508007430171	0.0144165868818263	0.0144088784711729	0.0951606675023494	0.939414722189525	0.071029637153786	0.921245007497117	0.00436342457812392	0.985639707411929	0.841657827114605
0.0112803337898757	0.0239884926157428	0.00442264015488167	0.0640295222873389	0.34226348441048	0.117622709115226	0.0728807190736278	0.162629245136989	0.0148177669129568	0.430511854326597	0.0373760244215139	0.0844621564942819	0.0704514117158252	0.408529777093146	0.0489902975982136	0.91801890675269	0.00385311771849608	0.732144345376794	0.612176890094804	0.756760263912575	0.812674336343774	0.192961020612186	0.446165199083389	0.0108536165534785	0.179037249150266	0.000184218164831435	0.805707961790801	0.0811104653418995	0.281635351799045	0.121857872466774	0.0406796753387253	0.0555293679419267	0.00191181544878145	0.0484050291120995	0.0295045715195923	0.512533503230667	0.323481100673334	0.125672943901066	0.351999543489653	0.00151365168271067	0.397625177293993	0.0226817815324626	0.0162316227608202	0.102856031687054	0.945288346898464	0.0482574547180929	0.97512143189537	0.0138408227882166	0.98311285721343	0.884970448552479
0.000780717666774629	0.00280777001594358	0.0285924798075045	0.0510872787169001	0.354227473242974	0.108783754925778	0.0965813540688612	0.203296233119909	0.00535629988925841	0.416466365313986	0.0235851286326735	0.102211961157334	0.0495649967354108	0.409666654545799	0.122446759698514	0.890326152233905	0.00562837000143748	0.748566570048244	0.610012117189747	0.805008830332676	0.882719914669244	0.128627650126301	0.456677238248473	0.0113668005706521	0.212167340888852	0.0113917209472577	0.860556606853177	0.0437178929888368	0.355690046772604	0.124978311187035	0.0314833361492306	0.0734506314681472	0.003545628517592	0.0145309211251934	0.0346543556925947	0.561649530278388	0.278626927204716	0.17724584602803	0.389114134055317	0.0154592859260667	0.376725699190832	0.0223579789841951	0.0139931384388702	0.0910170886353734	0.89963551110134	0.0528192481872013	0.974387862272601	0.0173747206789309	0.907068737148841	0.885541867834774
0.0119547081952001	0.026650244588556	0.0597387143787622	0.0276499098016956	0.366781750692048	0.150875454546948	0.137116241166767	0.257278314829377	0.00279581858087993	0.512040946607345	0.0165283593861477	0.00154317108489714	0.116320217594349	0.341866803391674	0.112322638008304	0.74234124061349	0.0569177201169555	0.682100949548904	0.612347499118167	0.812629716594693	0.878697009380593	0.0994138139328622	0.480354650553642	0.0230096165032654	0.100997139885761	0.0081553166161784	0.916765366925413	0.0279901004975393	0.373691881407742	0.0297931515411991	0.0417437103702029	0.00691403355277501	0.0195891348432948	0.058664266552442	0.0395466214873631	0.491339536801031	0.335710765987755	0.0177633052662237	0.222501800825885	0.0132174082445015	0.261978198741413	0.00911888974880017	0.00514536671173702	0.16223341873333	0.802129457020624	0.125390537983403	0.997006334040413	0.0160646620755702	0.843729037321682	0.869592067591251
0.00979469876475068	0.0710647570973256	0.0551568090477072	0.0478683905514713	0.392260291609183	0.200410321792701	0.136483428620037	0.231785940312751	0.0137507829294873	0.51713605054845	0.00387546682693732	0.000501047180833168	0.160836192787989	0.33607596823771	0.026202417840053	0.754779350567464	0.0354036206967881	0.653838888926681	0.580011095354898	0.700147045774815	0.837282147023746	0.16347989677406	0.476930583615448	0.00273585214652534	0.0969505156657964	0.00420621530829097	0.974675703522124	0.0159215060337448	0.253722085236652	0.0555526902946966	0.110744390800199	0.00437926881726872	0.0116842685883547	0.157411443848299	0.0216526836645603	0.462509116234056	0.294046417804681	0.058908797509376	0.340162949564194	0.0136486904690904	0.29901543592533	0.0524831437061989	0.0128980193812483	0.0990747046284821	0.818903150575638	0.119635277400737	0.91804989663292	0.0370010357394161	0.806304196317266	0.826268629921702
0.00391463451759162	0.109277455679338	0.021727820498369	0.0518020491649826	0.389211039814862	0.199178292482145	0.154070260894466	0.356066811192307	0.0120742107878342	0.536145451659671	0.00981133593182642	0.00519929367257487	0.18227194704447	0.324250947199449	0.02842229790634	0.820916099320765	0.0044463496236473	0.68666889377343	0.511889408658646	0.745445424534193	0.869972017529769	0.0729783706709099	0.493002733192861	0.00336332150459616	0.082506998605	0.00309133116724929	0.963559767600701	0.0447379214377029	0.272631041322089	0.109684827440655	0.217985132878244	0.0187181243036255	0.0514767311852348	0.127005059391657	0.0265276492369361	0.454016223219848	0.365181701062313	0.0265821977054799	0.306306824866409	0.0120225462085873	0.159100279299536	0.0345375355620933	0.0133824271655613	0.142747606866503	0.829006669778809	0.14500468463237	0.961558651319267	0.0351933350914112	0.81337320767749	0.876502377337463
0.00363062369864685	0.0378251478958501	0.0145445458638817	0.0462734952797591	0.382463310359577	0.237277347079332	0.161443176426703	0.301817853676549	0.00822090803116847	0.572117203140421	0.0139440506473964	0.00763342340670068	0.152426892895834	0.334664404678531	0.0235152707845131	0.846103071694251	0.0158074020037743	0.658163004873245	0.513069924321499	0.748176410066028	0.863412937774742	0.0367030600637307	0.47987317955602	0.0121718324367603	0.0952055064138206	0.00263699570247386	0.941882983197352	0.0230902760713592	0.333807833341216	0.0977331206705064	0.212817583326188	0.0114731295894509	0.0968615242123685	0.155278530954951	0.0232322290314073	0.477534698867359	0.371206434349795	0.000750210579921332	0.286619131215509	0.00927405603094058	0.179564520424607	0.00585650305603451	0.0627912858543147	0.0765577522335645	0.791167057973614	0.169240490067824	0.997975948678085	0.0511924685695908	0.832077714996717	0.897690143401512
0.00984384313345786	0.0403239677343141	0.000412249726061687	0.0511172633157064	0.33646812175843	0.230213085141842	0.172497207389303	0.293664135259301	0.0275810607251487	0.567710480352262	0.0103672718780152	0.0237027291718352	0.123692766265363	0.289867312001236	0.0151858035005084	0.885865855837392	0.0073835595322086	0.688239036095749	0.423283332625732	0.6246042187934	0.88853903940417	0.0551124950841794	0.473398506861962	0.00361193209495431	0.11171259489559	0.00543220388656914	0.923762862527137	0.035566570551699	0.340463402035961	0.119313469742448	0.1469284914008	0.0011453412353454	0.0654125967993685	0.0792707168978591	0.0261895895777264	0.48713355450121	0.314219736053597	0.0661654730944476	0.268685023266748	0.0101309027816399	0.20028766575763	0.0146270020499159	0.0171830666431521	0.053484223916868	0.803594084026814	0.125516504504675	0.95436442400365	0.076321703887233	0.850226744420666	0.9289602558001
0.00884458577069945	0.0680090276158206	0.0176541052310417	0.044770695591179	0.39084319787477	0.238379805934626	0.0915439663661259	0.320384368761781	0.0184111773701905	0.512742329789845	0.00440318509306413	0.00124912156738357	0.196786759128806	0.260204377883738	0.0104861209007775	0.936499887054853	0.0041655361510443	0.634180979847365	0.466700691351966	0.665611002075631	0.890781658908308	0.0958835064590835	0.494730057130026	0.00309551868950683	0.14405336971737	0.0100404449588941	0.936858970643748	0.0335932875692108	0.248850096210662	0.103096930292127	0.169306619468324	0.0144962109286971	0.0951507556788296	0.0810008720734962	0.0360505891795824	0.504955947474063	0.29512483122879	0.0861194588317698	0.262362031412331	0.0214539762106332	0.21469715205544	0.019865826656851	0.0873989884731755	0.0506595217993136	0.748405446832822	0.16587771981719	0.933674423761772	0.00473384915704983	0.855368175673049	0.97797665813228
0.0169973385705861	0.104246841932379	0.0278501823635621	0.0492942570990658	0.341846728028958	0.306046035680864	0.0303123883399199	0.316048593639101	0.000524131897797278	0.545423359279444	0.00525995339514067	0.00677955467780489	0.194492657268365	0.359543710903003	0.0284606762606795	0.898918670457381	0.0144005960350788	0.678903311181971	0.455561145377694	0.692899896907816	0.809632499939224	0.202850642150502	0.42839824838497	0.00579307552064165	0.130618414356153	0.00603124987913373	0.930675579715143	0.00222473372748505	0.285424143373785	0.0487548805457567	0.0806255415230513	0.0248962693633068	0.143238277784316	0.00988550364388913	0.0233561219361516	0.505095738609972	0.426364368030068	0.0207505313445322	0.160426914989617	0.0195067824077049	0.350132528739588	0.0847413665362632	0.0161299250068588	0.115987984776785	0.818806927106362	0.143479945353051	0.866812657064915	0.00210010697591736	0.792968352746226	0.914728486212743
0.0287425412684277	0.105509199971456	0.00334518994436903	0.0405694034788011	0.332015679799584	0.286933382202753	0.113119671786138	0.253005858052088	0.00300853833522381	0.620412700111044	0.0321711519201336	0.00278864552128252	0.156033292378723	0.395848701764844	0.0208936266497672	0.863024244968426	0.0155768291603925	0.694948117483581	0.473899275999196	0.785742513029042	0.841899655469562	0.170412805748341	0.452520040556563	0.00736290217576607	0.151662582847346	0.0108362227387963	0.953431132961724	0.000963709535758587	0.323613552207672	0.0419079839707039	0.0656814723443553	0.0501608541973249	0.0997868965690736	0.0333705274342358	0.021554164827579	0.567415182583524	0.4856102343949	0.0123491900039952	0.221214661786552	0.00881498623108874	0.467783998967823	0.0615659658390595	0.0117798154679609	0.106332607803542	0.74181516908485	0.18068941799496	0.841337513985231	0.0226670987214119	0.902849364956815	0.997306191128826
0.0131675468802739	0.118317815448881	0.0175566324327695	0.0365274984592973	0.213607741001464	0.196558874228245	0.121845615145096	0.175521583788335	0.0174753608847312	0.594241918728761	0.0488313065896736	0.0195822586968878	0.114231064617742	0.384898901082561	0.0200189696049411	0.87096719808057	0.0198884930186599	0.778225784540957	0.401731945596629	0.689625160770363	0.883713952883372	0.102046626932467	0.374483122745168	0.0128910889064419	0.133455522342187	0.00399754606518714	0.967538369643776	0.0492759427587679	0.357601578373383	0.0620475159178032	0.0768476757820052	0.0501037801216436	0.0318824316046486	0.073930507240758	0.0191306434537419	0.593828249521325	0.474258878344545	0.100084025323753	0.218678001717114	0.0045103538122918	0.409917125228124	0.00197422372293845	0.0362744337119433	0.0523579929035354	0.775659608128534	0.149949477879942	0.882837932034456	0.0164621023543901	0.989787490685503	0.881198944094142
0.0019380878782698	0.0697830114897065	0.0790821846266806	0.0401347993177384	0.152079207828324	0.20100296007573	0.0776806953696959	0.22450267457018	0.000835860335956477	0.654684563471616	0.0262422367732323	0.00422730911490836	0.109206345876841	0.429466599885989	0.0329329567229483	0.823135212280657	0.0177615586983575	0.761006362360621	0.406845125914335	0.703334512844142	0.806124382658081	0.112967224099487	0.386451314208101	0.00929796476616063	0.220012981307285	0.00185332133262386	0.929052045828909	0.0511011396605892	0.355873073633031	0.00157674171742035	0.156068381563623	0.0121057853886796	0.0420236905315639	0.0901452856931293	0.0253531570804794	0.52976761272967	0.546408255747767	0.0849821008102715	0.214280345341155	0.00022729232988475	0.430577788891841	0.0293702132704228	0.0162339037827481	0.0618994044769586	0.765075917891992	0.0687112931064897	0.932417175236891	0.0218446327670366	0.992436250912165	0.909033577100556
0.0293151784880695	0.100980500991737	0.0248882472481282	0.0438901835806291	0.184672976654778	0.207417265921534	0.104963089166224	0.198080531196038	0.00564573786540992	0.714559533822204	0.000441215738285397	0.0121218120636562	0.116771154348952	0.419959559572246	0.0934799384756956	0.82928319012785	0.00870303780368824	0.727920393729838	0.412727518993365	0.737778214954582	0.766759247570878	0.127027916324273	0.422391906699922	0.000351468015120892	0.190014427473364	0.00929701002573572	0.949288989397508	0.0606406506613127	0.400581112541847	0.0147856166168124	0.104311274853643	0.0516770726268534	0.129904876075962	0.0462036047747817	0.0334333331137578	0.54449845806239	0.529840000699373	0.0925712773500887	0.161054152642023	0.00998626942692438	0.457330080643377	0.0152453307282942	0.0279661716268544	0.0146188083362074	0.776023136797203	0.0447914081033363	0.920351639685663	0.0637011202797373	0.946594040323534	0.918857987993077
0.00451297016110295	0.0707898814975561	0.0227436484610531	0.0584544504922208	0.17916423262385	0.176368996145548	0.0593206119874809	0.251043324232158	0.00108402611268101	0.660700387221062	0.00846583674673192	0.00551580251865951	0.108511969683562	0.464399032374216	0.0667468427253189	0.877750858404026	0.0521038515776113	0.799611933620567	0.330363015457708	0.706048781694488	0.875239050901923	0.139365971940204	0.390643143172452	0.00850965563663364	0.137406945149985	0.00170769169219012	0.953308996542396	0.0467450546814009	0.446896146271162	0.0290650063132455	0.173984509551551	0.026211555321379	0.0363360678729396	0.0677522643651836	0.0305478858207054	0.455205459717233	0.480394034145521	0.0138768392414923	0.110446839752012	0.00687550185743733	0.516907149859276	0.0307813685209753	0.0271916713849625	0.0269830351806088	0.72325902051143	0.0866151347232263	0.900214279636398	0.0538005335774821	0.973561764791689	0.916183629994678
0.00102636942735592	0.0648565450477503	0.0239477768954843	0.0526605563229839	0.0907236584652689	0.164660592121458	0.178526063772949	0.293555557591728	0.0111050294633614	0.692156769419741	0.0424375609296022	0.00662072962728025	0.0475841596516458	0.450115877246115	0.128320436000755	0.889281733997503	0.0494288277077047	0.72600505684583	0.399857746542523	0.66679981796277	0.871319218811625	0.168731399599864	0.460523345953967	0.00891856025665663	0.0906061146170149	0.0054682204167158	0.966839713958236	0.0714017718946137	0.448163610137964	0.0126777917481754	0.0801136452969029	0.0306335117960152	0.0324498567965636	0.0408590087228299	0.034395106205321	0.476967773276995	0.560888648436762	0.0154823828343496	0.108623752132692	0.00699515732396925	0.627403896091755	0.0430600274691614	0.0411659450788201	0.0767527933384755	0.702331339557783	0.0527836921899682	0.92965501003171	0.00585319507979217	0.999230586418417	0.994050198247853
0.0182923054789005	0.0435450556537062	0.0212273086510414	0.0562522979824688	0.138695553071447	0.192315604026034	0.138081580407381	0.254903365129177	0.0321833593586126	0.656369504209223	0.00180196604110009	0.0300297368309856	0.0824200339887645	0.425584324326706	0.181574265669727	0.86161682709744	0.0166792827484577	0.706233105113213	0.343398974145835	0.592664640280159	0.838639713150187	0.176247015297254	0.495372929263326	0.0109566139926426	0.137209381194993	0.00116862986982995	0.977546155550487	0.0736486453993809	0.431190906008273	0.0242323000182903	0.0335504689691642	0.0114201502773012	0.0773332927367261	0.0411482341848375	0.0418796619372239	0.513963528320725	0.548335240946989	0.0320087004252365	0.0837901889063627	0.015449371566179	0.613606248779071	0.0467229378197875	0.0343923988603445	0.0193590606950452	0.743147687223194	0.0273848179474332	0.946133915736857	0.0468354691932146	0.975015007806059	0.953231302851138
0.0108807790424982	0.0331004704980394	0.017317374085298	0.0352165471764067	0.108650921003669	0.114815782031401	0.178552129375099	0.25193786049726	0.0198562415816913	0.575336565078879	0.00304664032914056	0.0546281386103978	0.0348133570581607	0.491457640258556	0.162266833715548	0.899799061312428	0.0114359906705464	0.681925367989479	0.454427082806354	0.565088754419799	0.869866360940207	0.103653329787435	0.410788555323733	0.0171366200845048	0.0485201619064295	0.0101827399511316	0.884767954218802	0.125869660338417	0.336735831190793	0.0326311833227287	0.0464956843020733	0.0139264921016858	0.0992811612633734	0.0941338446619603	0.0225068018601986	0.461185471787448	0.555415372019323	0.125137336772385	0.100442823722817	0.0224728354429961	0.674690718493767	0.0798370969761567	0.0371504009625454	0.00320796588375303	0.693023647610816	0.0199221854906458	0.908968531831233	0.0137773210887087	0.980408453259999	0.958358650695881
0.0118240794406763	0.0339702265634928	0.0564921356529215	0.041508422521988	0.135815232504192	0.057898448384908	0.172589659135986	0.262437838966281	0.0321430445393476	0.54836780848563	0.0269939968190441	0.0217654539854202	0.00275556539522798	0.509364652875635	0.144794761883315	0.918844845344138	0.0564129673189232	0.747317235156449	0.398560464922674	0.523939447878735	0.874077244917357	0.150214402258747	0.401961078674661	0.00305557995595891	0.0515443854050337	0.0010404915198852	0.792968349700947	0.179059858008747	0.3157449933297	0.011001060392461	0.00811159282758858	0.00505119313416766	0.103894627603761	0.114130669670536	0.0304404806326134	0.45157641865389	0.472478242913979	0.0243397846003386	0.0874820738457579	0.00939571934899676	0.692205051755327	0.03887300600936	0.0385778139411539	0.0116321287504597	0.749337736587927	0.0320548274274345	0.867874143087804	0.0615665749114391	0.943599930526443	0.933418830139886
0.0251972398879181	0.0319878318427145	0.0125318016410893	0.0480502839749102	0.212045099698304	0.0252433135895978	0.148173380834603	0.217184035551686	0.0452337718235967	0.518000778146878	0.0121683809635604	0.000858472140872273	0.0547152058001776	0.509351904899202	0.168907813686961	0.906452193992764	0.0416329367642386	0.793179924899819	0.502822321231211	0.568129665569644	0.872217339239696	0.128085658892637	0.442406579944762	0.0143266763238002	0.0834611818242023	0.00325386774778266	0.772410815727005	0.248832217552476	0.333269747111487	0.0642951997828	0.000362724278865115	0.00885996740824694	0.0550595600090551	0.133646134217019	0.0297034281662642	0.455650732588717	0.508446799069506	0.0447552748695122	0.160014059479207	0.00910630065871152	0.698192968878114	0.0213116560340948	0.0411822067031633	0.0138237671805548	0.74928390861802	0.0295755209518453	0.978689005381159	0.04760740006159	0.905786484996033	0.959134458607423
0.00419331009690281	0.0218791993207264	0.0204033739773633	0.0391063201909476	0.203941555120662	0.0291780806846441	0.0853283517698194	0.255758803813936	0.0291497213986499	0.562940459258347	0.00290944869436478	0.00473384374228315	0.114020763442345	0.457090619719799	0.150942274490473	0.989674765882759	0.0174686103969243	0.803032314985192	0.487489548756065	0.545186023300485	0.938736235972447	0.0909567784524962	0.408353460487132	0.031293265900829	0.0800416374486609	0.0102204082196537	0.792804855244516	0.243339493836789	0.369290764977546	0.0756585949414174	0.0351475849535019	0.000474277973327336	0.148462307331902	0.0892389983126065	0.0216281877289575	0.435979114687756	0.481978360209161	0.00791402755301143	0.141385583829814	0.0115557671512127	0.750542528667035	0.0693317714221667	0.00032002864298504	0.000239477057580359	0.74078683412876	0.0431939658588573	0.991249128602869	0.0987034375493214	0.806257211871067	0.988588524827085
0.00191662570548127	0.0714536172878044	0.00614122467007636	0.0328613595404133	0.207360904465769	0.0288052358276201	0.0659321116874107	0.249520656400512	0.031368751629747	0.575086484636679	0.0127445466028113	0.00242541564271824	0.152282604626167	0.503332558366942	0.161197089797952	0.996961177933765	0.00743409411647692	0.768641809510017	0.489459085827397	0.512064286928613	0.940713050392976	0.0545689356158751	0.385514379677433	0.0209582801889552	0.08973717548511	0.0146588130249196	0.874915626460476	0.266355151719015	0.436449032345312	0.0940887387181509	0.03231945092799	0.0154455235563481	0.102997967856251	0.0858437133223322	0.00615602174896084	0.492415384213147	0.490350691408123	0.0418313248341971	0.125265759440545	0.00779063374100477	0.775770845931328	0.0888606082632604	0.0058011159959663	0.0180451434724427	0.803407558133481	0.0677886153681935	0.959475893489565	0.05679434872148	0.753701329092041	0.979491969044311
0.00302595557802632	0.00652876744794467	0.00273379106681074	0.023659527480707	0.238723950315201	0.0152446716328945	0.00515241953709421	0.263839027766227	0.0175119937991379	0.512273429827724	0.00591918892835425	0.00167799413199296	0.163159508893876	0.545263643063629	0.125454861670265	0.955383215134297	0.0263079559114428	0.791867412118288	0.537217598065152	0.58949178798196	0.952151649263127	0.0204609024383662	0.36848408144908	0.0475872844682406	0.140617430760716	0.0144668237498083	0.908469003109071	0.258419889522923	0.400567027892974	0.123794773354475	0.00713912669058235	0.00624608844496964	0.138269544483098	0.0254612299327657	0.0215230534472776	0.47082962339166	0.504549054813049	0.0265298033670701	0.093610600782273	0.00625573567525306	0.772780312389339	0.0729267926100283	0.00228179848573636	0.0278295977617508	0.809762241644985	0.0772486715867168	0.916376271469971	0.0633921795285043	0.681632645103936	0.929612740905441
0.00840989791456309	0.0585650904104787	0.0200379362991131	0.02517202245739	0.266220731303296	0.0511631371635308	0.0376331231706734	0.283729852501857	0.0299046028076357	0.56016327609165	0.0678142932832781	0.0531850147435897	0.0794153635891372	0.497168227171058	0.125418656609012	0.991156278980715	0.0216815756639563	0.792458110003345	0.532224445155537	0.601587682400977	0.986603429221277	0.00343769669813417	0.357401105355942	0.00247105241342187	0.161774679721401	0.00281695810272881	0.80299386460105	0.203370420380118	0.363705035613583	0.123287795792123	0.0450510184882826	0.00843230384637126	0.135235512961525	0.0109437039733578	0.00382476788886058	0.501767398219374	0.509861150840277	0.0916359727205931	0.0424385085922338	0.00183199847873508	0.754018147532226	0.0909751364718824	0.0223251862549621	0.00534636708984826	0.89883789385843	0.0941437915428052	0.959160272004709	0.0202529238167564	0.670335576263351	0.964834248433025
0.00259683196748933	0.0847568868312306	0.00828823407689869	0.0421419937334668	0.30058621939908	0.0484448707016415	0.0184553813980072	0.332066586425141	0.00741566346572186	0.625854945823234	0.00321373470501744	0.0413466914343646	0.113151655581143	0.500327498040071	0.109048928514079	0.922752582945928	0.0284483468773052	0.818710065583467	0.562586708453299	0.555862947786043	0.939271573180522	0.0974982643566435	0.324331304074127	0.0185875222930143	0.101832230517172	0.00772909553714307	0.79579363049504	0.192541412612323	0.36344324807675	0.109950262271462	0.0139696464322231	0.00397463206313077	0.0785410788322074	0.0451377127610974	0.000670130870926626	0.525320171943701	0.56024831941306	0.0489792980793212	0.0203267588527605	0.00546360674518409	0.741856593959108	0.13210701940754	0.0161048778198041	0.0176386034646596	0.998156235852026	0.0748356961395786	0.967346483278705	0.0454436443488601	0.693930594009017	0.95288731196971
0.000673648910246345	0.0983825711403886	0.00263278793640217	0.0472570404874368	0.307710408121313	0.0372888640388798	0.0616487452668402	0.349378949185936	0.0114923435607909	0.614297431654486	0.0252863390051371	0.0746288620033769	0.0857288569449006	0.534103050076476	0.0615604589449826	0.894496027298098	0.00463333516584271	0.818574922462219	0.48177326885778	0.515176590449636	0.952247774372323	0.116983754496089	0.307179083405579	0.00618376815185498	0.00840954602254875	0.00506591129626108	0.693859599147681	0.17978882208515	0.42035789091294	0.0996351335558938	0.00313992817391357	0.0201226573549989	0.00180636218796907	0.110262438588115	0.00063280728286049	0.615875848765074	0.545871987485679	0.0333852177021533	0.0675111741930124	0.00429352240085917	0.791954131213641	0.0974586083747242	0.0221677466214386	0.073232992681714	0.922099715567686	0.0726691637379285	0.905528030041964	0.00574057633323861	0.72983471536208	0.961026307777052
0.0022907121412698	0.0402997949610306	0.0623431963881348	0.0360730295313122	0.346293311578057	0.0464194604197202	0.16115125288472	0.361796109318401	0.0250644082366998	0.546301419941996	0.00329866668248939	0.0635222019085667	0.0263478629690296	0.601320194347141	0.0392000552825639	0.858078668480149	0.0325178705359514	0.744170867435733	0.492204945262145	0.556054028355988	0.919732237056998	0.0324044225863374	0.414136213625249	0.00944045726073149	0.0197174791166726	0.000748877239995042	0.722668368079343	0.200737071710816	0.282194876505883	0.109404164841712	0.0196160209586614	0.00303089219394441	0.0660529440419662	0.143365251446878	0.00687689543612681	0.568827355327308	0.632859905044164	0.0476117586838186	0.0191969895309696	0.000890826056192946	0.761355615202914	0.00789046374486772	0.0133508230390921	0.0391295673522213	0.980318812236367	0.0508016227709296	0.855801123031976	0.0245327255963713	0.738282443050156	0.99934024187868
0.0111798858886802	0.0458433633280679	0.0320064537656474	0.0380314808660751	0.259641925722323	0.115940337734829	0.17691199217383	0.374968125458706	0.0415358700541945	0.609113976525601	0.0105408262614918	0.0378040570761581	0.0145250584845138	0.602454909142575	0.0069083641707759	0.826034881604467	0.0427640719166747	0.781889718142999	0.418931188343097	0.542654158355151	0.971805848703479	0.0076023563604109	0.466099381203967	0.00976131358034626	0.018041761920758	0.00573278939240842	0.732730168368599	0.181821253130636	0.28168538043011	0.142259833685701	0.0227058727706628	0.0178606196297315	0.0336286781854635	0.106866741630601	0.0174894084586653	0.518201130851374	0.649275780069405	0.0947864554491331	0.0392378782844911	0.0404384659297868	0.760973134018267	0.0499461644168344	0.0145417262684834	0.0147622239356334	0.953067942577845	0.0669747681262795	0.810317416682503	0.0209875109991165	0.778642228383545	0.980130131315426
0.00973914040041102	0.0362228901204267	0.00208003009510976	0.0421307028764067	0.3315232991977	0.14356124805107	0.146264549066021	0.393178374237935	0.0205908760819828	0.671046979919073	0.000164966831659297	0.0223074295393304	0.0320255473151329	0.668518978905364	0.000262892063108154	0.862630278856193	0.0617400455429277	0.727217284155766	0.527409832919752	0.571161223642887	0.929141318092543	0.0343677415752529	0.437460642087008	0.0270509046258288	0.0516566139000685	2.55534720956251e-05	0.754685526512464	0.184827525733121	0.230899604059425	0.131547581225521	0.0483707056779741	0.0425062123813698	0.0270393424764604	0.0389141816809018	0.039674975426475	0.42478800935427	0.587232622794445	0.0666218840976673	0.0675457272480722	0.0518879643092821	0.705796904774476	0.0213034031366296	0.0235215727348528	0.0374955812635631	0.971799890836085	0.0329784598399915	0.793237608631008	0.00760910509156599	0.868319746129241	0.995038033970796
0.00270395303918667	0.100650462710136	0.002154608652728	0.0252195692516052	0.303568268248185	0.109576853585819	0.077174225313343	0.356225628929984	0.0200362093849085	0.555159011558259	0.00372853346632479	0.0196353326882881	0.128149161288554	0.669540375866201	0.0148348658337097	0.932682228443308	0.00642670323659006	0.69697274598993	0.370918918330869	0.577883742279863	0.995616287982972	0.0714800761117367	0.460786791545508	0.0252771907984253	0.097245680610184	0.0269956187888538	0.803514954196318	0.191922532133949	0.216865799442732	0.140274463061515	0.00244968349684344	0.0449744307829715	0.0842019159247113	0.0212602254797717	0.030586044780945	0.399630739207085	0.576673498058089	0.0752090265905868	0.0566926799821755	0.038417680515352	0.704838438383115	0.0191673082655158	0.0476522436842694	0.0287002201221064	0.918170376035781	0.0596451840046289	0.722272400569176	0.0160182763877936	0.83244043958168	0.964667167418093
0.00577992583573233	0.0917388290839509	0.000637381903493754	0.0505569041637784	0.306338669506072	0.0863187118023125	0.0821899364474598	0.40566356245207	0.0257596414886611	0.619879647222602	0.0281452644713713	0.0357858368308972	0.0793345243256433	0.646771735085113	0.0674218167880387	0.938868887586531	0.0415786891494176	0.758228834530845	0.436085444928997	0.590851935774421	0.947590303097684	0.103999910902046	0.452990706137519	0.0150321555696353	0.101543898127693	0.000433815467393225	0.845276030170784	0.204824360479259	0.188103853315947	0.167093736915832	0.0314023993810519	0.00787006857925765	0.0782175908978041	0.0299597069990177	0.0239760600338363	0.371166457263978	0.492483420034689	0.0656623077390345	0.0799970686269932	0.00292730498951388	0.689305606331372	0.024576858138225	0.00574765397261775	0.0486774366860319	0.890439736550009	0.122549874931709	0.702546366279495	0.0352040839508665	0.859972613388101	0.917697585693263
0.00692247073516028	0.0533644049660557	0.0305048930927718	0.0337356965127957	0.300138885117053	0.138732844953295	0.0346455139064185	0.389945984615424	0.0211824886013332	0.575424571272567	0.0380520280996936	0.0221596236564608	0.14165413314423	0.573493961036803	0.0377565960766977	0.968107022742402	0.00677263492698304	0.76651391006264	0.53548363567806	0.564842400424933	0.98786854678041	0.112961828945377	0.417622148481465	0.00997756680820716	0.0850913661602463	0.0116790083937549	0.774861553275292	0.18904983975416	0.125486660390425	0.136795582061665	0.052597012270122	0.00207746105189433	0.127177619180125	0.053590800912058	0.0413950150015188	0.324685335289624	0.491920997909752	0.014073597451087	0.0514497481683574	0.0336584234828603	0.727209039674267	0.0118305011960057	0.00768868620228106	0.0551511957524418	0.820367688526565	0.224857241841165	0.777745652202347	0.0187883440057657	0.952172142955003	0.970237702689123
0.00268166151416547	0.0144162682711526	0.0101985063274973	0.0583446852887616	0.227610621601589	0.208030815785625	0.0243432380891007	0.340091882225258	0.0319826995053276	0.453074450903823	0.0131354511286066	0.0443438698552881	0.0891129927547384	0.511205573044266	0.0825732924695653	0.938524517497289	0.0157371427493465	0.849480240854921	0.483560590933162	0.474858761505658	0.960293441026235	0.140734192030135	0.365062306720193	0.00779713311151533	0.124946029107564	0.00521775932074376	0.767205547364797	0.119153157116298	0.157490004859848	0.154326784105922	0.0837062919578223	0.0318106895578235	0.0911549859234939	0.0609512077347047	0.0308494928088006	0.348115541628763	0.516065166612715	0.0207639259885328	0.0966387613083252	0.0359001947588753	0.802742433488498	0.0225158136847825	0.00944193039064573	0.0804541363112051	0.791768391675093	0.198019281866313	0.69386512670934	0.000380875687094825	0.996209132507108	0.968670118327228
0.00267724893310115	0.101227651679493	0.0553274017431827	0.048764330239886	0.170409262664905	0.296094626558602	0.00236005645462965	0.347395487015971	0.0399930926636742	0.425934628290392	0.0153195205710919	0.0531649892960045	0.0907694909524275	0.510945276846021	0.0854071197980649	0.924550888451085	0.0151711505739947	0.927816374039334	0.42771085855793	0.515274403689282	0.965565548768104	0.101220978824994	0.36420825142528	0.00465554044431217	0.0766220058824319	0.00343150385624996	0.784709138061466	0.0942897467582307	0.178109566039936	0.165662223347155	0.0385808432835853	0.000425712889778074	0.139680492582368	0.0535435879371826	0.0458294759134504	0.338407757540137	0.443682632917942	0.0322447985035888	0.217246914799746	0.00864544768996128	0.797387488539728	0.015809944757858	0.0269637808460722	0.0535091559302991	0.763116413207834	0.291149356043721	0.653481594024031	0.0153870119961231	0.995645203989984	0.987623241826931
0.0100363830088981	0.182734934097157	0.0510880875660988	0.0326037416086419	0.206222655557574	0.331239773824724	0.0493130202989745	0.328780182207471	0.0439413133463189	0.374063595984924	0.00606672482286451	0.0473372336301157	0.0845706692046665	0.509653590737642	0.11430061247915	0.902445404133754	0.0112924814748496	0.925569867433179	0.468473894323511	0.55179576205024	0.96629501666867	0.0389499114056273	0.347067762988063	0.0117078093704778	0.0822471862825293	0.00441372712078146	0.789556188017649	0.0921813793825175	0.181763750542351	0.14544761806964	0.0217907981708165	0.0131941880381491	0.14851807954954	0.0214614014471588	0.037505942508101	0.326263187149095	0.350373665633679	0.00388828344279764	0.163978233973563	0.0147572027710023	0.849002485737595	0.0973137196531105	0.000760447570879165	0.0724369971135616	0.742286764147704	0.294540591395499	0.6385475690704	0.0384359446246635	0.977146423363713	0.979663155066018
0.00859823437370258	0.172554929324789	0.0865183342076728	0.0303359165944497	0.199952586462065	0.369282190222563	0.0732692963523829	0.379404880410287	0.0463974405203706	0.389311278130044	0.00800622864355217	0.0420821977984995	0.0299040363009039	0.478931503912951	0.086281952722568	0.925271141554407	0.0166667879823651	0.948955716204492	0.540238920280455	0.508589660373491	0.991672173451213	0.0434588216940738	0.339101404804306	0.00498111883073928	0.205246146222604	0.000374154886306885	0.737480617459913	0.0741558356149935	0.271743102283174	0.0592622627564724	0.0258947905939516	0.0347597555965463	0.0876467136671015	0.0437178649117887	0.0260293055361096	0.242085075727413	0.305488053669755	0.0354527664902957	0.133624907116129	0.0367303944932589	0.81989348458832	0.0109556324290506	0.0501623647027424	0.00381522231622661	0.732706738218377	0.290943541118766	0.671689895275296	0.0227644443844233	0.94400432697392	0.961148576385588
0.00110059639320039	0.14971906355305	0.0960994310595584	0.0332665088978776	0.181690679134468	0.287631046328921	0.142325909216221	0.295591625086068	0.0545233325983053	0.371110885366804	0.00531067558953561	0.0319229787009979	0.0213425176961823	0.423492421164711	0.0826382034229896	0.913392534102313	0.0087800565462194	0.982949400559704	0.553472942741618	0.570328209197895	0.975991182134675	0.0123748133924881	0.409711461121988	0.00824261332499998	0.233962834546877	0.0122411223537579	0.788002318229824	0.119486711619124	0.268399766628616	0.12410052423479	0.00565945923436702	0.00995793394335833	0.0705433036793638	0.120280050451896	0.0144408983425875	0.231223374418951	0.274109999514155	0.066348761596852	0.0583461914411068	0.0190490038599683	0.891648773437339	0.0138279963824783	0.00770979516441308	0.0654792328846696	0.642457622997929	0.365694370399876	0.648691794558908	0.0255373068219762	0.93741913062739	0.925054534966254
0.0159589254502326	0.185543022056092	0.0454627724509429	0.0413097410962386	0.303388885999569	0.310109727830289	0.13110693993092	0.235644781292551	0.052582018054916	0.508532637928677	0.0199475989915369	0.0117075593030317	0.045388706912667	0.45027218391248	0.156934007011755	0.907732718574563	0.0102034051332566	0.895540870300579	0.52587038984911	0.603175314720467	0.92022937892847	0.0581837301368338	0.4159648381237	0.00113425231896086	0.323717898995336	0.00307037653882526	0.766330779938311	0.105209387176261	0.245071933437861	0.0923054209935981	0.0411585184817395	0.0531053052314552	0.0473910042816057	0.0533769711633583	0.00698612197318943	0.195822447119858	0.252025356352893	0.0682566605419642	0.062800619684757	0.0337584818036515	0.875891587622992	0.0196790153813641	0.0341810162622287	0.0396154850053572	0.586454696328508	0.278928194863933	0.63598468195707	0.013465438015758	0.903877706548802	0.8839340275185
0.00886455458489774	0.112792038625434	0.040968966838167	0.0393135161926486	0.326235792506613	0.306710397078399	0.170401161355933	0.170844554886524	0.0214378855423692	0.683241267963636	0.00263164466492665	0.0471692699408471	0.00818707434908082	0.407224876036673	0.0926350776848914	0.888816835803652	0.0261740739765922	0.887900687223154	0.5169422485137	0.653002285664751	0.95069626584349	0.0964031746398688	0.371875027803903	0.0334605444977807	0.256244646074522	0.000338774799956401	0.802251272635145	0.00931747451343101	0.234939773203293	0.059694384727179	0.017560912080048	0.00206113009716106	0.15456820355154	0.163294723261224	0.00784365197011468	0.136071669826675	0.139695519464875	0.0838926546081068	0.074870949131366	0.0154496500665588	0.890895347163682	0.0218393374838699	0.0380493227593583	0.0305433079774883	0.623358944824892	0.238869548098672	0.537899340955375	0.0244505687645293	0.936640627932387	0.956377907080148
0.00950395617394799	0.11088502092911	0.0315628069983022	0.0266233679268441	0.374956453907266	0.304480765102814	0.170943889104285	0.117874575671448	0.0208661848319212	0.63386206394604	0.00193797632389896	0.00133990518704951	0.0483456009439302	0.428307195236183	0.133383318775331	0.916326811970759	0.0536715830997944	0.875030443422941	0.453765557072747	0.587258767094458	0.988314177946884	0.0422094278707789	0.295992690790966	0.00624337939560505	0.243202864458605	0.017074778012693	0.855459730119553	0.0181311421154636	0.23508554538035	0.0764445812924692	0.061494630552455	0.000209613383331101	0.0486172315681637	0.155151495092022	0.012473572030859	0.245859028855207	0.157649751480117	0.147400020573279	0.0475270137645505	0.00478457439407016	0.945377623024537	0.0246242332407603	0.0144765780588482	0.00996969744628352	0.616007880068338	0.253334171722535	0.542351101005407	0.0466557776499929	0.998726840403037	0.910904279487079
0.00236706820703793	0.130230879027191	0.0294003048777732	0.0261587888175571	0.322463962222272	0.296834781454067	0.132863343562512	0.112363135319702	0.0191464887139177	0.624390401340423	0.0520096071643359	0.0157506439208379	0.0532353518313051	0.467812768234801	0.079038390532833	0.861575329067562	0.0511750914950812	0.871258019027228	0.501328969939244	0.61217080976173	0.970355178170266	0.0774412545000173	0.286528375309554	0.0176640826722079	0.208079217666681	0.00867532074246642	0.867527106114991	0.0179599493438034	0.1641767709781	0.11243175330385	0.0118790403240803	0.0124016646245037	0.09105417801428	0.129802448884331	0.00955321060376693	0.294050051011426	0.23220579564897	0.128446770713923	0.118162385053995	0.0154009204661818	0.853628796456423	0.0205845402490086	0.00562691753862283	0.0545664711172204	0.676878171752736	0.259625836109159	0.625401068557475	0.0175021887685873	0.920517923473163	0.956399363907228
0.0345925316737776	0.147904280826624	0.041769715455834	0.00448513155259567	0.280763875980593	0.319335543872024	0.159910610036999	0.0565756183835166	0.0256181743283963	0.666969085098256	0.00598429842207382	0.0217391569542256	0.0920030185397839	0.412975467519144	0.0730782718676966	0.818845165494875	0.00197740199698218	0.842382988604798	0.421995915979301	0.633689067209748	0.914129863253717	0.0140452841293417	0.29419264242848	0.0193279296954943	0.155988697718973	0.0135287247268779	0.858139833245705	0.0241819133359766	0.239166361997877	0.0381048988001462	0.00677305950606575	0.0650786556175555	0.0259759265138894	0.0189995271528604	0.00811584029367939	0.232702411006592	0.330975381430819	0.165978175225019	0.0320492608594043	0.049407878815344	0.932046017586588	0.000591886013827187	0.00134037480565558	0.0140456973882982	0.643168342424448	0.239176512739062	0.68174441699504	0.0325043323155072	0.794124950718335	0.988178066361224
0.00990297610993484	0.153066374238883	0.0554713244458334	0.0191658949998025	0.311164307339117	0.361722002205081	0.133987549904307	0.00372820927509959	0.0332231312239673	0.763781000687241	0.0464753581791345	0.0265065501564199	0.0567357807618426	0.423036771005782	0.0872708134759829	0.917523034198067	0.0402653541370516	0.858923382884256	0.40932733846615	0.567967682620253	0.94253115055428	0.0105933711334164	0.272381255076284	0.00225500772235261	0.225008885671862	0.00249604352794728	0.910478652574584	0.00713599194945047	0.207184731630559	0.102382331602698	0.0338304332971067	0.0528366784625006	0.0351057142723333	0.00897800090129785	0.00900692105257423	0.303154994192539	0.348784572525277	0.110974642982925	0.012781448567995	0.0311903960269802	0.877406834868463	0.00700182523697674	0.0402882040466828	0.0237582197318074	0.637478247261967	0.195052423135488	0.657137885835907	0.0382672791481638	0.762819645236835	0.883633397800414
0.0110677929046197	0.0945568280505865	0.0681587961700703	0.0132304670280284	0.320992342018182	0.323087024568921	0.0696482096130785	0.020156157053201	0.0165617612620761	0.800933197879465	0.057379091753114	0.00830182064380969	0.0808172760583563	0.395085827443704	0.0344420746019411	0.941771512400457	0.0643112466630175	0.847140342812475	0.47477984623797	0.657595604046269	0.958327404681486	0.0315455103621095	0.293212694029006	0.0100409961891588	0.249627437997918	0.00615403038155819	0.924502906270528	0.00713803095824411	0.125165870579915	0.113211456155864	0.0367847336542433	0.0158877317266288	0.17543662806787	0.0525900546271644	0.0212931779269371	0.27492761242671	0.338376359894705	0.082915025139679	0.0579432224700337	0.0301414302160388	0.79437597641101	0.00784475392708352	0.0134112063137304	0.0277707464326204	0.533213342666612	0.195625731513403	0.62033999561186	0.0667851252763661	0.778498430041514	0.951839807195227
0.00748122042176856	0.0333302945698764	0.0109710895230869	0.0270632105544761	0.27841069224624	0.31796971471616	0.0153433562433704	0.0483995839780733	0.00924206664504655	0.785827032252737	0.0433721024740961	0.0222522944410068	0.143973848352519	0.434516646914992	0.0138507291603996	0.922066877126489	0.00243556915688533	0.804716709643411	0.461284106256185	0.601429838355129	0.931343604452353	0.104754121073773	0.319032787565543	0.0248645832089778	0.327250058448845	0.0190116268174664	0.961158225928878	0.0123042858136192	0.136118790688361	0.150185374987175	0.0224987033639843	0.00408950637598337	0.208096408670819	0.0111644392382876	0.0492586451518615	0.336895127400191	0.299411663245779	0.0389434937930115	0.0836520264987822	0.0397468943847961	0.779224889934522	0.00839430857396398	0.0317037730304763	0.0713158492323232	0.521685207335252	0.165211629713684	0.676001049601425	0.028430234802901	0.774667785096961	0.992734457257667
0.00277053044433346	0.0258098260171087	0.0142652620463541	0.0557870457226233	0.270757132149842	0.300365545786137	0.00344741019570895	0.0607277851167361	0.0126662328765976	0.759401036492021	0.00871162016369711	0.0397615267576653	0.110658784956475	0.400027489320162	0.00166532157434275	0.905444766781289	0.0181149119440496	0.84164154509616	0.474588043927435	0.596012765671811	0.877386874235101	0.13619879268213	0.354920543276303	0.00956110852860733	0.292634166883137	0.0168944490205025	0.912269351609909	0.0110315434240161	0.115966078391011	0.205655026784158	0.0594708753247997	0.0125496402943719	0.114069958067102	0.0163606075755517	0.0429102776165837	0.276518754553555	0.295814813706402	0.0319324398443918	0.0815624535745099	0.0257748356351646	0.840393069529479	0.00754513178052822	0.00617077814841825	0.122874365262947	0.504502245275848	0.163675213868619	0.648399693208738	0.00230434449125446	0.764371884301671	0.922535389062397
0.00358674478397823	0.0497688939334136	0.019828931319627	0.054002368652085	0.288773670774598	0.237855872810704	0.00712460023389206	0.0737788704436731	0.0140358172038487	0.705248875962269	0.0518764256823722	0.00832611358080063	0.171835208404446	0.338146899835496	0.00538820840056868	0.950695312120687	0.00784024188321176	0.84697082470955	0.512711720384639	0.627344057979448	0.85001032927869	0.164466627505995	0.334277779089295	0.0148377378357272	0.287552201538288	0.00369592173911265	0.962918272919097	0.0667540140285653	0.170930701902407	0.154547490878075	0.080833267046247	0.00127131268848687	0.188151988534406	0.0379894536103496	0.0490652615871957	0.324266862252005	0.306357601336454	0.021999049920919	0.0854228078877506	0.0424278835114955	0.869683495904565	0.0329337942699858	0.0135933503440756	0.0975229194899716	0.582031101668925	0.146570996029687	0.628943650868051	0.0315431530322677	0.763377149870725	0.954714478264625
0.00964923397345711	0.109325364099819	0.0326877389310778	0.0567166351733075	0.27414900281284	0.263873559086805	0.00605835665016265	0.0504996068100967	0.0170791534092304	0.783476790955685	0.0205903301418876	0.0132996343153009	0.147274708973933	0.355391093270959	0.0221333229417764	0.988236847772038	0.0159219751955219	0.892448643433667	0.460411953633324	0.688536443630476	0.878473243043745	0.128434886731686	0.36291736569115	0.00148066045848792	0.28431107246494	0.00600261450743098	0.93330105275321	0.0563457407090846	0.162147910976681	0.148069255333245	0.150609477220185	0.0234319212998642	0.160232920670199	0.0156381214716511	0.0501348907962157	0.317460245523222	0.279027321712057	0.0934050906069779	0.148301452889584	0.0451187589341398	0.871282898426164	0.0107844071817131	0.00542035401981227	0.0777671836335057	0.584584360652046	0.154647112173991	0.596333518994146	0.0430313627147538	0.794234908425473	0.963414789659807
0.00745897889655453	0.171016647916316	0.0210652307315507	0.0622084230262027	0.24896718008776	0.301197051688673	0.00455968208556581	0.0335435741560141	0.0151135085082825	0.828627767739359	0.019585686728303	0.035120499902638	0.131062797834495	0.430231473949856	0.0281957528688702	0.971998589739237	0.0199925289541034	0.884987145461112	0.415092713804423	0.683694303840251	0.860158898624879	0.163121498635384	0.353714635564979	0.00312087440753681	0.20333199065902	0.00312062573552367	0.933057348961758	0.0362646499807939	0.169074052694395	0.156126196879592	0.106476571853913	0.00390337834013098	0.131345752180614	0.0341456191726309	0.0413835087971189	0.290014537969057	0.209044689308514	0.083505876757171	0.235535103087022	0.0231994568999967	0.839322215239669	0.000341070524285147	0.00957493639250228	0.0844137694113836	0.564452515208337	0.153706243372697	0.591098041740872	0.031362130831327	0.72298232864826	0.959334209787731
0.00132752116031695	0.198093385407971	0.00416859030176201	0.0663525578914303	0.266651145289536	0.333756602347378	0.0367402815179144	0.0014486966314939	0.0186657416773007	0.811048317875169	0.00141997821520746	0.0465696545738091	0.106053753846257	0.382070300333068	0.0213132204098615	0.969882910664215	0.00796056045970799	0.963180956969043	0.415549904019142	0.70260339503897	0.868584694869142	0.122597118043916	0.345721508985811	0.0257261422558498	0.254638426917563	0.00174186201438132	0.91411073940839	0.0213931110112673	0.193617230849019	0.188782009467487	0.0889933114577362	0.00822368629213498	0.146711467329095	0.0239092960653822	0.0444683820397209	0.242928318315763	0.222013541156864	0.027790149456746	0.195667705561257	0.0283182323025513	0.768248613418257	0.0421084125784188	0.0224665401383926	0.0796940756492199	0.580508106017894	0.086157119458294	0.670868167617188	0.0538758273039914	0.741556306404584	0.945528397160622
0.00343563599664368	0.120004384161103	0.0185116165994895	0.0495295526035232	0.320310826883759	0.308406764490493	0.0111192261231134	0.00171140085830593	0.0164978653571381	0.778551441425699	0.028348076012558	0.00805121047137204	0.125081420414028	0.496983328240031	0.0197085644355572	0.963613635952305	0.0338694437970464	0.948659438471599	0.390984400242618	0.686299324603853	0.878964084227403	0.0954622562154873	0.317764906602608	0.0305250159830592	0.316225416888641	0.0040715418107667	0.933580552919302	0.0686128644315692	0.198621603071801	0.18403696791489	0.0354166745214204	0.00173628604092503	0.166694545219274	0.019902794312543	0.0395656613783559	0.274721478093348	0.144539899208507	0.0247894599557401	0.194614624982892	0.0273384698820197	0.849835830562163	0.0641290286580771	0.023143091524621	0.0833947171448146	0.54318065990582	0.11691421278784	0.663799844747033	0.0473253729233456	0.743325175700332	0.990669141038213
0.01280724013265	0.0463895996305467	0.0703635508309181	0.0495944397074972	0.323253141746504	0.382987068683373	0.0320002339502003	0.0970812168900134	0.0247286318386805	0.689376006048325	0.00551130012998131	0.011130557861636	0.0814825481469931	0.468651784734897	0.0703088353121416	0.970317751576316	0.0347443963720025	0.973126701652444	0.433318389090054	0.652163612674182	0.914815128895607	0.148912852775812	0.373571875714232	0.0171809777902588	0.35572293429589	0.00811702190719186	0.848834584890357	0.0273210506518277	0.176304403266776	0.120806876955575	0.00246122617687128	0.00773008421156402	0.214856340554932	0.00981676270518656	0.0254051243548172	0.33199979589373	0.115892758946625	0.0842381456122014	0.12580227773082	0.0014296471395922	0.942715651367752	0.0227545589500831	0.0261923979574113	0.10682822258711	0.553961541829707	0.190219549341911	0.609506664087473	0.0223527452711301	0.783908428028982	0.954478196094029
0.024392567780585	0.055413167845502	0.0544381471250712	0.0589507473428562	0.310897810424439	0.380156663482235	0.00369439252149313	0.0817227028809351	0.0395442282784661	0.688146519377573	0.0030891594359836	0.0276021172384634	0.10351540257175	0.484918948456703	0.0660737280186949	0.978002020292019	0.030317418993159	0.966936898962344	0.420934358598335	0.692056441918745	0.959496305143612	0.170889476847446	0.455966174099977	0.000886517294981194	0.304638513848954	0.0112576607085724	0.896217270364325	0.0217898238028283	0.235456190176683	0.145836561808024	0.00682060355999474	0.00958957030519195	0.187558344676	0.00285812123196297	0.0186210703767871	0.292125444461544	0.116172769400145	0.00495939429430776	0.103939308908153	0.00677759895634379	0.901764706377697	0.0092542057102348	0.0286263467708717	0.132797162157013	0.554785893638733	0.21570930312725	0.583965156815399	0.0159732677460703	0.767970868668352	0.960530719513514
0.0281931371312802	0.092602192727331	0.0230403631360854	0.0398249973001148	0.207572729464304	0.27600567516395	0.147873982557966	0.118799097197274	0.0289804546407001	0.65431228051493	0.0207566019687677	0.0471238476698703	0.0468518973818514	0.431257106574688	0.0665936151134455	0.982527269697874	0.00188112055457299	0.948080374559996	0.437415053498072	0.748403800168862	0.947055115848731	0.102925715023769	0.415987480362831	0.0181897073683589	0.219653248422511	0.0148964967532066	0.884162570824688	0.0600458389543061	0.264941520767319	0.109236539091191	0.00770822421992191	0.021372786383305	0.19525687551137	0.0405074318737674	0.0150571218177429	0.248580026126694	0.183502037410932	0.0274841448602084	0.113578387299327	0.0255451899590087	0.902753638082812	0.0730018763280056	0.00658321104338166	0.126483310205475	0.546156301551621	0.233711805084193	0.650112025649117	0.00301988643431186	0.802553010058512	0.999626760909746
0.0210075438840075	0.111213308765684	0.0288072973390919	0.0525776583168295	0.241130287112277	0.379105259218741	0.236764849700127	0.185383467939901	0.0421573721149716	0.755651156500828	0.00434046373101553	0.0141928581828745	0.0226771579150908	0.400690463587454	0.0024537124342053	0.995741309251076	0.0146400743716209	0.93333899705874	0.436667337723336	0.707429517357355	0.935405115989196	0.077067870484658	0.516007268413396	0.0112762334661426	0.216003161447987	0.0178260155095707	0.865812391711254	0.0556228000819773	0.208408379263127	0.163736076266685	0.0245083030055402	0.00312164480048208	0.104680789867524	0.0838079752827241	0.0203941275486655	0.119431750515439	0.231472265595125	0.0236304306612932	0.0039074153782079	0.0212274455255026	0.890998423598882	0.00331162205464187	0.0180296603507756	0.0472128572727707	0.619662400936299	0.282483562670574	0.642833678136581	0.0403370788323439	0.729981984119048	0.916950141369511
0.00849052923916515	0.154726879542248	0.0359618278914851	0.0495886925667412	0.291306595801425	0.374552202045309	0.324745259380685	0.105440831020875	0.0555920488538674	0.808784629704422	0.0552652545420688	0.00473745052813579	0.00120745001737753	0.398442437261384	0.000492276306024809	0.975297752746548	0.00800495140313388	0.967655008758407	0.486195894644213	0.72641376591626	0.99205795884855	0.0488575721891571	0.535211354390567	0.00357307552925601	0.332962299043123	0.0188843488531801	0.945803232913728	0.0529639946400126	0.262227083459727	0.17920996935286	0.0087983988552815	0.0145305258812902	0.0323428421170994	0.0568730745279916	0.0285071869035955	0.145186094014364	0.231614316266784	0.10471055124224	0.00504667689932708	0.0207685088619675	0.938018835658227	0.0249985979531226	0.015484826103198	0.0148631162050303	0.674057590318846	0.343466224985908	0.695613824191774	0.0633364289458738	0.73566437627191	0.866921565197926
0.00983719446607208	0.11316455813014	0.0116478468292136	0.0494263584131707	0.316240801178025	0.375625405843895	0.353807922187043	0.122493346931784	0.0405777314823477	0.759631852820632	0.00502092612481817	0.0021385735475933	0.00350932721944744	0.425753004233657	0.0443875744078819	0.969354502207637	0.00451522911996384	0.927387759373199	0.557517909658947	0.710544083911124	0.964848918211232	0.0368906062045231	0.516187264227062	0.00436589606158144	0.26764613626765	0.0342537534687332	0.90534623502063	0.0579865552982246	0.301169038911002	0.172632139175501	0.0239841466717493	0.00453671837599213	0.0398720238695895	0.0102407056742429	0.0382843203507698	0.0952811628783974	0.198968455922229	0.0897156119480441	0.0210842365457607	0.00519687551580082	0.910321794871803	0.0126988711892859	0.0124960117218626	0.0259903959713884	0.671916486789772	0.324614672776473	0.649651406784663	0.0632296183138278	0.727619179465999	0.868035300811789
0.00548381109300478	0.117491328160498	0.0422787297053703	0.05330235722414	0.346129754184538	0.341507413156267	0.324677061666829	0.137655982456181	0.0476691054303147	0.721692455003885	0.0127308986926172	0.0292225220859333	0.0206316583337766	0.429333508551611	0.0218782691094866	0.988350165686741	0.00185474592066496	0.905283053972904	0.58506571580311	0.701959008440729	0.991385589438974	0.0762638655701446	0.539499626470746	0.0104030375102587	0.276697267277495	0.0165889628563882	0.996731601264794	0.056032104112607	0.299821606190364	0.139778944494097	0.0291561981314175	0.0130882061872788	0.00314726303756391	0.0213406345230178	0.0376900070689472	0.137134808993408	0.18148073784733	0.0930944204897479	0.0186196406259833	0.00987218220045844	0.86828689587199	0.0254838825776725	0.041346335096901	0.0473299993765986	0.636236497312056	0.341703648537968	0.634347412010228	0.0352276461775729	0.679303457301493	0.863008747727185
0.0153013516685487	0.0814923395271183	0.0182020572678695	0.0541853337841012	0.282633390317859	0.362681045696753	0.25527173516854	0.0920792916662515	0.0590986253076031	0.791215717886263	0.0134111224161214	0.00385924141134484	0.0468695337849417	0.521648287177121	0.0284658418369778	0.945418012492158	0.00787667190062655	0.866782003927411	0.670211679740251	0.66645121629841	0.942360889442546	0.0550856466035845	0.557091412084613	0.0266620809277018	0.26923425039734	0.00584279663398388	0.972235973686568	0.11755888174933	0.258509624640165	0.149237391082522	0.0518074021538095	0.0309228970574795	0.024811725518809	0.00197972514857401	0.0279962478062613	0.145040571087686	0.101993493564993	0.164352595196822	0.0544342258953823	0.0220012608486511	0.836045622413834	0.0758300085283193	0.00667617897710022	0.060647051814073	0.581790844148779	0.420204890370619	0.59912643406285	0.000105466355301255	0.715192291917674	0.778520008581507
0.0133470097037487	0.103850933983075	0.00542305356313688	0.0687527563759966	0.376581322516649	0.304427628533646	0.347552386147778	0.112901447521107	0.0574571359070025	0.784975170690542	0.0270411351017628	0.00359637717280666	0.0213702590935679	0.579379867668885	0.0249885885411194	0.87178869272781	0.0154506216442862	0.836152756316464	0.630888198063404	0.693002440397851	0.909960211047974	0.0747349688790602	0.573339525158984	0.0015841191068411	0.265285447876427	0.00472331008054428	0.987837057773316	0.115622175672542	0.221302244185898	0.170536879077685	0.103299275659557	0.0034938565878056	0.0392872443631183	0.022784234004441	0.0325484772039016	0.270962536271239	0.0864998191771802	0.11610727210241	0.0624044211487289	0.00117217883459613	0.80117652750289	0.0384580740008196	0.0624445456344635	0.0125303105566486	0.514980952803084	0.462207677271156	0.642793525550256	0.0251028515673121	0.637071193742524	0.902248585570456
0.0282738405407925	0.0591004946609784	3.44494777854439e-06	0.0665440689294844	0.346288439070814	0.204885620470223	0.309825544793097	0.158265334364674	0.0493229380933103	0.781048653357846	0.0137176893168222	0.00345342421793703	0.0313919616116388	0.567355647337512	0.036067914518016	0.776771367245687	0.0265079824545006	0.872126865290554	0.604768662391651	0.731853247892562	0.886992928886303	0.0744276015033695	0.558240562217133	0.00598876719221055	0.197093207561479	0.00560918760653705	0.950025819600595	0.145818927147163	0.265783793776312	0.16971204381145	0.0669543039411469	0.00684158525528382	0.0273109704209871	0.00965885308020681	0.0322776011724995	0.23443184457875	0.105278441899134	0.100001906886699	0.126163553035887	0.00735931246962896	0.800940223800069	0.0788329378883854	0.0660550806847581	0.0185688203976533	0.580406362519645	0.425124274456357	0.619798707874129	0.0255060897252418	0.589539411010508	0.955999791054912
0.00543579092042058	0.0661704388561492	0.00231100040407723	0.0748591921198275	0.35041077180111	0.156445743644183	0.246243324542004	0.0385243326068338	0.0519177339235512	0.804411557587394	0.0109025741644697	0.00156596096220112	0.0367144784575902	0.567130201359496	0.0303314617718927	0.821922607502379	0.0574319835717258	0.918929487586439	0.580128340811737	0.687251379189464	0.928853220605589	0.0921034344399024	0.534928085194123	0.0203552837905205	0.178271728053507	0.00582068439462289	0.957859377663416	0.165849945617334	0.225384030244579	0.236523488663208	0.0342759111919161	0.00246822000932553	0.0641236637802492	0.016549733718961	0.0180919251033641	0.17317849430092	0.104605493292699	0.0610349026087828	0.22271777305291	0.00467374499854995	0.824578798424206	0.0815540107416422	0.0655738846133594	0.0177980258597821	0.518569779658982	0.473881336571063	0.610840125401403	0.0596344594862828	0.567402004007651	0.972989887391847
0.0401569244126402	0.0404558837592091	0.0113286044269901	0.0694470601987126	0.363711538518341	0.197858023660312	0.307505118204706	0.107379486261966	0.0649360659148404	0.819690433034558	0.0208060618304395	0.0264713042011112	0.0203427764049606	0.589391679726556	0.00178006614946534	0.957731193348648	0.00706793494149772	0.903335196875109	0.61753329731127	0.760339403196338	0.949451137993339	0.124502261539336	0.626482678155955	0.00699365386296053	0.196218721820074	0.00232938601904867	0.899932381947258	0.191911970136208	0.253694538247326	0.147501648276313	0.0332067502788157	0.021847085336649	0.02428541610617	0.0285396110534579	0.0154234871224318	0.167548474662388	0.086117907067032	0.0205668268931207	0.345849786726611	0.0114508077695656	0.838039368306961	0.0230449280107153	0.0787950068892614	0.0431052148831818	0.456023096367081	0.478807573991805	0.639657977013279	0.0427921590169498	0.522181123238717	0.883163672248401
0.0216369141063438	0.0324094451465736	0.0318231343131299	0.076253325645127	0.377528617220685	0.162522902306074	0.356283486278983	0.170515689173132	0.0539544999391683	0.811570391293812	0.0448964889837739	0.00611587538966972	0.000721455093718166	0.582910865193596	0.0220604681111643	0.934952047770148	0.0180301969565757	0.954076164279374	0.616048027145696	0.826266675115995	0.937130159777702	0.0937266984272555	0.623344057079654	0.000798679540685483	0.198504566919652	0.000764327386878199	0.863839410394009	0.20374672497303	0.258215044235061	0.167068104783457	0.106068838520927	0.0110496204693177	0.0252872001364624	0.0252159615759378	0.0255606375014364	0.135998964283213	0.0906064876664672	0.0359333322778705	0.32962801486411	0.0106205897948357	0.894603916041825	0.0385894629702892	0.0789807956482028	0.0421066718246	0.366957878861336	0.540089833088664	0.630499699342655	0.0130255322403464	0.511781814021344	0.896573108319196
0.0149152773904582	0.135487172873448	0.0134140555179495	0.0677975029197837	0.381303744865976	0.0919811539764653	0.421182454906637	0.041559856235047	0.0429042394321317	0.772530385739915	0.0349340483744981	0.00381396201978651	0.00753888967178264	0.52941175051117	0.0462244227302006	0.939701971046263	0.0120327537052297	0.93615357839613	0.66783500925101	0.85941514253818	0.977830771749489	0.15732638661835	0.578957603674706	0.0136994698124252	0.179309294721849	0.0115664107794389	0.933908093908349	0.179004479573322	0.259782866944589	0.0983865837270436	0.0908538022671822	0.00534401559782485	0.0127117423772671	0.0264398005248611	0.0307046553901419	0.115823988117105	0.0461390420441207	0.0980196047342356	0.299298926260199	0.00754792770404122	0.868961340331112	0.0263797179470928	0.0151373321619655	0.00666882216642443	0.333636743511209	0.567813835274092	0.631457244873136	0.0777914501141965	0.581635397817005	0.920925149404783
0.000825945707146843	0.171519013368092	0.0573913584446469	0.0556941063624486	0.34393416624101	0.101578583855788	0.371508062119097	0.0473344201977248	0.0319657823328946	0.762969958811421	0.00442337681142686	0.00844281103321012	0.0406361715424419	0.538903679725644	0.0603931412568313	0.949732952128705	0.00331244061281534	0.985345654444289	0.819802964124392	0.901562011437322	0.974509594995568	0.0957299727552944	0.569417326762904	0.0239833054920856	0.105851019336922	0.0218473280233794	0.930105206206206	0.22008690497778	0.301382151174143	0.128393983226786	0.0626911186764311	0.00463918643033667	0.0010583102500468	0.0093987878484523	0.0334370496824907	0.125952835439764	0.10199565188814	0.0814270130651696	0.304039476606342	0.0224658206447773	0.905038118853511	0.065670734021419	0.00822457893858621	0.0345899104962922	0.314194050620665	0.556573780638496	0.534590199918215	0.0581928982059063	0.565002201290953	0.892454817800482
0.00573814029840369	0.129219064030163	0.0461401073161535	0.065992755452056	0.350759670677187	0.139705304946136	0.297541353277615	0.0271568618469508	0.0372300598528041	0.785564652132691	0.0114056301903526	0.046340265740237	0.023699296882875	0.548153202663919	0.141085053923549	0.960228786346268	0.0249045468843794	0.97338152538772	0.892346540878929	0.896688673205797	0.995898871689171	0.130690475025977	0.583320492364527	0.0125237725885835	0.106606992378122	0.0152265190979684	0.972855946033333	0.175538287538266	0.360709329895277	0.151551151496621	0.022040346134682	0.0112962517461584	0.00571358707353852	0.0315805177185284	0.0377694072115501	0.120532382882404	0.0723824675185257	0.100657854776841	0.334499166058542	0.0268930440707318	0.997805366182439	0.0257434522408809	0.017135619035806	0.00843950207960779	0.264758587675263	0.572804335373953	0.481193184767859	0.0540908930794156	0.57951439476314	0.925484952507085
0.00967080978920837	0.108887473545469	0.0207776062840161	0.0821971264659007	0.392279004678853	0.139648900523387	0.31891868338054	0.00141442207164281	0.0359640404775793	0.80546835016994	0.0162464263316297	0.0411002096626782	0.00696617666535971	0.546993912958994	0.138804249492275	0.941005419407678	0.0476797634999515	0.999358264295695	0.891047474751185	0.919750724197064	0.981109091470622	0.170324587799185	0.567115986100628	0.0183049407863325	0.0963003794801011	0.00138108179738825	0.979128565345152	0.15252190115017	0.353060184659145	0.139320115693785	0.0643997005995839	0.00205329897047358	0.00633756405346306	0.0237753421205769	0.0403436309817578	0.10449109764537	0.127624993498761	0.130855173265226	0.290704062220663	0.025413872508221	0.94849708596551	0.0562426699212498	0.000493807155896077	0.0591710498316565	0.319840431390844	0.624874317585802	0.549117542785556	0.00473564119102433	0.617788742013857	0.862166245187039
0.0102697871404179	0.030513617317748	0.0222604482522793	0.0748347980915129	0.332696778038914	0.18587589028725	0.350769019437789	0.0644619806165264	0.0139792589813837	0.853419159685433	0.0480439830913458	0.00276895815805824	0.0229813892703311	0.499012305715786	0.0716993395835031	0.941883300397907	0.0440291002240837	0.932292524776433	0.901085313106947	0.980135152727637	0.964129827444647	0.227382367892948	0.598568347943557	0.0203683839610274	0.0786960052240113	0.0129194350218455	0.959420231780716	0.10463421847969	0.344924134977644	0.0850783800577865	0.0792504616866179	0.025878751235488	0.00496506412158943	0.00699988000506406	0.0465636206622493	0.0650064440347307	0.0662351941630426	0.0921547477301943	0.243711714310004	0.0422589926584967	0.962796770125478	0.00838234451325965	0.0345399984667432	0.039633249770959	0.362246947160663	0.61999191238437	0.532116630913157	0.0137156083872115	0.612794413806432	0.88290056779141
0.012085588725507	0.0679627049327338	0.0473429464143947	0.0789362418230875	0.361581961536503	0.171097217101552	0.285186260172631	0.0944564099389457	0.0074803029597545	0.887524091372672	0.000158683468261351	0.0334236564949761	0.00610150270203869	0.475539717969715	0.0499932030697642	0.964420739913388	0.0585119545283696	0.987262978421889	0.886167475756867	0.984149278438353	0.990848062537235	0.258706942865892	0.604379669472285	0.0159880235959416	0.0866292861681916	0.0199253722272782	0.928615843824962	0.0887108173130971	0.207714540555835	0.135201242807971	0.0276359347324702	0.00144083067789908	0.0240741696296742	0.0127745612531977	0.0397750587604025	0.0789807062378198	0.0134238735025903	0.0421843307415983	0.201917005395456	0.0308859827218918	0.930776086023515	0.0640882467089297	0.0201392904253427	0.0436133299763925	0.360662623876813	0.597711391550577	0.488230082386515	0.0481748039376781	0.591833022059646	0.834820257685927
0.00414398919099385	0.0805297141653188	0.0126738488970128	0.0861225728064304	0.413880795561232	0.186475673247209	0.316768297534394	0.0851671543304914	0.00709252877906949	0.826815677260946	0.0117753713504873	0.0195507729748423	0.00793392532008087	0.492901587935369	0.1108887492033	0.990706937084273	0.0548057669528744	0.99070273244395	0.779190330422217	0.99365967838526	0.962169187015189	0.287729178031914	0.600711988229833	0.0397085315315223	0.179337607832796	0.0146192415614731	0.967373020334504	0.0835697832014695	0.130847065139051	0.161683744541577	0.0057340570007554	0.00569992149906642	0.0631851146568576	0.00263986180016614	0.0264722841580869	0.0907739043020557	0.055295512925656	0.0623485047344473	0.241760221619303	0.0338567056220579	0.898726582228965	0.0602381739324973	0.0380573841647312	0.0344345718574359	0.304924919435603	0.588272921647313	0.497573920794972	0.0245429030186478	0.579040148416589	0.832542749045454
0.0202195921273603	0.192835955538762	0.0110451657488369	0.0736501764417211	0.459986597807015	0.240630641584028	0.296059831404554	0.0943725443672711	0.0132865197625168	0.882960689592303	0.00161229838466495	0.00901179349588005	0.0856252140766408	0.575697394863592	0.180238698526509	0.995231271829908	0.0141849910452504	0.990030825110334	0.826352573069493	0.991014494774383	0.993651314158592	0.267648611362425	0.59582263129074	0.0108505795675727	0.161124005692973	0.0270007102380236	0.982345152153671	0.113715536266489	0.15132234582226	0.141851585257974	0.0267422588944156	0.00891919900499394	0.0525436161826119	0.0812826398820541	0.0155073088728979	0.123145745759438	0.00752263850544139	0.0814796677877988	0.159530822912758	0.0383769029657752	0.969386901353823	0.0139484612340335	0.0897608215390274	0.00806365999485	0.268806263398041	0.493920315711351	0.482909994556338	0.0137185027596589	0.549365049675302	0.82869211051701
0.014748126852245	0.175524361345956	0.0190506825328868	0.0812118431706941	0.489585635644206	0.270965905368946	0.165684831983433	0.127392881316209	0.0212174765993717	0.913870432984967	0.0110474480290303	0.00319116999558595	0.0952105206684682	0.551846753294601	0.191176846403542	0.963377555430103	0.0544109630346123	0.959685207454904	0.880290111722333	0.961587959635481	0.97575504373875	0.240906020190518	0.602511568777187	0.0213988918364515	0.172369747055616	0.00142846761138034	0.917679368893894	0.111081953210305	0.155880533246879	0.155903169861776	0.0555016649692465	0.00104477027519992	0.103435771581531	0.0461505141629287	0.0297225128402661	0.146987617209153	0.00829292465392651	0.031985400158692	0.164677069826331	0.0291331106096483	0.947784408596961	0.00700402685365875	0.0896489850938849	0.0267705074297061	0.278878839306376	0.46971079868298	0.522179913190803	0.0146088366811482	0.514048681045303	0.825658702335707
0.0023057099092349	0.180647972601845	0.0795110487465105	0.0587795343054214	0.496889155031634	0.298525367818977	0.178251623696447	0.0614525538127299	0.0265292287364204	0.924812091619065	0.0545961363358624	0.00226807691603353	0.0900570175662069	0.505299300007969	0.193769957342783	0.982167684228609	0.049355037587326	0.868626665356817	0.861284295308777	0.977259945835395	0.954583759648717	0.151799163746969	0.614568297178883	0.00285291117651136	0.149904225338376	0.00125789070912662	0.861647328790177	0.101702554161045	0.139126566370851	0.153544469995521	0.077820025515207	0.0121052120132213	0.0329089799937746	0.00491808114032156	0.0263624202347443	0.0703071927163783	0.0589384314719462	0.0255014373697319	0.288173504314843	0.0112795347021098	0.919596349451506	0.0110800438654968	0.0279808648870008	0.030947697237607	0.246306296647367	0.454224172598911	0.41784514010338	0.0470763314949895	0.541020097232843	0.774576145572466
0.0201716835215129	0.149846443944012	0.0287691866734925	0.0638945917310136	0.384479106562971	0.317956752286312	0.0954283948191402	0.0778022987516443	0.0304421795624171	0.881793972878497	0.0154451089705592	0.0115417678062889	0.0322420888560033	0.501251216030706	0.181306599650691	0.960830657386796	0.0677852470033394	0.853955903234009	0.9299494315165	0.966592471044108	0.881625760483986	0.100770844936936	0.618831456997086	0.0118396186171533	0.252472693585036	0.00275602319902007	0.792000945492548	0.116348379732363	0.141711783658394	0.190632560888393	0.0709182092369892	0.0129265241551982	0.0856460698708246	0.00036357213617667	0.0338613603056809	0.103145316259287	0.0462166337981138	0.0674230571449847	0.27926722637972	0.0495229371087872	0.866191846000043	0.0269681847528619	0.00165059422749839	0.0719361314118324	0.111029706496186	0.468181655287676	0.327688283394185	0.00604681389342323	0.577390582053262	0.799482334210734
0.0200308201715795	0.119551374228283	0.0560698511670638	0.04779937348473	0.414431618784291	0.295444296038216	0.188823822595927	0.0328499474412169	0.0191385187064147	0.864452657920625	0.00764666461892512	0.0223813522029994	0.00138904609920484	0.55931193936245	0.209079621179295	0.942435807499119	0.0620145717769413	0.874390141369843	0.99279727194057	0.977994333755908	0.929936063274695	0.0798690330300152	0.555107930698996	0.0109028689602541	0.265308964626495	0.00807437376058481	0.852195679759183	0.0967349341224982	0.0769653746721338	0.135004181492427	0.107691896885595	0.00844471395645996	0.0795114288766596	0.013328339663141	0.0276364118275209	0.0969101145640481	0.0110313604183373	0.0732731237775707	0.199071691359092	0.045464725413695	0.80539343188133	0.025961520769057	0.00214730885129688	0.0269656330437441	0.117950713413708	0.414796116938062	0.357367636152473	0.0627317011385258	0.554471027784353	0.828221405586434
0.000171825685213816	0.0803966592653638	0.114636990767798	0.0465181263032925	0.455223821998597	0.345677393563154	0.260289707988845	0.104844934059577	0.0084425098420086	0.885571406236864	0.0547916843535422	0.00998454733875955	0.0258769368717004	0.588256217766682	0.228931087183871	0.963132457814909	0.0257987647797581	0.861846681486127	0.996807315923063	0.982198139970435	0.858007522024251	0.0991427611791743	0.554752500648927	0.00712399948045038	0.321296184730576	0.00185504667762624	0.905010318340384	0.105068201031874	0.132693701060034	0.099234743310123	0.101416893195647	0.00135998024330971	0.0206654387594766	0.0127220775773225	0.0359203451161702	0.0795697402164867	0.0353146084830315	0.116948825898573	0.123566245350465	0.0549572519660966	0.744610417346863	0.0782627942361441	0.0198279920870958	0.0352686724721451	0.0684653776216752	0.405616127675267	0.383444847478537	0.032694700319173	0.575076482195998	0.855745576912145
0.0294688056233823	0.00592042315198605	0.0315728760315559	0.0559483152785456	0.489377687992132	0.36921585504798	0.298055836486501	0.213122147429003	0.0116688203572117	0.845088864914266	0.0141151083480487	0.0267536573944274	0.0176147510838171	0.575755012686954	0.195234051938974	0.977693759085027	0.00722939799546727	0.908967372023734	0.997731369215378	0.944015457670819	0.928115084516586	0.176352974193964	0.588568167698582	0.0332124226582837	0.30500837788574	0.0102008708795863	0.880463177701449	0.0882112024317087	0.0892790899988586	0.116424955283838	0.00402020420781048	0.00146434510424018	0.00327967772100991	0.00347833145531835	0.0156494374817196	0.00174228254784899	0.0624879184143194	0.0885107734178896	0.0393124811938247	0.0458691523688004	0.797675989045936	0.0600449810901548	0.0245395572128032	0.0157838502894805	0.0389618596852348	0.446812750447499	0.448614247845088	0.0456191852325074	0.630060218288366	0.901308758419216
0.0623453465152056	0.00972761043028206	0.0134497750332309	0.0425547106770752	0.421423440284562	0.41157732487506	0.278023751226505	0.188941782329688	0.00510836306858804	0.816032241546392	0.0316111108811078	0.00190939939508506	0.0288823774622368	0.577131275009037	0.141178098664028	0.992849187124334	0.00266811198062479	0.97471932536839	0.96122855473348	0.977975892246713	0.964181740464825	0.225646755053184	0.501617677749475	0.0184202445033601	0.300940921936584	0.017475616092263	0.818487172388335	0.0527737235980241	0.120662549735097	0.00663080995178901	0.0301067461821273	0.0079222382076236	0.00170489567710013	0.0225314139161005	0.00119062513460101	0.0112135649685509	0.00321758714074351	0.0453718734042642	0.0627296082385245	0.0513106850875198	0.772064344992338	0.0510111148390135	0.0136517552497622	0.0564428190454736	0.128099668353042	0.455285303671584	0.485806825993642	0.0395754174853535	0.544370091385493	0.885539782252495
0.0598314653164344	0.0724359766683325	0.0298444411969088	0.0401233663640042	0.438446877018666	0.392523919151539	0.268047401880206	0.237163044220688	0.0314355346749804	0.788555570004558	0.0704860556098196	0.00417130243623882	0.00908098930023839	0.492244587244126	0.105731488936147	0.907473347304552	0.0401398074265772	0.96807920924425	0.998497537932362	0.91750849916322	0.995930409738668	0.157361955472426	0.515469591440064	0.00202559320393064	0.23619997991654	0.00178796648017749	0.81334492544012	0.0584820877342006	0.0832271842115859	0.072705996834341	0.00738569565451818	0.0100122957594502	0.0782307912287589	0.0341498592582484	0.00547558035775691	0.0565335059282283	0.0212856101558201	0.030222322530938	0.0949573738588362	0.0530583483626733	0.830761782470804	0.0485328442317331	0.00535437105691253	0.0973040488069923	0.0810273398819623	0.416515973102891	0.463676214086348	0.0177790328521969	0.593207386507055	0.869261006988971
0.0092803744045845	0.196821580141554	0.071064205628215	0.0477901203458224	0.456640392997743	0.439282464037147	0.316922112220044	0.143028017892145	0.0250105339970374	0.78023442082766	0.0549093258049731	0.00444770157377246	0.00913060548643728	0.469671533074522	0.13613807642402	0.923056932176418	0.0319302732143212	0.92411016233406	0.963805893355477	0.92655896134422	0.971250036403089	0.148388174539515	0.540200176862108	0.0156305623007911	0.261563548996165	0.00235770374167017	0.877692020344413	0.0114493775765483	0.102236016667114	0.077750843507735	0.0605230554094982	0.00295435684965651	0.11790152907784	0.0098954551566358	0.0162190636983073	0.0601286813267673	0.0388423708220104	0.0854324892603179	0.0536575540745982	0.0491974127598055	0.83710196498165	0.0357115975099569	0.0187809700894005	0.0480546639657756	0.00727671020465882	0.440415428515379	0.53925375116416	0.0148281825961492	0.611058868192866	0.898330099130042
0.00311234031324486	0.216302142801737	0.102712460248362	0.0466236547110074	0.485317921454238	0.406605835899457	0.296493762739801	0.170513063901928	0.0209686497341289	0.875316343148917	0.0399070133210646	0.0131124212979315	0.0475504782245381	0.435959041228982	0.161114479542221	0.841385700271694	0.00376257222115499	0.969471474224269	0.930993861807846	0.933683855131832	0.979168064108745	0.150517573765851	0.552174286209413	0.0249316757230798	0.284270129588841	0.000744005418740182	0.881767649385188	0.0128444316481828	0.110884414870072	0.0771147946454035	0.0402313750265397	0.00207129015067045	0.134078155819266	0.0384268043646061	0.00990031601151759	0.0513186154084418	0.134655021731597	0.051636599752137	0.103203403701108	0.0404103154896414	0.841955258869622	0.0538117060511998	0.00202085599711673	0.0849500649539392	0.0471716067151968	0.446510817764889	0.56219130413522	0.0120820202749794	0.670794991951263	0.804824399643404
0.0420052620518364	0.136986291567539	0.0842899583041122	0.0363842500873741	0.504612285891472	0.484415584602088	0.347772387627382	0.168699957839019	0.0307058114361927	0.820981226788426	0.0101632272392423	0.00281524628745728	0.017292011158944	0.514577555966706	0.110532001226143	0.827788140456805	0.00916358579329906	0.985100472547482	0.934840181405411	0.959764443050764	0.959567789778443	0.0665429031643781	0.543913410938645	0.0189840102539919	0.284230188799362	0.000159143940060427	0.850324864341953	0.0150868910126711	0.107705745758915	0.0461654528002341	0.0864534966851653	0.000945258963163135	0.173366338817335	0.00398602376110547	0.00211728733442949	0.0150594613978099	0.105429253282539	0.0338838079894805	0.0831222249415922	0.0397831113522978	0.856370233437785	0.0738965063755913	0.00380383136035571	0.0929190435132164	0.0172672481432978	0.457394566449812	0.614116264319868	0.00116260537932425	0.693199492869422	0.799309385261576
0.000166368365452684	0.13826343948228	0.123798007172518	0.0499418840490886	0.534692203846049	0.424532063402287	0.338130483192745	0.164439383529882	0.0123243219061514	0.840879632038694	0.00830648883150599	0.0027063988904403	0.0152511084807192	0.504730557879707	0.0906636558436633	0.812624755418326	0.0122896639772571	0.984943509723183	0.982700321543971	0.913828329063674	0.898928557311209	0.0576781056631897	0.499882923017635	0.0129123861539044	0.286491410147787	0.00219877792232492	0.802464871242663	0.0401011181243416	0.163614791288702	0.0832211273206925	0.126960945106041	0.000444233698003194	0.237950453617937	0.0167599460719514	0.0179400761124896	0.112775560323718	0.139679482277228	0.0395000558746879	0.0210081821542126	0.047777278747016	0.880311935738808	0.000244219210530821	0.000123232025369889	0.0854125345639342	0.0571734337051948	0.53671106877746	0.660478240076591	0.0280798856502468	0.724742874984913	0.775812332457878
0.00779734143855197	0.117655497373141	0.110478540415668	0.0453495142915526	0.533236523600086	0.426732745172621	0.338157472396973	0.17120270276687	0.027089746648512	0.803046728875041	0.000491364142029736	0.00564308324717321	0.00396410383593499	0.545782424485055	0.0921483343362083	0.841060824928928	0.00682048695423419	0.961761634983535	0.939139021017574	0.881580207014675	0.900078533932986	0.0247619717059737	0.542842421097748	0.021251442827871	0.332165738045718	0.00384399760809279	0.801172056639242	0.0778478184615955	0.207183790463975	0.100852954998348	0.0620874457905604	0.0149412622146721	0.251775906204973	0.00871126944559056	0.0134789815835557	0.155464678555716	0.113780276373715	0.0726620098764745	0.0399396146219026	0.0607108465913416	0.880785457908831	0.000356599271084034	0.00513878621223456	0.0939706286614427	0.0456496872452444	0.531564154426298	0.602023084633713	0.010384461718304	0.681249925055161	0.770413770896206
0.0152757068149291	0.14353845105598	0.0736623472167407	0.0514654682589314	0.557525910358218	0.430034481896879	0.338675679979182	0.145079946056946	0.0298242610622977	0.772673963075877	0.0258704975378259	0.000388616149776573	0.0169296555278474	0.55868183226446	0.0999742307975295	0.778173122975958	0.000278484190905182	0.97839368721677	0.943765950074303	0.917597947303529	0.861125456279189	0.0324842979868892	0.527491217006183	0.0145801370875092	0.333841750379622	0.00329677974987124	0.783691242263778	0.0777751208038852	0.228778919026365	0.133637730799876	0.0501799958503929	0.000250172563831776	0.236653674498671	0.0237444031673173	0.019470591798961	0.113513518732833	0.0658942091552772	0.0984861433354926	0.00317513235635863	0.0552679201674925	0.896912871043156	0.0247700412850649	0.0067292649135196	0.0784510905821034	0.0174676235859101	0.510769390206192	0.581388651110616	0.00962358502300457	0.694331556709274	0.688492112577868
0.0127489370577968	0.205010999247736	0.0795143545051505	0.0491605217936708	0.556948141676199	0.39912008397787	0.346308520914622	0.187629230428601	0.0301565197999155	0.767628342090606	0.00775884715051884	0.00151986841541977	0.00145942936457296	0.57334099485368	0.142837488671837	0.818022425400006	0.0102423233041867	0.997909147512817	0.948246197181358	0.91515342952315	0.9045040003724	0.0370154356124276	0.528414246759307	0.0218831922487968	0.379458990149586	0.000990626553496034	0.831167122003225	0.0941131573777685	0.194378609569873	0.109395660112622	0.051506568367147	0.00637692033291117	0.193570715185529	0.0264769750368242	0.0105809216071284	0.106529295318493	0.0860705695153463	0.0985737473018903	0.0435012961298973	0.0376021318967206	0.904751127599884	0.00259023001475985	0.0297950039639153	0.0578245008875784	0.0211082877837299	0.503133645909288	0.560136078709822	0.00184259228568027	0.686271731845103	0.668359717410512
0.0475104021559312	0.198747464983637	0.00420193020705036	0.0456989151968383	0.646616592844919	0.400020164494378	0.29347426076259	0.242056706657323	0.0316835114964031	0.755134571116981	0.0050037430106503	0.00326301258044613	0.0755053529499398	0.611582875820632	0.204051403655155	0.819953497241407	0.0128678299543366	0.998839802185648	0.911852271855012	0.902265993834287	0.912444991440659	0.00734058746971247	0.466428748419369	0.0056868286749817	0.260774643284958	0.00224366916926988	0.869920930475611	0.118427070698147	0.181989937898485	0.171848998324051	0.0365863490219034	0.00619351980453424	0.213921458263752	0.0783898133148347	0.00164379329871864	0.0532062339967539	0.153591534684202	0.0824018086568074	0.0348139241602259	0.0457109692155554	0.98331200963199	0.0177701338574164	0.00427709458610913	0.0481190470739909	0.0681365534734749	0.438930825450489	0.559925350323562	0.00339749729503168	0.725095335747256	0.649015970831861
0.00836914405232909	0.255403710217952	0.0275051269674616	0.0554569094705311	0.673514011923894	0.388082009520203	0.337247914807039	0.210603628142154	0.0196293630116136	0.777108983840202	0.0286902621801841	0.00416793586851804	0.0554634836126848	0.570164683473495	0.225579630151679	0.92753250623935	0.00436145530005604	0.963818662162456	0.981210206975515	0.920992600311316	0.87911710907262	0.0480511335229788	0.489325251564937	0.00714692699332845	0.287836337923737	0.00721150384483656	0.834085798622109	0.131601163736294	0.236519462580825	0.181104528149289	0.0178889204959797	0.0147994554485358	0.158802343557477	0.0402557144299974	0.0143050656770712	0.0129409115496127	0.199906838706667	0.015077726610498	0.0608792946167473	0.0597384033305804	0.995256898715151	0.00246500872513173	0.0169867341925446	0.0588471185360489	0.111206209374449	0.503352027209127	0.659698625494043	0.00998753601045489	0.755021521486243	0.778872805913889
0.00103077497544468	0.305499841558266	0.00234447238383348	0.0658615777555609	0.669801746485552	0.367788513004739	0.442174395561128	0.175768044201691	0.0209934875629781	0.784511781518885	0.05496753249246	0.00497393830745859	0.0084632743943062	0.584113182210475	0.187350854988392	0.855265036319427	0.00971934962485718	0.976840942341139	0.994893658185574	0.91979855895864	0.903376776027628	0.118705280282509	0.487303469910793	0.011266145233194	0.244990462549524	0.00511600058983351	0.827432650936831	0.0996887334000901	0.208767018752898	0.164393463848455	0.00460973878146169	0.00645514103270064	0.16463953190704	0.0141836038392919	0.0257276130691148	0.0604269327525802	0.240129343175801	0.0112621204479267	0.0216975215403938	0.0511497758719594	0.961877205868788	0.0204551652909078	0.0304282606865576	0.0343762192427229	0.149271889879669	0.55715411066461	0.698430521700397	0.0217398110287723	0.707154248316611	0.84566125894368
0.00414091394487113	0.370273839388733	0.0147359521359142	0.061352801090009	0.669697180101209	0.382078174773885	0.444988985689917	0.175767423365274	0.0135498845331612	0.756717981565846	0.0267462388827162	0.00698908680842017	0.00877276237071586	0.532591087332599	0.198757938076755	0.864015555937729	0.0234063260943243	0.947083624832266	0.995266346958037	0.952146769665438	0.872837269622293	0.115720549196852	0.482516388684869	0.00126719489531869	0.207769115862235	0.0115423358289699	0.863542886054272	0.0718181639510566	0.181155398760474	0.158145338730158	0.00317001784849987	0.0138589861644047	0.230527571513098	0.00639964133929437	0.0177526364133906	0.0425821335767725	0.24890417436975	0.103341955805151	0.0609949538611452	0.0577506839600775	0.959779055330547	0.0325640663549451	0.0254061381931531	0.0360187483584228	0.135700229005588	0.524442051582246	0.646291962986692	0.0124350622076275	0.691605106075591	0.850969419807229
0.00721579170150216	0.360859267132019	0.0202656426930643	0.0477759394844736	0.656830773902256	0.394137964845668	0.432849330196274	0.210362701213699	1.42308377404303e-05	0.808198344113933	0.0457107604061728	0.0015263687024214	0.0385862924521827	0.467888578249983	0.204947426479767	0.882155889774739	0.0197702800028551	0.941509642753233	0.997522160460264	0.943140764756387	0.861766216352848	0.0921152187050617	0.399867121749523	0.00791905532924742	0.147244074022479	0.00320832347509352	0.868596428803351	0.060658110485549	0.216144879680388	0.109211393990036	0.0212273747292606	0.00405856979000731	0.27840695647251	0.00197180977836357	0.0133870379665677	0.0139985488012916	0.188928313233788	0.0999943088419093	0.0874298136558767	0.0381143447184767	0.986337962998674	0.0455975875230122	0.00149805488571187	0.0296790406341104	0.194848130082667	0.494867354224092	0.631822440022825	0.0374024109605129	0.661646516410126	0.828057293471751
0.00575021168060798	0.363589849968881	0.0289433670482226	0.0469394472442699	0.656473967244721	0.374704481243728	0.416818354788355	0.196046624596849	0.00452188534339604	0.802335392778686	0.0598280693175835	0.0129475323679553	0.0351546603369803	0.483442105596333	0.244155252391937	0.88301749021917	0.00858443068675178	0.971053026528732	0.969087908232311	0.943683578121119	0.90917005135036	0.113555962302701	0.397364938627457	0.00742016022782148	0.144412629073541	0.000336088521040065	0.810653834130768	0.0593061273107445	0.276003268127169	0.0730953689375015	0.0127893042088247	0.0026262912915382	0.25687427921732	0.0199691052940562	0.0210320186683406	0.024328358343006	0.161454497479853	0.0904657128890514	0.133382308504845	0.0344272077795994	0.987238400208698	0.0378274264487442	0.00690118449725708	0.0587100517289473	0.168178588982157	0.427838270560062	0.641126744405179	0.0183825055310325	0.671853356288275	0.753257604008477
0.00227370965338334	0.331847151645723	0.0148310048003951	0.055835601613693	0.640938317629019	0.350602242031256	0.396810286461654	0.22875411512721	0.00793915106410077	0.81524486554203	0.045736137526729	0.0301741895430304	0.022033689061695	0.468815312693622	0.2343473640739	0.835818380628936	0.0141982431767389	0.96304762818164	0.951676416184759	0.937773311163647	0.9151536413674	0.102909946641732	0.445724351400958	0.0139962131880864	0.153778910720664	0.000535229043182983	0.829744135197143	0.0512485702187317	0.220808454527673	0.141946802518648	0.00463515659038865	0.00491868369451177	0.292263039009214	0.00148532722046041	0.024786929223571	0.0675743212615025	0.156046888974413	0.106399883235932	0.126993835176783	0.0302271337871974	0.952345596405298	0.0139050550281875	0.0238447974248212	0.0497963384912049	0.190861572685512	0.404486328891787	0.667983934276872	0.0176479598142676	0.691416378311966	0.721383806551774
0.0188569397128609	0.325891405464519	0.0113585629936192	0.0487372103043332	0.683431338737253	0.36305945478507	0.369657793142353	0.268776683460966	0.008689568989864	0.800973467937505	0.0201192729954928	0.0432085746047915	0.0313783862741803	0.430878757242076	0.195133461585537	0.877577140161592	0.00120460708505895	0.974485401740885	0.9678487600065	0.980860309540889	0.918786045994359	0.0455046266839316	0.461630866786419	0.0115705668903148	0.154590126568122	0.00433616169988656	0.770089284976317	0.064117065082789	0.237450393361594	0.156561468141347	0.0036876776293317	0.00115652568103153	0.326521405850576	0.0729101450678685	0.0269264399777117	0.0660829626358219	0.122414040890269	0.0424762741703752	0.0827689558145104	0.0530043519436349	0.926487309171205	0.00342424426751057	0.0169914226370399	0.0746099659218832	0.0651426878335416	0.373019775461265	0.696785406892584	0.0181945993665361	0.758065856686584	0.621423297453764
0.00299695133494221	0.328919023108532	0.00125042438769168	0.0514006856202313	0.665499066378774	0.312972284861011	0.320777472898138	0.263144547225259	0.000162620715891869	0.839337288495732	0.0283251211982197	0.0239171483055799	0.0295493204420679	0.415749256192756	0.214848722657825	0.888796327306384	0.0343464270136318	0.955157406001383	0.86859130516855	0.955884213596696	0.917628397475029	0.00833902398994024	0.414315495203065	0.0115581798558078	0.233019314664441	0.000198445151391636	0.8190925774458	0.061005607781917	0.210259475192253	0.18006407828749	0.0802470269937661	0.00626578105384117	0.250972421937338	0.0417075517889651	0.0307424698065278	0.0038752213425867	0.127700135687049	0.0554321055900605	0.057559599372603	0.0454602748225157	0.976854386069384	0.0199611136679782	0.0340490515602163	0.0420882993700154	0.139326962485226	0.319676124091641	0.681725930878045	0.0156095589993055	0.780967699443725	0.670772688113918
0.0131794184516638	0.387735826100705	0.00671399151419565	0.0484147979278241	0.740314358482697	0.372697148479603	0.354883697018213	0.301712717371932	0.00559880172757071	0.869550814669496	0.0246555288355194	0.0216849832878682	0.0782352769523167	0.426868744643296	0.210670781021915	0.890734965342147	0.00368253238180627	0.928179596946017	0.772173778913677	0.914987014403991	0.899389395560121	0.0433686665700406	0.42644154016138	0.000600254376425943	0.16284048799402	0.00203860388724877	0.809833359839764	0.05568094085524	0.234219216987788	0.157180158791185	0.0241700037230217	0.00479859660170961	0.245760313401701	0.0227839658354375	0.042444154746234	0.0652969606162428	0.140468082596117	0.113584401838318	0.0336805719121435	0.0569470529115293	0.888265682272684	0.00358503136753861	0.000841326774497651	0.0741020493801345	0.081729923585006	0.339048348035521	0.701750342538731	0.000208740500025861	0.864395709420976	0.61867188686999
0.00075925178544223	0.409259602846303	0.0535822749423051	0.0406729383532426	0.747300709857276	0.38579837238796	0.387348239505478	0.269079511976785	0.000755440374148573	0.890998328922646	0.0120558389647633	0.021510493478948	0.0677057094914323	0.416352864977603	0.218502236510529	0.964774192230574	0.0108432591737976	0.875890069227993	0.765151994058337	0.972016338636556	0.872594725329348	0.0157890059657545	0.474216198865684	0.00540434190792537	0.121880433654411	0.00295431492918203	0.821993244991744	0.0611316702699483	0.305209155164622	0.124601166909419	0.0125940425145808	0.0127996075463104	0.237572674014124	0.0262698004469599	0.0312030510869876	0.00460610501045014	0.162860711987939	0.156759539347089	0.0172235854670671	0.0671521299806633	0.93158724786292	0.02876696010262	0.0408207947726849	0.00118874446652704	0.0618597386283087	0.296125347477649	0.728406296182125	0.00640645518179158	0.809212462884566	0.649538558168904
0.0062527393653726	0.418835733283132	0.0189045203622643	0.0500787129393144	0.748610469231539	0.452356736833501	0.395957905916516	0.274002378527667	0.0141307436658679	0.833548470953541	0.0345307195716583	0.0121677113150641	0.0716067807767976	0.449787511501364	0.148468677788778	0.896631085081699	0.0214510824342962	0.876121308251419	0.698960829013641	0.980882062173288	0.873927417990751	0.0145556339383792	0.507600774865045	0.00111119364142123	0.125992103327227	9.7901618151682e-05	0.878813692460491	0.0200852094337752	0.323784197987371	0.172198478374446	0.0102288945895082	0.00926151629108523	0.234695632224451	0.0164632049545327	0.04889650695449	0.0977015614714149	0.171556488893628	0.155654348414498	0.0898542057824466	0.051171229543889	0.930716551140952	0.015429502230543	0.0488836076898536	0.0144055403654669	0.0413920593233635	0.260880224014341	0.704613944080751	0.0122752505944595	0.836521730818534	0.701181023970185
0.00031772781510322	0.420010159967621	0.00796901098245659	0.0551005510235773	0.746885228406253	0.432294812382981	0.445674380594516	0.323612455308039	0.00372330656094333	0.855940409753485	0.0406487154913109	0.0157839276912522	0.0425615526479012	0.455727385214565	0.102967687542	0.912484997741096	0.0133164232123801	0.900882291733014	0.710793686689037	0.973393306185674	0.854286505041199	0.0148354928301685	0.475935567336695	0.000689395618046312	0.120738400233877	0.00226209157306654	0.828900423046454	0.0362837540967685	0.335845986357664	0.177952793218835	0.0178074651218186	0.00326488139862668	0.234261673399375	0.00298335561448461	0.0527525954653644	0.0944398787511383	0.15398086941363	0.138448036315376	0.0773124590261005	0.0452793899814152	0.98084820199065	0.0146814293757911	0.0505914857559278	0.0278070516668055	0.0738594853332364	0.303305626583267	0.655110228334205	0.00101058339154179	0.756579971107512	0.699464855677783
0.00260747763008881	0.425567829454162	0.0148987267277559	0.0467347076601943	0.782810164071866	0.365336642028148	0.495544396265769	0.344543619720541	0.00111499252576933	0.831966799137048	0.0313018957347763	0.0245503017621496	0.0166375308553986	0.50522627435773	0.0385678393503909	0.882674984033458	0.0105234239032034	0.912839526850064	0.623739530555724	0.989805326686952	0.906099468377701	0.000487687699270931	0.47564325066443	0.00677351538939417	0.134775218381573	0.0057747886021918	0.814716678258395	0.0405213746923069	0.332751777156764	0.150931958644271	0.00783424655619557	0.00667354593815538	0.169882878795182	0.0118249132936608	0.0401913575293741	0.0135865163213603	0.224965692089362	0.159749814930946	0.0932522063644031	0.0565975380269931	0.945946148399735	0.0292232882006188	0.0364453191636426	0.0016646169123782	0.113832868616567	0.320348640033751	0.662679945284238	0.0103618585393117	0.765737787411849	0.635920591344881
0.00864790059079189	0.426180864586391	0.000160940866711238	0.0607052335445848	0.762278964615539	0.400477570321577	0.411578861128388	0.27222489657814	0.0184423225864934	0.877258993028061	0.00116355355765637	0.0050926096996638	0.054193582649255	0.530890729405267	0.000451372202143176	0.897109798303671	0.0204134022342365	0.916886757874357	0.678313228736471	0.910076234450132	0.918225941606176	0.0226386825518921	0.496754396947178	0.00515890719951015	0.114641772747493	0.000804848429428285	0.786740009285667	0.0670570356764432	0.340753454099649	0.149949953878327	0.0607393057028683	0.00896231185906983	0.190807246552899	0.0472439228104744	0.0343441474777979	0.0474186845455539	0.221922887964991	0.172075499995748	0.0469274206786706	0.0652028236587181	0.905308723615099	0.0157893869812707	0.0225528347807485	0.00822330401871792	0.187609444368017	0.391610756037283	0.672656244440156	0.00188546127676728	0.849524970353831	0.636807124044292
0.00949948975795277	0.313375071199141	0.0357293040262887	0.0510385814102749	0.734517027144091	0.388585848475191	0.369023456176006	0.362150100693126	0.00563438300240316	0.865557108201962	0.0160545942714695	0.0028726448829072	0.0521477897676426	0.529325173093179	0.00391881013960289	0.869874149826066	0.0230593716368416	0.913880911812543	0.77749965104875	0.928582592874615	0.958197687355152	0.0199564005671199	0.487492947255798	0.00101511988320145	0.184704963282292	0.000384766391632113	0.782964115184895	0.046310154781226	0.329210437535784	0.0999085063720681	0.111333858297765	0.0166007133169611	0.300221972039806	0.0185027829811266	0.0530567798554052	0.0704421075540856	0.181684537325354	0.106802187493186	0.0108286968883337	0.0809344865402999	0.938641730537587	0.0103180862876869	0.00611616825083681	0.00965149410643447	0.168267684523691	0.352815831752738	0.716211337692993	0.0245921396626662	0.807524591372504	0.592157229558073
0.0093368404783036	0.30223212683795	0.01566882307685	0.071179176437908	0.742182237588116	0.353314299555864	0.398631806884827	0.418422446939928	0.000376338683459382	0.864221153450772	0.00375722283934553	0.0424163958779248	0.0185968652978395	0.524960221138306	0.0177348815054591	0.932790654653586	0.0202094275375464	0.922657626090245	0.745595374450248	0.981981954901407	0.956730225134281	0.100984847248561	0.55115642276243	0.00416419510204806	0.150736784171047	0.000414331491385575	0.805766000218921	0.0355883060347896	0.386283621676595	0.1154846964388	0.0566380052263371	0.0161291501355796	0.3192768730597	0.0146763199752768	0.0376884094071656	0.0252553771676881	0.142291345207761	0.0663065507340484	0.000998154437351517	0.0675002924603796	0.990469017812858	0.0486484364965221	0.0357794215633772	0.0394735711086303	0.17070838841766	0.371476488970799	0.710515443276489	0.00126676204161161	0.78129314925725	0.613045985625464
0.00757721327511137	0.334192026325848	0.000309126051568754	0.063463778601379	0.693060864290497	0.380593590408754	0.320409332971743	0.375830500645551	0.00402148059124513	0.864722504771267	0.0301849129922801	0.010277791294845	0.0938546529530196	0.546994484046545	0.00837865482945252	0.951765420875848	0.0174140183961804	0.860270224153217	0.68489971181477	0.979018733396178	0.988185302993427	0.117665888962617	0.569035685352326	1.11245751019809e-06	0.130127332908568	0.00726582337208264	0.847066043018662	0.0305958358443128	0.349130946148566	0.121616895781354	0.0880775231206779	0.00895994046297009	0.341087030077789	0.00332651950757269	0.0457065684842276	0.0144386275995359	0.100311083599905	0.0694455309036667	0.0417393227394967	0.0512856482262513	0.986364719778773	0.036671666178609	0.00774816643777871	0.00107065020808029	0.187092415649111	0.394322079452753	0.719977397588644	0.0514143726789983	0.819494046288794	0.567706629309394
0.0203557513782018	0.389133441516593	0.0297499095095616	0.0550390199972704	0.695779381570103	0.389648375986873	0.277796174883265	0.358906437084532	0.00902211334932378	0.917771384208015	0.0207860190597156	0.0047378842953786	0.131177557049474	0.555765124655019	0.0495179450389315	0.990818822435179	0.0089874014094236	0.899450186652223	0.646284731664889	0.989819238663569	0.989001336211901	0.134710439424037	0.558238734484264	0.00207691015035306	0.168247482552611	0.00048427305481281	0.897356971107063	0.0539211322648885	0.313868627642598	0.0786405189061878	0.0659951299723018	0.001365955327836	0.360060786904391	0.0442696872334239	0.0479187593021828	0.0371679264395343	0.138229243960394	0.055565072532664	0.0365501123551445	0.0668297979494785	0.991650818311149	0.00929802575081509	0.00455424973542829	0.0178244675488232	0.199295720458564	0.365241966532318	0.737561791601937	0.0398251555241082	0.829096508835927	0.580486696064971
0.00734483617723839	0.394210902329008	0.0412397288576843	0.0746816308825189	0.683633932840521	0.384196008229119	0.304173356867471	0.350642362507867	0.0143135599989437	0.888390893582458	0.00858079540742335	0.00968100077162491	0.120104840910644	0.643648610850078	0.0650561009182065	0.898679869512354	0.00180374476724729	0.943195651479809	0.63259831366834	0.989029470522838	0.957858315217492	0.18777284113532	0.612211064332396	0.00246695674971028	0.183403424644749	0.00330708780214302	0.927182177805373	0.0600207319720945	0.303698778126775	0.122546349869668	0.0377550454958451	0.00773954893564176	0.325445893303048	0.0173375629595888	0.0494470147549341	0.0969043016013434	0.213454277361235	0.0626664812015291	0.00596500661979421	0.0574807430375246	0.998556810066065	0.0228611752580557	0.00386516531682858	0.0368848128156969	0.208030235035404	0.356210035045165	0.725924689255767	0.0316707792510314	0.827590199022175	0.568261984869185
0.00166672006817853	0.377953664698086	0.00857714559036417	0.0784240121606301	0.712631968106417	0.317188710456829	0.328467199567098	0.353053722047074	0.00668444595518173	0.89124004111205	0.0185139751767196	0.00898625247922852	0.124397036529142	0.622251519522076	0.0568096024405056	0.908297482021849	0.00932562632700299	0.917323146285317	0.651175752695383	0.975861492754676	0.967253504427005	0.195854344232195	0.593929102737907	0.000274386565161631	0.160572343138951	0.00946980784674434	0.963753859575759	0.0722849308384478	0.296925487417068	0.162002508520653	0.0339510247179356	0.00789888383893347	0.305579479243024	0.0264549218897967	0.0453575407974262	0.116666037256166	0.190543174173884	0.0268863214783201	0.0280508176928017	0.0512201423481888	0.992413125842205	0.0133016074110907	0.0156230493160831	0.0175473785017849	0.206671702920855	0.330207529053311	0.742050463888178	0.0503116953542738	0.77618305904638	0.588289525436497
0.00316652635437787	0.394497039171065	0.00665619796052885	0.0801895089702729	0.657291637364568	0.27009190455089	0.286288002166097	0.332602268212643	0.0160525253200273	0.860799962178952	0.00964764713335023	0.000558388107127433	0.137914024441549	0.611477314156096	0.0705102050646533	0.987664187721839	0.00625122308926083	0.912073556576848	0.642947454917747	0.980164023138911	0.993755972409948	0.232744656196646	0.644906190872409	0.0103436484268441	0.222423154601082	0.00998752160976083	0.993971872522565	0.112997258875058	0.340819802448817	0.128405849345984	0.0205311684255384	0.0172752373011167	0.277398004467097	0.0143541121566187	0.036684804909656	0.0643096785056821	0.176321861951966	0.00420236669860496	0.0830123840793193	0.0499939960811406	0.955362304206906	0.00219377353525183	0.029452962113628	0.0229000305852715	0.203340860809071	0.265419876467668	0.716631118663214	0.03727222384088	0.799615600083427	0.54298681190086
0.0053861768787403	0.417348740671661	0.00381747361148285	0.0859752398706393	0.646817176785382	0.305379295778817	0.237947028609552	0.332933069479568	0.0279435862352048	0.848417020496802	0.00387323244530792	0.0265553735137636	0.0980507562997599	0.677891514484815	0.0676933361427416	0.962416674817759	0.0186986314320587	0.876819141413082	0.679623852344101	0.999127481390422	0.973912913461562	0.191231400537264	0.693044439912384	0.0041274931169295	0.245326684275867	0.00203167414959014	0.949078632149744	0.110052017631762	0.368933263236781	0.156367392146171	0.0283068488694385	0.00919828583320075	0.242532395442548	0.0327349023802162	0.0320123592185494	0.0584214996656074	0.147537051532563	0.0395260875778294	0.0616657288355351	0.0439250186152857	0.962295660725406	0.0207752221287368	0.0377382729348921	0.031646373978569	0.187942373154309	0.244891592712324	0.698952109577697	0.0389712589482553	0.764334457072636	0.573378373664777
0.00655073130570778	0.41214045900947	0.000454215665815987	0.0816293099594917	0.594567603472362	0.319504267622753	0.211617806351792	0.360779556874604	0.0233232208544592	0.879340220311095	0.014504817862865	0.0376902752919003	0.0912015801996881	0.648461797828038	0.0743587693187097	0.887758405880339	0.00855919258483978	0.88139283052408	0.661486201864817	0.956080830606642	0.994780603432839	0.213454422990555	0.653387068333059	0.00413019228861016	0.207049406536059	0.00219620330554339	0.865279513156554	0.0693200775733577	0.447206101915464	0.110629867097771	0.00305782037959458	0.0152542856201981	0.274954621127865	0.00301786895943227	0.0194961597627761	0.0902517830945014	0.118332205721551	0.0560211813540791	0.0665300247306888	0.0509294693359638	0.852693955235729	0.00915098395882651	0.00612494233746313	0.106213933188329	0.215047714541903	0.287076510037933	0.63733400270324	0.00495354690662544	0.739057905673935	0.671168774307626
0.00470234469928981	0.292608839237138	0.0321708807921343	0.0898889274308644	0.552621830867569	0.333042312113979	0.158772482112079	0.261739222886368	0.0284750193859041	0.818021838642381	0.00172914881589607	0.00131304428134728	0.115789227872527	0.676826690401731	0.088155275400077	0.87375014911466	0.0013273140713345	0.906599523403577	0.553662773180903	0.947143262643695	0.965115202299327	0.279373811397355	0.686386829717977	0.0163211088633984	0.280174533433943	0.00188322105685101	0.785626445142796	0.0690000332217329	0.405872248367045	0.060518725067985	0.0500197273367683	0.0160286140198683	0.283765768259122	0.0346689012397066	0.0158969084903991	0.0844718228867846	0.108835382638831	0.0246421659365507	0.0141898494449356	0.0553059929531282	0.857340310663873	0.0621104231377055	0.000991854505875224	0.0933493748052197	0.18872100069501	0.37331434495093	0.677010951568005	0.0351302527639696	0.729365093473973	0.677931979943801
0.00389042607521838	0.250921193110806	0.00395797046331985	0.117623675397245	0.595737463105126	0.299551933022809	0.1468448195397	0.262611156979957	0.0250697237782676	0.833600356277092	0.00208459620500605	0.00739668649097352	0.126641679096627	0.689025433737427	0.00874753581904141	0.889416424717389	0.00947085959507221	0.956134556509859	0.535439434165152	0.976324578328018	0.983699425700928	0.36334060593504	0.719389286066212	0.0062841720725422	0.29167317179793	0.00466728467668717	0.834944527534901	0.0549227166933366	0.42553394014581	0.110070304031659	0.0665692796418474	0.00873959083071089	0.256789867983327	0.0104032801483216	0.0271146127484776	0.0665367213515007	0.132537148950633	0.0288880721786714	0.032099839294776	0.0354315923182899	0.868466678734262	0.0458432104082813	0.0229460606002706	0.0855930759655047	0.179888704262813	0.416150935938001	0.683969244307909	0.0336592370758906	0.808599759531023	0.588729798913913
0.0077791077781638	0.177980760416932	0.00885120304192773	0.107239324305965	0.529450841281284	0.287584960069991	0.208225862378137	0.321490504741456	0.0275282190511172	0.846742522922219	0.0196989000857589	0.00495308844088167	0.0773946405466183	0.674149286475918	0.0843493497534152	0.830757788852498	0.00830195335456871	0.936708200847238	0.554220654827076	0.885400650165983	0.98357144213789	0.354073182278411	0.693479848294557	0.00244975169731364	0.289593080520914	0.0069252192954155	0.789752730279681	0.0594662925521793	0.363479055930769	0.0920175264257881	0.0328688489186699	0.0136021787890684	0.355194284400431	0.0450884857997832	0.0438938734952889	0.0960660217048393	0.0722760561847647	0.037372164732485	0.0179480203865561	0.0389989047748223	0.880447103067352	0.0309898657624329	0.0494381102167812	0.0646293762415704	0.176044369347141	0.352291440292565	0.745022015661873	0.0391178545276975	0.881076021864474	0.633754951880014
0.00146949786837009	0.204260428800519	0.0240351547727461	0.104476170627288	0.514321871093863	0.232333994317692	0.19598611182901	0.31902242014276	0.02144537829329	0.812358941589037	0.00945311379128394	0.019580252992162	0.0812115253875865	0.674053290669965	0.11518174220805	0.845102639971603	0.00378739545270965	0.930285596891305	0.507196347438029	0.905344217269794	0.980614768114813	0.378304633891876	0.687521479094346	0.0166997298713878	0.217093756988299	0.00316918553988665	0.755394441274175	0.0737650617208672	0.328726671065368	0.0700017957802644	0.0201574429248444	0.0125019924432771	0.349448240147716	0.0198249664267722	0.0571035771059964	0.0453083995032736	0.0639255779171016	0.0601397646184188	0.0261559290827068	0.0459524991166705	0.923022707936897	0.0294113696779237	0.0261166731091165	0.089707560809458	0.150330084460319	0.315358783968396	0.715838217825119	0.0223815392571645	0.901889690924927	0.57556985837787
0.0190525407869317	0.119653543203429	0.0196065009324809	0.106401961158603	0.510208873178886	0.245448876318901	0.17151571574458	0.307845435028899	0.036672553116187	0.828208184212584	0.00782807856289092	0.000154992501448277	0.120104688252498	0.617501370395933	0.0940482236598122	0.810107367756677	0.00958990124649954	0.954450841309522	0.498213357322144	0.883597372312919	0.99121705211757	0.331883859713689	0.710592782084204	0.000137569183604526	0.214160584819245	0.00369026016081649	0.812093069973875	0.0771428936391576	0.366956784681946	0.103877369517324	0.0593290759563508	0.00124041216091986	0.412477317100816	0.0105764920003921	0.0684504987089669	0.00141533768567363	0.0524925996825033	0.0487885086366374	0.0172616058293714	0.0500010029010141	0.895812991635556	0.0207858302776866	0.0336338875062366	0.093519022982512	0.156661386832353	0.37704020166864	0.793553222705845	0.0223325060661517	0.934505488951671	0.596606551914085
0.00792636171859229	0.105724428209464	0.0156956662458963	0.0836304129792569	0.46927976214322	0.231436330066761	0.168114638476733	0.253804623669632	0.0307903687881946	0.732884701905154	0.02396366772835	0.00343676474835812	0.0805236306214904	0.633507606438433	0.080317119960635	0.750869635098484	0.018262037131244	0.929923788710288	0.418254238992495	0.985950317199945	0.99930839023546	0.191351044588199	0.702603609393679	0.0220006725925158	0.252140794579221	0.00898458632927907	0.760587046800475	0.0542182102442228	0.425556339560636	0.128929523579713	0.0689821826372751	0.0034061558866693	0.410107928449501	0.0189138251867904	0.0509329188621104	0.0940932744330328	0.00611081494979027	0.0546496540157834	0.0479890751496336	0.0370891640276036	0.978457636285788	0.0127814755601931	0.014826819390197	0.101009031092996	0.14147743121911	0.423619642519045	0.740031166738894	0.0671914644050829	0.841217403551324	0.621897377606854
0.00195564758904416	0.160477976603157	0.0271407050246986	0.0671047932205738	0.458101963359504	0.31618259054333	0.133443278862202	0.190570040124477	0.0246858196144509	0.688687659566161	0.0442377931535396	0.00498383284821697	0.109683461378319	0.615100280018666	0.0176698773291763	0.708567569828709	0.00347648302393399	0.907964208534709	0.406748124765452	0.982344312646857	0.950230967625468	0.138524973382591	0.6378516120308	0.0113575124029467	0.2827770239601	0.0202539674602304	0.794822527668966	0.0082730160559784	0.333195293519312	0.191907287496679	0.0453677990278238	0.00633203993716191	0.519375682376491	0.000197617623833776	0.0539613305415284	0.00945884702258819	0.0260547941272594	0.0567032002104057	0.0735472257626694	0.0537382328882092	0.987142850618962	0.00578360306315043	0.00981256990057709	0.0837386396129839	0.0757129448056318	0.471845606268218	0.80084849754188	0.0496529102215833	0.778360330829022	0.729082089416827
0.0226756062218841	0.170776646691171	0.023205141890188	0.0718839219105695	0.36572743798743	0.355889772416853	0.149696417819404	0.17290845212204	0.0554089719297072	0.644072263989633	0.0275155775360254	0.00161454365871663	0.0371629708270048	0.632631992701843	0.0275657365011039	0.683278715107399	0.0394223565828946	0.956794032228095	0.483321920748884	0.967223626204899	0.960590077442301	0.0762207385715348	0.666529445987244	0.00986663425532667	0.333697710179711	0.00236792775102826	0.832385728484677	0.0209883683607855	0.307884112226447	0.174229650742975	0.106878621815047	0.00358022394845523	0.430428620681549	0.0119935925205126	0.0427585091251076	0.0124393246045163	0.0250354347753469	0.0962613225492754	0.052911188215044	0.0522761373996964	0.99509600623379	0.00240238523576777	0.00360187344364174	0.0602360098438006	0.108335656899021	0.549161040024177	0.767319760427087	0.0546229449571483	0.737515743418197	0.759284646450301
0.00619793635605165	0.168371535107578	0.0381999278828093	0.075160792191394	0.336338406482979	0.249123019128542	0.160429298164448	0.146337208632086	0.0611777472753483	0.544078483730513	0.0740115231331291	0.0579665124776518	0.0168252615006138	0.668179465550199	0.088795444858729	0.679583464799602	0.00640406504573206	0.923890587595866	0.605705874211881	0.994919443008483	0.990294186541741	0.125010809006166	0.705615309173766	0.00329988423160681	0.279639191150228	0.000685741704162839	0.81361509202235	0.0511607382847957	0.291286259036783	0.193569271521622	0.079092413225948	0.00282305023334544	0.316016154369771	0.0324248268094442	0.0340202474726013	0.0483321050450245	0.0379311141470043	0.0744730884287024	0.0201796961581168	0.0180056881841664	0.983737905051001	0.00151899325788228	0.0553249119336443	0.0431567046936062	0.26366822519267	0.548035025564421	0.781083261733865	0.044189296070997	0.807546306909327	0.794388171431611
0.00380297590966047	0.124786537122492	0.00705907765981603	0.0853716555102197	0.343595076137408	0.224295950053461	0.159290911923436	0.0761787003014812	0.045467207609487	0.624377270831907	0.0148781935689704	0.0015352821427477	0.0616161264331497	0.712040138637976	0.0332631324358471	0.720522027448249	0.00792512111723049	0.950642997536576	0.607035161568031	0.917914760356886	0.948739416592595	0.143911185069266	0.650602173801737	0.0081721835990116	0.329862777626055	0.0197413912887848	0.821233408154281	0.107937704317318	0.261500239179835	0.201044571629741	0.145099341579272	0.0247390519747758	0.291291655412864	0.0203991338250194	0.0360189900274146	0.0209848334341397	0.037042078992028	0.122056240720618	0.0329759322313206	0.0410815894763239	0.95431263932123	0.000258172318057153	0.0379060005327939	0.0547962182664024	0.20643411044403	0.516955933920325	0.847832005218709	0.0317256851188316	0.894835776305351	0.720737610106886
0.00501294930672501	0.137935966369875	0.0258034517868571	0.0843211088688207	0.419266740726726	0.268545518379875	0.0976459704791909	0.0730166252114006	0.0399591860630146	0.674572787604902	0.00637627120458813	0.0574557249928284	0.0423787885991164	0.655663857637002	0.0653921660710002	0.701864283965448	0.00501405480170028	0.97221148319833	0.614005697870753	0.903009406232748	0.990588222111694	0.161372510036489	0.593473548023569	0.0101352421042271	0.33890729014098	0.00538550907209343	0.762976959355479	0.0222543205253688	0.20588039596481	0.179074310263255	0.13871051146173	0.0224970836542944	0.305723200678258	0.011711432522285	0.0407615858050264	0.0203888084185117	0.072927962929695	0.0835009297736269	0.0593110713954312	0.0391837020571531	0.997049034569747	0.0117557128999441	0.0197082855787928	0.0401359906504083	0.315649228462114	0.444648815815576	0.878753393566584	0.0499009069218297	0.838629653593733	0.733327018037119
0.0122655864910201	0.10879079357703	0.000419555794687373	0.0843482183812535	0.436138397848972	0.267749546816584	0.108276530241321	0.0401319792679538	0.0454058872620659	0.619337464426235	0.0282176138568536	0.0256958917445586	0.0379211800797853	0.642146663017422	0.0273333641949348	0.711371446859006	0.047601090327637	0.943263048501807	0.53619601096531	0.881129440518254	0.998881771047028	0.187493656278379	0.584434841901423	0.00747851025546976	0.338289949814217	0.00545272422260774	0.812382577506312	0.00400189614393878	0.199443651910026	0.182381380604936	0.108132171015728	0.0191012520467666	0.297224167626312	0.10503443688886	0.020974141655221	0.0232873697343554	0.00747220948844973	0.100381664849304	0.0958070130304321	0.0345257197632402	0.975149851414309	0.01167495221822	0.00128252256174571	0.0326185610891228	0.316709126814503	0.435966613706841	0.873067179466368	0.0669945270961079	0.827839156508058	0.810652203340314
0.0251269042334072	0.162827246154635	0.00136379678807359	0.0621811599544805	0.384558905492038	0.291863390426588	0.0936995847376296	0.124745055939781	0.0450576663889939	0.63955654691927	0.0293322450302552	0.0569670589911253	0.0393707537076125	0.619347724201907	0.0768710742693142	0.669619299760929	0.00522615579838071	0.982727315034973	0.498933931702429	0.954034685793678	0.972411404113788	0.0430099753058942	0.56288882520491	0.0150925656430888	0.36192956364353	0.00284361344984116	0.793653969073811	0.0191467105481102	0.192454922813907	0.219848900079689	0.104995204984908	0.00685382539057973	0.304499857993822	0.0316336553317103	0.0377087294125161	0.0383978730738496	0.0174546634089054	0.0642651851474249	0.131273495151837	0.0379218549590109	0.979359764718252	0.0513664021711483	0.0556388474800247	0.0335309802968055	0.304294346787321	0.473179262736849	0.812442518414397	0.0105645227248749	0.838277945585775	0.835145997932008
0.00932561019123462	0.176640299127484	0.0237680315529449	0.0691130227004798	0.385298956481714	0.342246178856454	0.117728096683425	0.128261148948449	0.035884212531164	0.610972269482604	0.0438083959350875	0.000650062399971368	0.0819188504430405	0.634405071521842	0.0853712417892722	0.56620289160915	0.00828387555705487	0.959264376815784	0.511395996457509	0.955921986694259	0.872026366511009	0.082201948378331	0.559559591802303	0.0116756765377904	0.360708367977938	0.00420384590857185	0.803332091386538	0.00926156543181593	0.247323299991411	0.191197010800773	0.126731106055788	0.0376351293183263	0.272701601714884	0.022489815594978	0.00832403556807566	0.0455686866820709	0.00669669815940481	0.16842719832441	0.0801972936966619	0.0417402897235963	0.976112704709583	0.039218131410367	0.0362803002618633	0.00183137485053769	0.212571242163598	0.420110343089725	0.903292291076878	0.00823180240098504	0.787155453477706	0.788384423736654
0.00556123546984857	0.171660086423843	0.0670117804683183	0.0668863474722906	0.42319680704953	0.312805241125017	0.115821364697766	0.125524479386769	0.0424503914100573	0.627034921675981	0.0197896806065175	0.0251030219455797	0.0432339691608445	0.675183734181603	0.0392305322620154	0.538731709491534	0.00990725303223136	0.926997811655181	0.555063507320189	0.991609281367577	0.893155396820792	0.0656462574652336	0.656007187439941	0.00974086311380961	0.393821415455785	0.00834443373384208	0.747544992452188	0.0194818665085983	0.25132873171399	0.198273625347049	0.0854379498375077	0.0466671314443471	0.234483131295609	0.0390097657191536	0.0130264399757027	0.0395848640972037	0.055528274221602	0.0786575171349669	0.0396194206120239	0.0340009710364481	0.930616623361531	0.0273418093953705	0.015969672876525	0.0631021646917482	0.0324087756704734	0.534179269593119	0.896916222604048	0.0212829440910537	0.847103076054421	0.769841412347541
0.0142085508346436	0.10765225442963	0.00966455881575832	0.072722706454361	0.406609650498237	0.323887981239659	0.0594983439343819	0.107821630357138	0.0697593734011327	0.661335846324732	0.00146326738969017	0.00489385780680144	0.0284089150675549	0.632583145478656	0.197899925458079	0.534763259528204	0.0644417314844208	0.922820366478532	0.467386852227767	0.938262603080692	0.984513928468456	0.0217142841377856	0.735000318663305	0.0241846480588515	0.494083275918837	0.00618758883743386	0.854438263120153	0.00313756705410789	0.26306793841635	0.2707721820108	0.0489613786304812	0.0201130352822068	0.146876178680421	0.0650962492906298	0.0215583932394366	0.101224252763339	0.112863504667976	0.0136403526711141	0.0610838580945538	0.0202182086090967	0.862302123416333	0.0396095754660965	0.0170886264466742	0.0314826654953419	0.0992151195179722	0.561529402696273	0.968784505974092	0.0705631917484782	0.911095687423563	0.76566199155317
0.0153525018837841	0.0831526255271127	0.0249987428783192	0.0721670112794881	0.421605816538214	0.350725381805984	0.107576945871842	0.126226474408952	0.0838477142974008	0.71910786750884	0.0356905386531629	0.000747034309622545	0.110053692535533	0.725844340447397	0.21999200355723	0.522265660226012	0.0092483504011618	0.953958381621079	0.436653941757949	0.896529816373165	0.998896201816554	0.0414343833829146	0.777624730228637	0.0119770525673777	0.330639558397158	0.0116772040524067	0.870171385148766	0.0651267272775573	0.194860174602876	0.335043927790881	0.0113319915686943	0.0105422830693272	0.126528042688255	0.0545147919745705	0.0147476147092295	0.0994329007403446	0.146798597006125	0.031664881018456	0.101566139440708	0.0107611435188713	0.880049529529192	0.0637464792127293	0.0139106268151289	0.0465356619898321	0.014873922881419	0.475577065989538	0.943288919052864	0.0477023796761463	0.913113630944509	0.761460358016864
0.0231054679607801	0.045563141087529	0.0116679538873955	0.0855719332006936	0.340324158817796	0.333040361106547	0.0376135911663845	0.0863721655277076	0.0792161266998186	0.772031313792124	0.0501573848200237	0.0122203104638072	0.137168148079571	0.744429189591889	0.120310033896942	0.485355712891764	0.00580335439288011	0.913907442988296	0.313465784719642	0.886027873561442	0.903577720763604	0.114822803688827	0.777070277027219	0.00403393251508341	0.367768766889947	0.00891393970825753	0.979863115793265	0.0466075901346198	0.0997794155602587	0.381961149644352	0.00407549466146107	0.00334832545065266	0.138795785756769	0.074902024626851	0.0396814665577802	0.106585249445853	0.114220604752674	0.0112398177788174	0.086425725023097	0.0278487978530543	0.92960669868734	0.083808977173463	0.0220140912486536	0.0826905724997109	0.0760451511788016	0.396948086772422	0.848020227732358	0.0302937129962001	0.910511831218368	0.773312082017609
0.0257055479539756	0.00119704270333192	0.0164957350334214	0.0984212158309553	0.25538850007954	0.378927780196326	0.0146886504468258	0.151574093918417	0.0701200666530145	0.738539600180026	0.0257445319505526	0.0148021070729246	0.0977583266676331	0.687329629496436	0.00368051206340871	0.490519219782558	0.0267624698719166	0.98007835616984	0.342503640815	0.889392175352396	0.846793698586662	0.126942948595102	0.757841525463094	0.0116313197780134	0.367354620040077	0.00577659395357643	0.956123556559891	0.022283883981637	0.0234344608893084	0.412897520863124	0.0211191638318289	0.00227027408539165	0.135847482529711	0.107379880463778	0.0265963944713354	0.12682126283598	0.141097343530398	0.0162844836593746	0.114858472833991	0.00110267608847709	0.944183930402645	0.0717646420755014	0.0398662571057219	0.0647326544438806	0.132205465522073	0.395762310672788	0.774925353860008	0.0147083452227545	0.874483488688432	0.708943922965098
0.0091524013380151	0.0246028645660947	0.0749837400913265	0.0762156408185924	0.253110934514714	0.452737689214588	0.0280862688954336	0.183935953462317	0.063296883876044	0.753082783488497	0.0500509052178775	0.0304173685137003	0.104012040839515	0.789521497600374	0.00454908302710288	0.537237283592452	0.00476637563396533	0.917420750219894	0.235258528029941	0.895258721590693	0.876818973442737	0.0644193940500971	0.750705620226654	0.00301054166946477	0.250237589941826	0.00698307239789363	0.882621467721588	0.00326474738617835	0.0227683010959358	0.379566045627759	0.0533742444901486	0.0145239780959994	0.196151069037954	0.10524732674064	0.0266153241976502	0.101640993530153	0.0911226074895902	0.0183475438650817	0.171873083374253	0.00427618008428083	0.968667762973119	0.0122003463182988	0.0578618219284836	0.0052639496843302	0.133617870918976	0.442463762451691	0.799687005912701	0.0587041387455292	0.912920610737755	0.678372456247556
0.00453082373213276	0.0121513415385964	0.0929995987218748	0.0643825582227439	0.209585721418727	0.429911629250161	0.00578889712434439	0.196473900782288	0.0576551844267576	0.635572532078	0.0802531747391443	0.0251162903283282	0.0914395497614444	0.75324163621217	0.0448463849550205	0.523116033982117	0.0103009583575326	0.989935414524964	0.233813308062402	0.965551414801046	0.861684818841679	0.0273535224946998	0.701031571002659	0.0224368024131733	0.248364866984427	0.000595123825317255	0.819743741684406	0.0165151440656574	0.0200642806440126	0.377903337648573	0.026157207604816	0.0130855634076665	0.20096225310158	0.0919428372617912	0.0133817666111222	0.084926398688616	0.113067344330038	0.0250104511527505	0.168022207676926	0.0235735726631513	0.900462343523619	0.0431839859338221	0.0428582721463442	0.0356492355575061	0.150443630030821	0.316815112790077	0.838798020238895	0.0440876757685477	0.793853499462671	0.656489406879741
0.0264685389284834	0.0737760382880402	0.0434501628319336	0.0697443145238276	0.271248891107514	0.389053196886025	0.00621119595379148	0.165735950776604	0.0544227256154073	0.729662510050171	0.0147848660876158	0.00721887802911815	0.0912943202931293	0.76839048013924	0.00517920557410369	0.497608459468686	0.0364908261512254	0.899274873234366	0.335684486324819	0.983517809197468	0.88413291628479	0.0912997968944716	0.768130140420428	0.0181052304239327	0.296279738220314	0.0147032041211212	0.852574395721157	0.0111295149820139	0.0805840506127387	0.319444946772489	0.00865897429799451	0.00314397345861993	0.153477064984097	0.0646895119349847	0.0477678129556943	0.0363620564536871	0.0816031602026213	0.0567565492197665	0.271746306674223	0.00244865644538919	0.939075795010196	0.0578073839748456	0.0738946837119573	6.9515126477541e-05	0.110779527240561	0.322156768360488	0.854901254764034	0.0137750802047686	0.797493510190592	0.622649982193878
0.0397113245182307	0.0128068298715539	0.025572236444599	0.0671346486050125	0.297718429766301	0.348711503839015	0.0512186255431193	0.106449708242461	0.0748113505042912	0.666542756389642	0.0318736777479865	0.0115989376068654	0.077323545247116	0.729323891927976	0.0733910833813983	0.450312845898717	0.0126100903506507	0.8972661785853	0.334100199043452	0.990439589748068	0.839311497382854	0.000455979265958044	0.791221377546607	0.00130024217601272	0.329106921545376	0.0176634082674668	0.789786264684482	0.0557080440341018	0.123446267987137	0.374358393851274	0.0124567738943353	0.000441287493772067	0.208715259184818	0.0399505197554982	0.0745517261092738	0.0280535255027811	0.109731191836682	0.0669332207751444	0.351832816797569	0.00175766531364758	0.975275820497212	0.0548445077693806	0.0331140007812143	0.0416297842207526	0.0542135368938179	0.242893189536946	0.810514354873917	0.00338415396585047	0.885461148696933	0.702868255059512
0.00225180353305422	0.00956964032108224	0.0160011025755688	0.0988235192095997	0.245929339147225	0.374604160776418	0.0537059664348619	0.0808566933506666	0.0762008319115627	0.567250195954846	0.0807995471632014	0.00377770983376879	0.0756223330873198	0.744630227849746	0.0224902887998321	0.459755725655315	0.0104544500798084	0.895225714113402	0.350133729543456	0.952204697639882	0.787372881630441	0.103368379317512	0.798147069465011	0.0174666304395049	0.298202055122324	0.00161548239762942	0.766966109192494	0.0442121562077684	0.152951920149645	0.386499814949774	0.0528800452348171	0.0314536002962318	0.221443907644495	0.00718624076602953	0.064204342561945	0.0444675483482933	0.116954268900254	0.101790908190903	0.297081580577885	0.000449832579005437	0.999815461917036	0.00387478739341565	0.0118266557170496	0.0546022915120132	0.057912319201584	0.20293558537362	0.798833605902519	0.00531853533461561	0.859360792435786	0.705341009532261
0.0129242227254275	0.00603694015156855	0.0366400727552813	0.0979304111179619	0.219359060041559	0.307438738212926	0.0529551123819149	0.0304789337711454	0.0767482854803942	0.47543960500641	0.0176814123862183	0.055510077417791	0.0234425628957413	0.772894264310154	0.0172688721052148	0.614240794558973	0.00899235128281183	0.91236992775769	0.374979041898953	0.900272877916126	0.865717090899701	0.172224473586366	0.782452406653622	0.00309874199809177	0.301448905058255	0.0156159639023563	0.779970630320213	0.0522282417795647	0.000531342772826149	0.353436828092866	0.0504470893472831	0.0288786557046057	0.183246330606179	0.043999869744124	0.0482654840433292	0.00536004168455379	0.126805202352892	0.134591356512872	0.365850768576701	0.0115294335538411	0.901539751760689	0.0572217617545116	0.000464661694059676	0.0597364840946225	0.0311764899606184	0.115340618491713	0.707374886789245	0.0318445361429178	0.899418757594027	0.737851550063391
0.0141370730388697	0.0930487990584553	0.0417828933800193	0.0885198249086338	0.23808049191694	0.381364302394236	0.0852794067092869	0.0174251648498629	0.0868877268489073	0.477257706249349	0.0301337930806587	0.0324188219632551	0.0144137256234626	0.742076020105553	0.0346005491070989	0.653309335811762	0.0433661872139739	0.869215675380937	0.397394944621747	0.938262824474824	0.930327049147807	0.158375959145894	0.813909417997506	0.00856996025295502	0.291950232302935	0.00459581674047706	0.850769682238085	0.00414726524211743	0.0312899173139622	0.283506097776562	0.0799411203664931	0.0477920992722992	0.255813650407361	0.0547691106122925	0.0507469032648432	0.00160248883822339	0.184377143764444	0.142039842952959	0.413087725400972	0.0178666001863388	0.884357404691519	0.0316815909948939	0.0129683792104758	0.0613148277423907	0.0255907770106532	0.047439429789588	0.689951865451036	0.0165725048010959	0.96480135642659	0.688922401054633
0.0182606509198254	0.13466595591138	0.0766310444011937	0.0699670373185062	0.183827115082074	0.401014473686183	0.0813803408347556	0.0462036402626892	0.0816913018618156	0.545605797531048	0.0445817260126821	0.000982873700015604	0.0204099329976258	0.801455348622477	0.04467964580737	0.616549282847977	0.0313557498428248	0.864436608469407	0.458555082527416	0.918685488282393	0.961997247714765	0.197292394829459	0.788084173257118	0.0125224131779642	0.370431472813659	0.00430118299072536	0.815860106602535	0.0108303711504068	0.0674394463025399	0.143509909045051	0.0771921738180858	0.0719943853567586	0.182568569627679	0.0197975737756238	0.0467247485047294	0.0311792945649582	0.17268528075368	0.142536959725184	0.464291182763618	0.010196482711747	0.876804337819583	0.00226591917570689	0.00387763329671708	0.0392854079673457	0.0787162906717315	0.109917243682523	0.689344260934174	0.0494468893139459	0.927307473209767	0.659992568102095
0.0259038447301638	0.149127894163684	0.0453896276940037	0.0483187200250849	0.172590143665498	0.358588560625957	0.0796877190740949	0.0817605266226839	0.0572334752477298	0.621935026960717	0.0259842356999029	0.00481692693221506	0.0135987021170867	0.842805785574626	0.0126953867906043	0.565743770384694	0.0154768585767714	0.837668650951857	0.42094055148114	0.919144016414245	0.981117012130899	0.153055763982948	0.706088913870347	0.0265975110072768	0.411676152599912	0.0162073983725083	0.766342727210455	0.0041907152726111	0.0584064149954574	0.102557518028251	0.0774473304378032	0.0542263252936415	0.113377087301374	0.0439757667218161	0.0569146758741965	0.0140600394306571	0.125449246737489	0.156547719812603	0.418542257537929	0.000545671115675884	0.778767195751671	0.0380901752532605	0.00125432362955548	0.0428399936953551	0.115468964929433	0.132092013571633	0.699907596009981	0.0309614443827635	0.946917932996259	0.696015394897532
0.0193929532494801	0.145825704835987	0.0320627798518792	0.0286058012637641	0.147891100921666	0.336584601338448	0.0942021674680283	0.128982246740538	0.0420768515554003	0.482478572202781	0.016835261694989	0.0163698036132605	0.0120178803651226	0.884631200735559	0.0324229924995077	0.51574697065674	0.00239758650382728	0.792563992004154	0.411466768158678	0.936187029748987	0.960371259657834	0.0993093679028929	0.666707668969139	0.0510715480398534	0.303955966469444	0.0256370918229098	0.695278388332022	0.0148788795782397	0.0325043455126703	0.11839410042645	0.0271163246876863	0.0269981353539074	0.093990106748966	0.0593999643638822	0.073647299394524	0.03547908645863	0.0788817961238048	0.203256708327357	0.361485287114997	0.00636713933262298	0.910472223042338	0.0231230674754348	0.0136893541814025	0.00959510662429464	0.10458731231724	0.0749522143815502	0.583225365631949	0.0153775210155541	0.95123725215631	0.553548283399708
0.00789252703047327	0.205042892356721	0.0467079510252098	0.0429376080757489	0.195685906224005	0.346566053180116	0.131584931464436	0.0736278181722797	0.0571867282050696	0.504387756314313	0.0207577537795266	0.00901998515088792	0.00626517266465786	0.919617042613378	0.00151845082891513	0.415542739273962	0.0128470265487443	0.771279045528679	0.400153936021319	0.92925810034135	0.908535341599298	0.0847381523351547	0.699661303013215	0.0565390160385987	0.296041182204118	0.0039512443725346	0.719645952391761	0.0148748571432797	0.0762379138621076	0.108693076981322	0.0768611612195607	0.00073409240585922	0.104266545676997	0.0930387483371861	0.0645199303717164	0.0960888307947775	0.110696379962735	0.207419024907015	0.391384804849147	0.00193288098564502	0.936510987960852	0.00440938069077435	0.00782063766249858	0.0468677908300015	0.125579369580035	0.0332008355497257	0.618945402338426	0.00517679089886676	0.927483726567266	0.596828731163158
0.00249632409596156	0.200674886441499	0.069794638965414	0.064744064771477	0.224227149973046	0.273371458732937	0.0712132152766837	0.0573097398240723	0.0599454486678266	0.460450491768549	0.0218851033676065	0.0222615839248482	0.0315728701500084	0.939806917563747	0.0323091050266555	0.362520514583393	0.0223066998520767	0.757667116836102	0.352319558357978	0.894474619131857	0.902880828577475	0.203741664483773	0.746086070544504	0.000837369171305644	0.247263587298479	0.0230521192579993	0.71613810262755	0.00555837452231866	0.161452743002776	0.151523441520172	0.020776017262782	0.00849870887423287	0.152055288921797	0.0985474513883132	0.0746822253573569	0.152191422566614	0.038151460915495	0.224722650216717	0.415398987758677	0.00311237368051502	0.960720081269868	0.010454175741723	0.0354689324771851	0.028262157467226	0.156138572816928	0.000949356446797314	0.639908389836383	0.00902114531728353	0.963074666858153	0.656194708753089
0.0277244835056998	0.172036645248768	0.0826246591195593	0.0457568874692367	0.201133233216693	0.312020271625413	0.0388070816792001	0.0758052425793535	0.0811753371452286	0.490975971379291	0.0455986454663819	0.0147724275163273	0.0475393872184317	0.961839933120254	0.14131568838045	0.366866360907869	0.0450904551598393	0.668543360783661	0.376873627661055	0.977721454507091	0.940367384605554	0.141111027635192	0.839925712008827	0.00772038064952887	0.174152530782961	0.00127805954257121	0.761011830117185	0.0113220026331178	0.243001223218708	0.0767636003203279	0.0375056306282538	0.00738793709524324	0.0916395296172838	0.116500443208258	0.0767910157075208	0.184909090617758	0.00193396225405189	0.189475732325721	0.347630921140104	0.0111430296331089	0.998477064880982	0.0135351890415804	0.0403295909176906	0.0322136014668709	0.138304288134847	0.0102109814526777	0.626193946871801	0.0128598706447651	0.984856273117921	0.676820602776688
0.0264255809006564	0.250599530379014	0.00165784145392046	0.0554297303172002	0.171181062500463	0.262188354943096	0.0211763230270393	0.0100178348934954	0.0849090485291791	0.511278664762039	0.00443689384436217	0.0139217438495816	0.0336887907504502	0.969043607075261	0.142766900199282	0.345755707600849	0.0847361259692142	0.555070171710448	0.422893463207935	0.973012936605112	0.947441225902026	0.141020402487881	0.889407043972706	0.0270076319890122	0.0834363366203079	0.00343212373353656	0.78679966054825	0.0166363955351657	0.202480314382919	0.121476175918064	0.0525518743836122	0.00545258241813302	0.179923810256685	0.101561037301913	0.0643252751779022	0.216497595302344	0.087638725399072	0.170412888354591	0.346272500050945	0.000338557586931399	0.96257114252798	0.0318915753155607	0.00407864451245713	0.0573014218106024	0.177551896592149	0.060293984097453	0.675683663024441	0.0379586319201624	0.97454155435347	0.71109832444633
0.025119148282477	0.160739311687829	0.0436903076855711	0.0300673319655068	0.206095399818095	0.221012129618219	0.117552863160764	0.0239770213249621	0.0847583904674179	0.546062866749934	0.0179863988878792	0.0475508189631618	0.0546035944678103	0.967434798049817	0.093413218160441	0.295285873576322	0.0192089292781818	0.47532634020642	0.337340694544369	0.911550968113069	0.921073304020246	0.0585890965272974	0.890927851362653	0.0264227931501438	0.0298185575422333	0.0102533208238071	0.805260288173655	0.0405535480811707	0.0931955740070735	0.157897964308735	0.0161112405644885	0.00126508635775873	0.145022061836652	0.112403055564989	0.0425650816622482	0.221214028091484	0.0829908322600342	0.168000126031072	0.370528300827084	0.0232282631216495	0.857196192420974	0.0888295943166423	0.00211975703048447	0.0122307479460924	0.24671425554107	0.162704954469773	0.650904834589225	0.0591659719992252	0.928179802594121	0.698902324074508
0.0107127449630183	0.174608954491576	0.0385650629439638	0.0314538324728843	0.182018487282751	0.224337287572044	0.064126847427766	0.0482079373347995	0.073029472487783	0.611379715374333	0.043444683451362	0.0149276128599888	0.0722719768191779	0.957926495619046	0.10001315220709	0.267530874606505	0.0591810704206369	0.349727258303602	0.409480480572869	0.915016878018824	0.882043329757009	0.122598329665842	0.924107063233611	0.0408832216292685	0.00650758309344069	0.0033236283777892	0.82297544654168	0.0265964096962889	0.0143901080076169	0.148630289087643	0.00253996918308288	0.0264011075735939	0.0695527293905345	0.0771252350817122	0.0525036735660611	0.187114973929041	0.0539296408426108	0.063552055466255	0.310337442198924	0.0213957761409544	0.659898447227478	0.0444340215222538	0.0269621368356128	0.0668228639092508	0.283016758888077	0.183578983836792	0.677987157829275	0.0390074457582312	0.922610196238562	0.689267951309231
0.0234464214925837	0.229057430341076	0.0459227901027584	0.0489191943192558	0.228365609294887	0.205358762989161	0.115723621812493	0.0318810830773108	0.105960727613974	0.485558164522653	0.0522941076772851	0.0528041490624061	0.070576565976057	0.890713027208794	0.11504357238432	0.280280112125348	0.00211240130513598	0.453108652060531	0.370867424544561	0.912172994015	0.910391501689935	0.156542580534838	0.975280935451807	0.00921110091612007	0.0725405487913574	0.00139166817842034	0.814876360154331	0.035578713737167	0.0582949259648999	0.164498556222315	0.00451115701827605	0.0262441463711996	0.0114586240852056	0.053274453265783	0.0495156779049941	0.0510518763240204	0.018400997629397	0.114615107407379	0.224307854482494	0.0114658339378877	0.617954258423342	0.0346806356308026	0.0458297823264739	0.0326656252259296	0.27771525505786	0.238057045711794	0.699624460914608	0.0367947140581617	0.875452042533739	0.669214123546074
0.0180715735207699	0.292629360492585	0.032185679896045	0.0591390261058354	0.216390886161875	0.114961369208776	0.0123741746991428	0.027809988062844	0.0825535727286505	0.466458998373916	0.0171187379131639	0.0346245794512719	0.0923817077321429	0.857203115225227	0.0698605497249063	0.163438392271961	0.0431676839750882	0.3715872299816	0.355073908513846	0.919972874496341	0.807691311813295	0.222806443753972	0.940260304169643	0.00687848421776979	0.118011741893228	0.00509061061452647	0.84353945312336	0.0137210849509444	0.0142450192901801	0.163388352033186	0.016037712472911	0.0476980861771783	0.058182512055695	0.0305907457744188	0.0604370238575804	0.0308019638001009	0.0867460155270589	0.129779828847898	0.292263682374952	0.0515364606961179	0.635322651612398	0.0106481492161462	0.00789607368074404	0.0388100045176069	0.310371788542241	0.19555042686953	0.663070652265734	0.00531956248966701	0.871053186304185	0.724570942160332
0.0165644631189962	0.361007232926763	0.0458217681228323	0.0459062118520192	0.277017471729021	0.135320128843881	0.0612507940785054	0.101354071192559	0.079808778048089	0.398047344795532	0.0440717296487184	0.0026240496577007	0.125697839854047	0.836081029967914	0.0426051186929331	0.222640232483022	0.0291422551937891	0.362877554042538	0.363353547687277	0.941155313182301	0.868483609456624	0.249915566864844	0.937245467943757	0.00532149788918804	0.122391389245632	0.00777873074065157	0.827072470973608	0.0119576763956704	0.00951462738865053	0.0893075713548924	0.0294331250974877	0.0533072706482926	0.0178487403808091	0.0385893838195802	0.045258259301935	0.0334676910993662	0.139589135005939	0.0333904287662603	0.28666307227607	0.0293362970207527	0.713308761309493	0.00232241272638337	0.0387344693440551	0.0625546247497745	0.318853635431983	0.210150754514704	0.696353746288462	0.00347092554858455	0.827874624501671	0.814621589902562
0.00355277688257376	0.367124737151201	0.0848728506431454	0.0542749459457834	0.238646870607497	0.164452664927947	0.0244980639105659	0.0820834179092481	0.0665809467114083	0.521573862399551	0.00134211869652818	0.0114832814265276	0.137077526794151	0.863339925795828	0.0524441613203112	0.227192951911384	0.00965129573712908	0.456288915756487	0.336620598903296	0.878542288092367	0.815325129820219	0.241301046938173	0.855882126640103	0.00955884793029798	0.157025415197368	0.00404312408372763	0.82644060714816	0.0233919047276195	0.017101973498318	0.0780519073930142	0.0781467158385027	0.0287575938920643	0.0896229840992957	0.0390109038793362	0.0244267318645198	0.0246444307817603	0.0760818964894806	0.0146967032593202	0.314957204402865	0.00959131547817682	0.79647203382296	0.0855304929075766	0.00177920791421406	0.0835789014597815	0.364272705148217	0.183454478438786	0.65299799159451	0.00297010454141646	0.801543943799555	0.884846492925166
0.0320769731641995	0.360387480278387	0.0344878309152965	0.0467342108709793	0.205024930830051	0.196111484583393	0.0165482245066939	0.0695560733360495	0.0700675448872755	0.505757186142188	0.0168385710577195	0.000134386044784732	0.13269011286536	0.878336980972246	0.0134423417498438	0.256084962154481	0.0173865420993656	0.422149394434795	0.378930566515712	0.91713346238393	0.854465973951401	0.294633206614851	0.879844727021902	0.00697097964858685	0.173939240082753	0.0131213873463343	0.833599063367293	0.00249356985420525	0.019745848072986	0.0423785150034194	0.0267753165657023	0.0165303035310619	0.105394645568895	0.0626480136025352	0.0339047091143531	0.0677130182656226	0.0762525288735305	0.0292742714023176	0.300292354297857	0.0100147138098777	0.721977495209276	0.0235425492593622	0.000133141221294358	0.0537162838610238	0.404169136591416	0.115444303186606	0.611773380969862	0.0395179434110517	0.766050350617187	0.949338189737207
0.00421937924132682	0.378959423135664	0.0677751278531031	0.0498594622934385	0.186101853858259	0.125004223063058	0.0067397647653434	0.00163242917629434	0.077040531391325	0.492364458542426	0.0101144851734724	0.0275992439951319	0.109252213044904	0.88026794018609	0.0765033928534857	0.245198917493545	0.0354691507154165	0.4452608302646	0.36914031576985	0.864594235913488	0.895832555774842	0.270423451639318	0.863601519040736	0.0216185292415976	0.145073673238358	0.00236387923503715	0.896710581893112	0.0137272456079111	0.0641613687417448	0.0576124302250658	0.0157459704030439	0.00305955780272471	0.0632651753274175	0.0568412134331308	0.0365123170547785	0.138288466468751	0.0552088686710852	0.018613237554322	0.2481451637481	0.0128702273071135	0.759633559441189	0.0192932319921963	0.0280288424321039	0.10619263774564	0.415164330818511	0.0582102442023303	0.555905839000297	0.00258423055812787	0.714684790911008	0.928767158621777
0.0110255859565765	0.365718824211814	0.0257941054345528	0.0387175740654435	0.0709404383138414	0.11584259269256	0.0396314531701494	0.00646246956270534	0.0706811606464536	0.529005893106449	0.0993187547150891	0.00832529929543022	0.0583185183714771	0.952527252638061	0.120848666022742	0.237522950976227	0.0622268271616788	0.470125611700239	0.321795024846724	0.91132791908702	0.939267563685739	0.26043316122889	0.789133460973779	0.0102109888196293	0.135454924003463	0.00153577916748936	0.895749790523706	0.000249681694196083	0.0480738695848947	0.0431757337317162	0.0420395870040402	0.0211714206440816	0.0174718742900442	0.00157673470704607	0.0417053864857302	0.131089641741942	0.0243216089753105	0.0807044641537578	0.232930591795195	0.00798901368280759	0.818939099454097	0.0277438388595213	0.0272478929341796	0.076756224650213	0.409617016276175	0.144608373686326	0.552374081965705	0.0154354225012235	0.676288217928704	0.932225683651205
0.0221870866337312	0.295874889667701	0.0168984553105954	0.0391580617284784	0.11849189800044	0.049598692484056	0.0138583766488108	0.100737687794559	0.0614529144404222	0.508350008349704	0.0676920461431244	0.0406956875145624	0.0947225842180136	0.958172215695052	0.167759158707087	0.204244647790436	0.0505356598680204	0.500017932187113	0.399008858157173	0.912705573988166	0.942626407337401	0.231277266372532	0.770399572272693	0.00483802142408538	0.0569979673370917	0.00665645153741804	0.953966201280351	0.0327877443268606	0.104531790509942	0.0933575327401738	0.00985142124787556	0.0238592416228608	0.00740437448973017	0.0270438202414064	0.0323665482596554	0.080967383489869	0.0511253713768875	0.109983806903091	0.214647217659577	0.0210492931701302	0.872194673689615	0.0402616839618914	0.000210061419503604	0.0977977730193735	0.373832936243672	0.200952230372883	0.609124722505009	0.00534173275776626	0.653876108702894	0.947851028589882
0.0301375354146894	0.23290424129666	0.0292101339008743	0.0193854587542334	0.150178583408589	0.0619791363594821	0.0301462396706303	0.0246664156953175	0.0438844218218109	0.5284035374527	0.0291909087413979	0.00186086662012944	0.129232806515568	0.94903410441809	0.179065898475446	0.249038485988769	0.0292901410990048	0.540953979087392	0.422394358884476	0.923805819287859	0.93584146752124	0.193047718823975	0.706664189591128	0.0101653489115814	0.14649945003946	0.0296997446944073	0.927042907180611	0.0530140952278625	0.112416668343501	0.0487851593782998	0.0223807876799245	0.0158302406482062	0.0287542471649407	0.00476344689738413	0.0554758557098865	0.0177026989772513	0.00465177962148865	0.115898875873176	0.223915394837721	0.0125752067791186	0.873874529127862	0.00563052044210945	0.0289857057340243	0.0733795675154678	0.286516142188848	0.172465670088121	0.61512558782933	0.000585404437983876	0.612815180160338	0.90922040852335
0.00884517624906613	0.280653179145948	0.00678369898484391	0.00610074080119961	0.0619093325771096	0.032963084770909	0.0108270414205119	0.0161173345668909	0.02394550521475	0.514540672707152	0.00117451090594098	0.055081914148931	0.0925659012232858	0.995257153566009	0.290756152734918	0.217075469852175	0.00274757214429469	0.476022725322531	0.403285196417967	0.994640267147353	0.960342913900739	0.166878288632253	0.708376372373151	0.0668381727499763	0.204839679188127	0.0269661955138508	0.960060211018956	0.00841199436631651	0.143339774680127	0.00366091310062712	0.00663219625828161	0.00440916113896341	0.0288175977673953	0.00535962443557813	0.0508237309663543	0.0298149825328069	0.0328160233651361	0.105745282686751	0.178933273312403	0.0237509001811902	0.870735199837774	0.0233049675745875	0.000915312640778648	0.0611409450298667	0.284268271488494	0.120535314726468	0.57772748543307	0.0374896688157307	0.54273968078758	0.868747064395488
0.0111841580845359	0.289703457026004	0.0254399653172223	0.0126607311809058	0.0630887573249378	0.0231554279990619	0.0459943014113811	0.0750439948295671	0.0505676107914247	0.430934974864459	0.0863575987546506	0.0305748716869126	0.0629905469471931	0.982281544229711	0.323880965458534	0.20251594547311	0.0385738933559452	0.48269513216645	0.507016053639216	0.970435856766688	0.899022152073558	0.132274567845089	0.719031335032474	0.0291147594346483	0.174821274925791	0.00936486686040244	0.957999143168091	0.0758123122910688	0.0952858665624174	0.0709888367289283	0.00263352469529247	0.00814924838082969	0.117941405386778	0.00662050139990676	0.0389293181739531	0.020648591969657	0.0226433548591367	0.115805782344635	0.233683644592137	0.0350668060738281	0.89044406697926	0.0702834892803258	0.0331444768557967	0.0326060120670038	0.296737786750174	0.0741436868310966	0.601146634081561	0.0138705803278607	0.467441036883783	0.882504750892979
0.00259904391267005	0.212021955411828	0.0531004374608215	0.00475897627015176	0.116004350302423	0.0226328165642585	0.0210203276357805	0.0755633542615393	0.0395247932933157	0.336915642330129	0.0722908676584392	0.0274048365128564	0.0832329288967292	0.98242786162971	0.325505583295677	0.137541989469964	0.0594747951453134	0.555998468162963	0.538962493128029	0.933095333773414	0.982912413160955	0.111436501675253	0.634088445758824	0.0268939300105677	0.146626895375809	0.0165252528944765	0.993226914932043	0.0274915944121861	0.0883625538608377	0.0759898835073641	0.0230753561945589	0.0146847296605734	0.058219135058341	0.000756121489855984	0.0451486017598346	0.026184948914815	0.0313545850655812	0.132733361000075	0.241451358013742	0.00218670252522364	0.927527846064136	0.0283445753080782	0.0612823241484617	0.0266414283183216	0.372955101753415	0.0848630656027373	0.626510953164173	0.0046598545197867	0.510313910924981	0.82559330192714
0.00488016502469546	0.22798959057495	0.0256085726714636	0.00648712969462711	0.149568504373321	0.0152526830003947	0.0828572278488829	0.0724135153108669	0.0307496873067017	0.361910375923046	0.065539324295582	0.0169427186725525	0.0661210379499595	0.958014141815377	0.31858446093067	0.232712726072685	0.0445668572837928	0.531908060329621	0.475225887343551	0.980264753186036	0.978768637971678	0.102340881871641	0.631400881353386	0.0289681734097141	0.239990389142816	0.0180034502810314	0.981097019747174	0.0215247023293517	0.142374951702669	0.0165098050771477	0.104483121745597	0.0148841988537931	0.0376075489995038	0.00760682420101623	0.0462051039008196	0.0201090629384015	0.0564662765802372	0.0581984960182103	0.225601846300395	0.00650424545708832	0.887735071931672	0.0203630776945145	0.0128858099679823	0.0579435238974553	0.319180189220599	0.00205937963372165	0.666854342203545	0.0689426064338647	0.551158896958215	0.864874851326396
1.7176794712393e-05	0.128091583993068	0.060727377290434	0.00878547250957585	0.169761761384612	0.0285627718255199	0.0871003820105665	0.0832774936069481	0.0342021720301783	0.370235579417353	0.10150969805779	0.045450223306199	0.0629098319049323	0.948883211244347	0.294330922190773	0.273459592704228	0.00828129346474528	0.502592628458007	0.516522090678684	0.977789241973251	0.993663532281075	0.143631999385355	0.695196844319195	0.00876510029060524	0.23827339506752	0.0246034281928859	0.902682603793862	0.0137655126614055	0.159189446354758	0.0287147983678762	0.0714995908536162	0.00672838901282843	0.0046753531124539	0.00627224783639283	0.0554084621149715	0.0377908713285705	0.0533776284380699	0.0913251326599248	0.188003912635495	0.0153972129664742	0.885845664046773	0.0441364993783437	0.0175525157211715	0.0583791370532229	0.380551691296724	0.019882261359227	0.666520587623951	0.053231725951407	0.555627492843348	0.896048125146214
0.0116621878141957	0.118819139200275	0.0741974390508219	0.00192512793780762	0.132813449836126	0.0194418832906368	0.0773429629931136	0.118847294621466	0.0534458169812892	0.316494748550643	0.0777618292556816	0.041124384257682	0.0829105611428091	0.923942050342723	0.357994142650947	0.29777299954387	0.00901716743323659	0.517781769828102	0.565679578816402	0.954286609753445	0.98533633270552	0.0884475118858885	0.718735505720666	0.0367895231221811	0.227598015294573	0.00421774471490291	0.986914629255162	0.0754934627353062	0.162957851439377	0.000672774193146974	0.0709950543299794	0.0171605132554955	0.0537118596559562	0.000847145945112552	0.0510422329672932	0.0923870988790613	0.122683813144233	0.0783675072819858	0.128789470047895	0.0191809716583173	0.878810110855433	0.0136086358870189	0.0318416265276531	0.100559954369546	0.3492632662905	0.0158577970017898	0.712823985117273	0.0236971502829673	0.572616858018451	0.875910419893661
0.00648037841011689	0.088617955450856	0.111035990034894	0.0224778264491503	0.0850558642091537	0.0244323372460063	0.00690212125992399	0.0678874092495812	0.033883512172192	0.324309732447091	0.0361887933529322	0.0746947674198471	0.0297990576474505	0.929468845412015	0.289720204143832	0.31232516514398	0.066566222476234	0.497238373518974	0.552740561772314	0.994882258434329	0.855032219672226	0.103024652865511	0.69845965233832	0.00195675200192456	0.134721770904028	0.00828986049100277	0.990668445045189	0.0344369048800995	0.149318062578946	0.0655031551992683	0.097098003014205	0.00114943878061761	0.00708077796029127	0.0106010377844503	0.0668497424706162	0.0844882034214606	0.0890467910094991	0.103198939982986	0.131783545867934	0.0173262155093308	0.876199378946667	0.0167179208990747	0.0645932990532893	0.0278874640568419	0.341717404076858	0.0387537231515449	0.698896407989347	0.0302574277945245	0.582830278177353	0.913287400381731
0.0161212527629595	0.0929658700291635	0.0430062378105709	0.0320065223153151	0.1463261294523	0.0695580929904268	0.00820015135420485	0.127098525566012	0.0510430040431068	0.357354273889209	0.0429977218681389	0.0754992059042203	0.0715122351180948	0.867204990687677	0.289725697492711	0.311512090630089	0.0388058319297669	0.518632366466434	0.512017757588832	0.929535534015027	0.903430945992213	0.0676747485832808	0.711290666152816	0.00207436479120015	0.124724782211859	0.00525307827792092	0.972474085230037	0.0321728576270206	0.213137805441579	0.123610394991614	0.107989976322597	0.003771260539088	0.0303769433202729	0.0210299810305486	0.0601687318292295	0.170633636117656	0.0930667021363198	0.187198392225627	0.161096933165503	0.0160608369329452	0.841769870054345	0.0106056111906159	0.0176346312632816	0.0244966675709941	0.443798564842541	0.0214776198931528	0.61635406677064	0.0531865489213764	0.621421863095122	0.981276312040945
0.00323790915573225	0.107150934407097	0.123420008653527	0.0149536876947192	0.18628551514713	0.0237820681059076	0.052209353989853	0.155819458865481	0.0482439492013978	0.399649468943326	0.0443493068856054	0.106031920308453	0.0422597855422411	0.9041135041297	0.182847217559341	0.32725028195119	0.0112781583737101	0.494806344620579	0.592570906387108	0.957381836113869	0.938588132718826	0.0241662018652662	0.752304736910038	0.00465630598987179	0.173239911721711	0.00414093964234613	0.947665666784109	0.0604535819742536	0.236316222696434	0.0738116657887178	0.0921609253013149	8.18788335654796e-05	0.0358016212649021	0.0368864779525003	0.068532461509761	0.235366927662964	0.18710750302953	0.0660741328162448	0.169010078614293	0.0153167343115209	0.838002895587964	0.0140536868151285	0.0122602385305166	0.130164268984565	0.434134329078119	0.0158221301825462	0.599596545272304	0.0420576846654812	0.662103462960153	0.917757561903059
0.0376374120613508	0.0484175879568933	0.0087743339088062	0.0168886101821692	0.170440499285526	0.00443183193973656	0.0401627770159831	0.129230730245272	0.0426616254184472	0.452671466373876	0.0730644322738596	0.0825674076618024	0.0491852915255856	0.881440632704988	0.164277086038751	0.359394393229282	0.0182512557147042	0.450976001043268	0.645838722421025	0.921650532736189	0.900925728392018	0.0888744426967499	0.680312736869871	0.0121542842245594	0.254571075960423	0.00439034291318363	0.976145065830296	0.0733282912581994	0.168933426642377	0.0687679912170122	0.0639300719757528	0.00578157560845697	0.0558758065574711	0.0322182523742184	0.0867464038913343	0.248113436359649	0.256717523636656	0.0634710518015663	0.242095402346038	0.0047247597447555	0.854086167242987	6.98062316018616e-06	0.00219205801259316	0.110684826248462	0.505098974260494	0.00275347047424345	0.585761818495676	0.050013163727494	0.725949360956118	0.829900521386276
0.000539889213406551	0.0106113978579744	0.0618279931212615	0.0351882728673339	0.163014272191175	0.0344152632419017	0.028346302501447	0.142824649392222	0.0318095753937309	0.432385922062036	0.0666038379671558	0.119911691095983	0.00818738355932497	0.910761877344678	0.19836985250876	0.396390951056113	0.0199944355462728	0.450693875345302	0.623006287617639	0.892812634914689	0.930462953138058	0.162764507614829	0.705679399852858	0.0056474567260577	0.287938593689373	0.00529338522849031	0.982035818326843	0.00430198166375501	0.227784679225443	0.0542517297142614	0.0790974437659387	0.00693562849709359	0.0116494479572188	0.0539508543536492	0.0905946035585593	0.294609860551364	0.237355036005569	0.0874531100591097	0.28614058624017	0.0103427084994058	0.849012456225223	0.00202049091605363	0.0119937594872074	0.105142622056019	0.558407667576501	0.0726175795993406	0.562133687204439	0.0435412700878861	0.795678429765306	0.842404014187902
0.00508982814626737	0.0483020590030637	0.0451061396202544	0.0254016109520156	0.195808649864649	0.0210725504297925	0.0322697092441775	0.121451927413355	0.0343897878949553	0.426753828514257	0.0282246090493848	0.129833522338721	0.0114317308120577	0.865871689278777	0.116547639031484	0.441326253366968	0.00666402288232979	0.382847681103842	0.617792340397131	0.862438074665787	0.901801093119594	0.12108743815479	0.721645512962913	0.0274592623963595	0.28522003271076	0.00840228802075079	0.946682147769851	0.0342892597345892	0.289603390549732	0.0474709263969889	0.010330160832068	0.0034415841437062	0.0393883912238093	0.0250934251791899	0.0957686812684467	0.254070720277029	0.203196731863785	0.099729070453955	0.258864911819162	0.00100791507658397	0.901586231286799	0.0179538117516287	0.0498213117512859	0.0738127604446453	0.534646851525826	0.0886291779077221	0.632643363818004	0.014351370425383	0.700161601854641	0.841296894355158
0.0322543851852796	0.0570019546007616	0.0162834837509978	0.017550513016161	0.188468006410008	0.039551607969988	0.0391351456541747	0.13514883927997	0.026013694497961	0.442770268000518	0.0489579128921165	0.0839556769421411	0.0506762243074228	0.862653972506423	0.105823118796811	0.495861042918104	0.00741721215773175	0.374017315465869	0.548833829251519	0.96461198675897	0.885549091061146	0.161266902435586	0.743291342931595	0.00307253058677716	0.301112830844342	0.0284275925475367	0.958638465978134	0.036661257528381	0.245163069448925	0.041199164805745	0.00485135395530133	0.00655906188851741	0.0790865013605502	0.0598902936090277	0.0882302083945058	0.277825685925704	0.22886980148329	0.140875004462859	0.269752184147897	0.00231119278964318	0.968653638820614	0.00698446355493837	0.0560626041013372	0.0716019590069424	0.512422245013966	0.0443250474684309	0.57123371499141	0.00688317181046734	0.687368976332976	0.89494478480736
0.00259713879744309	0.0280016515101074	0.0568138808403466	0.032879774865134	0.20438350522124	0.020977724166388	0.00815728026016086	0.0814314001138776	0.0278140159477909	0.530508920006868	0.062845204366098	0.123637782127188	0.0320066661117314	0.869806997028003	0.130292865542675	0.466925385010063	0.0036061395902518	0.360543101565849	0.588319464966048	0.999407941327594	0.800209264267753	0.130155560882475	0.78893360678213	0.029170237577332	0.333754911952875	0.00222283314022388	0.987715057277015	0.0534157656688899	0.248224302927925	0.102594143324161	0.00374162391204995	0.00206098718468609	0.0633864677264091	0.0310668270944269	0.112623709951298	0.256385062990666	0.253003881578886	0.144143612120981	0.314329037614039	0.0100171166735475	0.95023688274551	0.0036136223734906	0.0324798151552625	0.0419639393219068	0.53330806085094	0.0111702953913206	0.610680732380633	0.0268622851745517	0.7178116899752	0.912954386569948
0.0133596650115425	0.0828896053394795	0.0863984521384232	0.0351217263138127	0.210988495683269	0.0335470572421705	0.0338108528453589	0.0284742128708808	0.0417618107795379	0.50386280138066	0.0487398476121617	0.0891770425402432	0.0429473948799814	0.830112592431036	0.0764305498003959	0.460947446741336	0.0169173981352718	0.361895876038966	0.634346848245423	0.983811387343084	0.756754086420341	0.151225409975929	0.814074444398974	0.00690197899803306	0.302381480090574	0.0049310949983663	0.96990456532261	0.0795289239010554	0.218403623055521	0.0787463522656773	0.013509302634924	0.00973862255363161	0.0516223996923683	0.0322726886892407	0.115527869134165	0.219612030454957	0.292508588045823	0.178955175480087	0.39501484784142	0.0244521639820244	0.915822159669118	0.0104164625770952	0.00511231806543705	0.0795153037924911	0.498557015622231	0.0701411459523705	0.666162285532707	0.0150226806545955	0.789217454228691	0.867354067127692
0.0050051676461081	0.103043381611774	0.0910084691210937	0.0338614004235087	0.2328000261139	0.0496285759894525	0.020951109113308	0.0428252435073204	0.0418674786214673	0.432152292893745	0.0361349766420565	0.0976149304591876	0.0679447479271979	0.841522510313749	0.0989082434135047	0.477079049164467	0.00127577367811276	0.380446055704869	0.569436829364942	0.98994257016319	0.82214890471708	0.155265342984319	0.82224017578642	0.0130418110000857	0.256908221207616	0.00834812960505313	0.943944131989685	0.0555615327881345	0.203040710989636	0.0752776949027892	0.0416191331121136	0.00649525484114398	0.0140281399709216	0.0733062065903503	0.101368553285211	0.264173694534024	0.253886674838841	0.252530428745782	0.463132865550078	0.00978267655616471	0.941448524805095	0.00425172341025082	0.0225831141168633	0.0251423318492628	0.471087325465203	0.124696982254623	0.719582553878965	0.0276445797113549	0.81311310664496	0.870032440459793
0.00577987804543093	0.0671627430781105	0.142504705627081	0.0240956915382331	0.219943256527114	0.0428691169168616	0.00802990267224353	0.0385490724590498	0.0504730473437711	0.425432635492311	0.0410710082938301	0.0533185011677304	0.0630868960398082	0.830438411797691	0.0303008132356031	0.475009793408283	0.0558654898341989	0.402287028810755	0.592951535955651	0.986612208465349	0.84800283832279	0.112788382563403	0.843447756239112	0.0065294460195161	0.218375636636563	0.00767851504916908	0.950617298122911	0.0837878268418272	0.139985837910632	0.0869246455383956	0.0440231678162582	0.0126061473666418	0.0136297088744118	0.013485756088631	0.115532622029033	0.253290274812733	0.285627871447795	0.276802838149454	0.480268374381473	0.00354128596191013	0.918147122529721	0.00624713030557002	0.0165501373128859	0.0109544353825482	0.480609701506321	0.134390672223638	0.711311198320092	0.02896942727829	0.805690339465994	0.979333574010459
0.00302684239185315	0.0101352998156297	0.144029744925984	0.00881547697332058	0.233820705671085	0.116698415325684	0.01084577803592	0.00763582825758503	0.0504829959431469	0.416627674927423	0.00608318014905229	0.0351224118125657	0.0853240960545182	0.843221797078253	0.0576483181640708	0.444909455233533	0.0411862771674062	0.412903460296984	0.597071584414702	0.944921680999963	0.89448995641301	0.0478868664538154	0.821271717011976	0.0405830455291583	0.213848132780392	0.00859472842410288	0.89756987117507	0.0658081903237268	0.125878732371459	0.0527191045219048	0.0742326903694505	0.00403790110078393	0.0047214314705322	0.00169412772610758	0.127877552480225	0.183223240507337	0.315376437768711	0.252963827121227	0.42280014531103	0.000608795561477268	0.943720594268465	0.00167288130238682	0.00264122309378572	0.000242056924828545	0.509579670349928	0.209265828652799	0.719462327198178	0.0680831674826519	0.850580175590885	0.961999938515901
0.00140292854710469	0.0038738135530006	0.150704656734885	0.00813428254797905	0.274265143370746	0.113566609037516	0.0334307394413806	0.0871872878903394	0.0441604323106479	0.305777357293016	0.00128925198808437	0.0181644626087611	0.0876244793992887	0.819854170852708	0.0238226867812773	0.398969204622047	0.0458542844821911	0.380863577198075	0.585980393450789	0.934344501471823	0.893902044996976	0.0100534808273649	0.792002125946408	0.0170785149310081	0.247109981464758	0.0115835055123099	0.885561222853807	0.0346470310763504	0.17589096835747	0.0141064550078627	0.184452965175409	0.0092025315309545	0.0309476877220086	0.016603726262365	0.101587755814282	0.2310777282586	0.324035746355339	0.31783219804515	0.401873503803825	0.0101558990841935	0.949234686598791	0.011059825421566	0.0315082484031779	0.0272939360707575	0.550007406083221	0.220018910707105	0.727549024807424	0.000825076112619771	0.849427702452647	0.994067268229348
0.00591015038903572	0.0236030982316387	0.139005544459942	0.0195425120713137	0.263587042379921	0.167670267830854	0.103782788088915	0.105981901717002	0.048967719666767	0.301398017139624	0.00240000579518359	0.0216822810851106	0.0351442834036313	0.726863652694534	0.0720027416991086	0.446352842356354	0.0663111799771861	0.38155875269984	0.572586806737013	0.981680857664579	0.835698337033792	0.0226609560206901	0.83330611001368	0.0177447156387487	0.222255141229802	0.00394519836761589	0.899297863639931	0.00500497689080755	0.153242652208394	0.0333041156766041	0.161653509891804	0.00134694337030267	0.0139710846533787	0.00732372093213084	0.100788839602156	0.170712180840351	0.318718465332001	0.377636359609389	0.435383383729492	0.0130154195107279	0.868679716935428	0.0017452286240252	0.00381448411126428	0.0219516880843119	0.558422922711062	0.244933563424048	0.73432388954064	0.00362551333565312	0.756851653826608	0.955610973591688
0.0247370634541578	0.00310802122672652	0.160442859519632	0.00747154241814566	0.173190163091925	0.186613974396446	0.111512765727187	0.116231969422327	0.0472351468048713	0.284209249713309	0.00254116097540386	0.0064961482794643	0.0963312070651327	0.762934212218806	0.0200432226510197	0.452840643991937	0.00388986907298555	0.381622012565121	0.635657821585732	0.963860716891478	0.748450105564983	0.0298115347683195	0.81743920363369	0.000448086678052229	0.265969603530128	0.0184652237996046	0.955894045014367	0.0657735351078523	0.148897503788158	0.00311523130714462	0.157203330554342	0.00262031300646612	0.0402960216864858	0.0114134497816691	0.0799753488149694	0.143737002383064	0.266063678149365	0.358539749859204	0.489620068298876	0.000704434069925032	0.857769361237436	0.0555474659300741	0.000183910903160231	0.0199786058754086	0.564555021923256	0.20076730908007	0.722938602546804	0.00814317442088629	0.746192796153605	0.943472890983221
0.0029177314588329	0.0385852350936959	0.118639778062848	0.0163237092923142	0.171903152594124	0.180947899713615	0.00351705562321951	0.0992485579644811	0.0408037395535699	0.22628540408392	0.0216989618083736	0.0237966583448788	0.087352173406312	0.732556466717768	0.0887387581445696	0.411466733011604	0.0383781243145569	0.368040756374832	0.615272441312037	0.981198964367231	0.767301060786973	0.0129217877195847	0.770191699049191	0.0220611005370707	0.265991272566644	0.00368623659329204	0.92452027052186	0.011644270292638	0.19300108887546	0.0427561445764363	0.181605499492277	0.0130690457680911	0.00283892084952686	0.0360993062691258	0.0660768517971384	0.15234862337519	0.222881566663231	0.329885745648892	0.544373264516964	0.0136367733936783	0.788991550654298	0.0762924788481713	0.00707209782086595	0.0202217710962248	0.548916576652154	0.194522854496439	0.75808904574489	0.00891076247299599	0.772914814128957	0.908674842990455
0.0187863157422183	0.0849935463232307	0.10547810596018	0.01668331224715	0.176287389702141	0.20658523425284	0.0443454153456896	0.0920105708059495	0.045032410444289	0.262485646067128	0.0119502006799878	0.0176042440685525	0.125688464200957	0.668903555339112	0.0149056291107331	0.333633398739009	0.0137368662539193	0.333031925075288	0.635438841913069	0.973122751795581	0.686436571963391	0.000614898450371606	0.77806604094649	0.00742172759153589	0.207419024166249	0.00756067912673497	0.958255439420986	0.0100368634943022	0.259733403006279	0.0459277702564584	0.167657657517802	0.0247700487649852	0.0310938633295102	0.00298984456267634	0.0773363459648691	0.168380559403868	0.148560083694119	0.299504589568281	0.580464782619426	0.0173309881877829	0.700341849855063	0.0122883098380346	0.0101749172032486	0.0152537284907893	0.511098348517069	0.218372480356167	0.765170299444578	0.0356416196916908	0.739282679336946	0.907226953946367
0.0216965850009945	0.0517621724430384	0.131944610770668	0.00403503102220654	0.162312119121096	0.210166594629305	0.00896252625811599	0.0332817400605462	0.0488835033103613	0.256389509521984	0.000417458542947384	0.00425052507385953	0.10666558066341	0.71276806042685	0.0532158134982903	0.298017447170488	0.0534227954297967	0.360651318201763	0.613773474374003	0.963038648166081	0.73501547432729	0.0154867144182008	0.778513912310416	0.0246828702012375	0.177525879698905	0.00929784802203953	0.930246132701535	0.00340639445922468	0.290814899853946	0.0127159105862872	0.0618426295239591	0.00904001214291952	0.103536810574791	0.00954930145082495	0.100363741867906	0.127357166376003	0.181060698716989	0.327602148684394	0.635739569665642	0.041791137185955	0.623810695845355	0.0142696658405641	0.00408347991257619	0.0299594353434877	0.445275833343219	0.233154237862625	0.736368170374945	0.00962653314829098	0.793035220609748	0.8522086824018
0.0295055814327273	0.00188918485890963	0.11975382932187	0.0136033046564969	0.0940339430903835	0.165431252853079	0.0235026075884644	0.000294256184799229	0.0478866851953079	0.217026140500174	0.0200758154182581	0.0106089718336107	0.0539032417229084	0.773123104074244	0.0903077764124066	0.338951623450284	0.0749433878293904	0.320563425983426	0.60455007515765	0.986821415991881	0.665748675637403	0.0658725125597071	0.78646964528444	0.00845092724091353	0.15153262773972	0.00851832423035531	0.910294221178675	0.0285916774883467	0.250575834831623	0.0129606497386809	0.0624871121187289	0.00436503552767732	0.0351520180181341	0.0584333291751241	0.1025574819227	0.163634409993688	0.238494913424594	0.304992898331202	0.661129667051036	0.0239972753456701	0.558471846828504	0.013402219518743	8.33025355247847e-05	0.065852364664906	0.403457212201702	0.252811845618866	0.772988948266859	0.00814917888280122	0.80228313995448	0.901582233759508
0.0057330769675721	0.045567875867942	0.146050673778489	0.00829023863408115	0.0610472035858891	0.0768980342958187	0.0774822836769836	0.0023974360514062	0.0522355231638569	0.226312774553935	0.0352846070612603	0.0471461518731935	0.0556549118584058	0.754638972556573	0.0669402504143001	0.344639518070113	0.0230343122687248	0.282936577526742	0.601042632073983	0.951344158296248	0.67866911128632	0.0145259069064381	0.81020928827271	0.00363041367711817	0.120981661371441	0.0133614735517579	0.920043814123341	0.0743815328467246	0.310462361720243	0.0365856769185201	0.0695916263198317	0.00064882467471256	0.0756866897625715	0.00238306708207501	0.0844255491556674	0.18792652461714	0.298375468573128	0.396222242213142	0.58141969359436	0.0233615834051814	0.460592392110927	0.0162292764220377	0.00215560337428613	0.017519595683458	0.43854312209517	0.242657856399094	0.697644114629088	0.00945420002506265	0.747806284090165	0.898377340707938
0.0119774401370839	0.00820395558828279	0.0944007235376431	0.0100975636078306	0.0540007014521949	0.140571969314251	0.12020978364167	0.0611577594513531	0.0697795839180002	0.150592144198097	0.0606368372763129	0.0332296497832964	0.00501307141036801	0.796817220072279	0.0912774307568433	0.301893739779128	0.0610441761779909	0.258185776603116	0.660276780877648	0.965073972224552	0.743349121455629	0.000958381106324615	0.892964739431488	0.0152545980093714	0.0772745257176206	0.0132243580340176	0.896876018682321	0.0524003992090808	0.24257654598716	0.100041030857792	0.0192658898280265	0.0116944827179783	0.146713091912054	0.0369453099041588	0.0939883706208924	0.198478052757728	0.308989917372317	0.394649694123926	0.646336802459865	0.0309716505658467	0.478919048683209	0.00702980105987203	0.000306353105846554	0.0283549214990812	0.425160664002132	0.239110844877132	0.730958167599447	0.0131656290385614	0.821520566370589	0.884219654995312
0.0129194942825272	0.0393067148336251	0.0998191997229529	0.00957767576981152	0.0487880329793586	0.1318697265559	0.174706688635456	0.0192912095809897	0.0825673993818579	0.128043376774689	0.103877901466556	0.0452579738214439	0.019788477023105	0.812526276554921	0.0772400533237823	0.274668297944861	0.0229878243526746	0.248223951752389	0.539110839813367	0.970901225531226	0.768707509923203	0.0232153385607158	0.907647350064407	0.000494604176742625	0.12898226254353	0.00917762109563548	0.982688081325408	0.0246649733858356	0.249286433808837	0.0717706153202432	0.0564310601041063	0.00854248682461364	0.112557121936279	0.0736955251947651	0.0873941484611408	0.264793832566798	0.341728863665759	0.442650349089956	0.571724061439313	0.0426060706572857	0.506635415167899	0.0124150780672196	0.0132613393923781	0.0170133995695917	0.447891441470991	0.222087458038909	0.822012880040231	0.00244152492833609	0.830063693299516	0.88994103961365
0.0164973570596871	0.0538688381261841	0.0661752675172977	0.00477295580931119	0.103180549186399	0.0946819032436361	0.210657989924616	0.0090769832062771	0.0783166900791953	0.0986413684700692	0.0795754957040975	0.00398653234107545	0.0436190979004681	0.873446452195847	0.0821683443784667	0.261079818348279	0.0307104473904327	0.254647850180664	0.495887115185625	0.918838079841635	0.779828407297548	0.0322810395183729	0.856152601903346	0.0205038624000706	0.142571151525579	0.0130678691198259	0.98675306789541	0.064401811230897	0.266693501836162	0.0297331571006473	0.0445594859672372	0.0139120312441652	0.114195607331771	0.0112396761944953	0.0798105933938723	0.244015284284418	0.325042610751737	0.393115252616563	0.594988284885697	0.0351881900217316	0.613730163906442	0.0476737742118591	0.00281074263056577	0.0272576307622589	0.473321078770962	0.240635390887796	0.827074270463273	0.0115995760149826	0.823263495703423	0.896149519960478
0.0271368927828872	0.11931512005043	0.0845481154715457	0.00205416488134782	0.104032239876263	0.0173229159369534	0.201197675678436	0.0593015576953266	0.0781652333379078	0.151750195041004	0.0630620656166293	0.0413136825488517	0.0114606169106228	0.899476308708815	0.0563901614301063	0.190771725746169	0.0185254604269142	0.254448770771194	0.487894811423991	0.942893039120008	0.748068587262702	0.00421024079294572	0.855423538981024	0.0125193026611265	0.22178175772811	0.00528142538517272	0.999400339637361	0.0858495580762963	0.218102643332105	0.0224741615334032	0.0480662716658338	0.000725940703955839	0.105426122144977	0.0460179808657359	0.0972131959466336	0.217434687694752	0.356746663896366	0.368280632188345	0.595871034001623	0.0252773681205378	0.648606624980087	0.0181520116159371	0.0069830082426289	0.0304356089332644	0.51879746032833	0.212836583087209	0.820679582805659	0.0129423903139677	0.876206723734042	0.916670387115653
0.00946071709371877	0.0699259366453804	0.0889046839581122	0.0111549348227657	0.0839042693739293	0.042015209032108	0.210679614534592	0.150116261756808	0.0642223485953846	0.180440644130594	0.0905333668826588	0.00123335403276676	0.012987806139419	0.909709120390707	0.0068387824675901	0.165496646502177	0.0283104694731244	0.264706953356823	0.595248453696638	0.924918068432677	0.702618392485484	0.0364976730467687	0.850277315721482	0.02109174390469	0.263108038861853	0.00478530025088243	0.971707234350616	0.103647545845277	0.183186988651344	0.0392914008395154	0.0591349657714295	0.0136531830314266	0.118919118743874	0.0685913390053334	0.0861845096632366	0.210334172503273	0.337202935848979	0.386609445650318	0.652086201271929	0.0209814126392986	0.648541208195163	0.0212520644507604	0.00331770408045033	0.0132818234757495	0.482912564100526	0.283118422821762	0.876052612523943	0.0136856595897524	0.839481185987243	0.957112318643861
0.0170108098824222	0.129520441334588	0.132236207562666	0.00981085800608318	0.0615344355276403	0.0194825822117693	0.180674841500963	0.217990280750247	0.0771692961721817	0.157164857522802	0.0943891370743566	0.0418545602298071	0.00120790699358587	0.899137436771014	0.00880718613798992	0.247168474852047	0.00849958178426899	0.270073101610212	0.618042065335649	0.981228138491489	0.738681355916936	0.0408894338294387	0.928989647726472	0.000182516419338965	0.273902574754675	0.000864696786357643	0.970836200347913	0.125957757800064	0.155892440852063	0.0330851708293571	0.0607348717484964	0.0497216420305942	0.00814748973759001	0.031334682923753	0.066162348009425	0.25042146415203	0.259026660688284	0.333369284847492	0.656368088186799	0.0252686967938797	0.578676881930297	0.0316892604387716	0.00957185356018467	0.0149840438401531	0.41324672056125	0.317905721243305	0.863926037864736	0.0236058455296636	0.814780313982764	0.996909263743341
0.0257316456056727	0.225284496991795	0.0378927861862616	0.00933187786314215	0.0675477150950645	0.0708135657675453	0.167365878418036	0.223887100079834	0.0774698734195198	0.136249820425706	0.0658910800757197	0.0193889283335536	0.0119622033427077	0.882796137091045	0.00758855091040417	0.250504878901124	0.0219431672747804	0.208500737540494	0.637148328347161	0.913268908049306	0.779962869304386	0.0675548041289259	0.905534429692358	0.0143180261442477	0.284785214370251	0.0115230495450518	0.965579752896123	0.0937857955161988	0.223542033052787	0.0110796879036182	0.022550599233399	0.0364377781491155	0.0399772566423312	0.074894224234318	0.0673178355599655	0.244242920695202	0.250993209037446	0.348836477782854	0.793351146060439	0.031097758708145	0.577536302386738	0.0164671433278208	0.0085661777381646	0.00939244064509497	0.33102980726119	0.292257183527656	0.912754218760237	0.0013698317135403	0.798211397306968	0.947925080425883
0.00669850926126431	0.224007606633849	0.045425809757713	0.0364822266408517	0.0476987932943707	0.084538112280226	0.124663291052423	0.216932900944781	0.0667032260258107	0.210429826970667	0.0105458975770985	0.020300166837357	0.00223408508746584	0.873999410673277	0.0226206650337473	0.294362162163277	0.060809612102581	0.195248435794072	0.721086881018773	0.913426962560194	0.767446323257058	0.120336959385655	0.954260644104926	0.0111963441321593	0.210229874044826	0.0131104907647659	0.976337777458827	0.0746855522737266	0.257870274317841	0.0272051819023252	0.08535678315037	0.0777382371636781	0.0425214322500883	0.0243966335975189	0.0597239727482223	0.175379903753992	0.203323364169402	0.335652424490056	0.759397209250742	0.0570786693802937	0.434741199543308	0.0280633503979181	0.00329203270712232	0.0254608440775148	0.336904956594891	0.333071415388929	0.846177998867895	0.0171276972657961	0.705289376378743	0.94917090889959
0.0439798341815295	0.211413758944832	0.00364960287109799	0.0416510576839697	0.0227344058670802	0.158864479809868	0.146092063640327	0.230016219417668	0.0898690852456004	0.310703127156815	0.0049178163447397	0.061414899749947	0.00622628988927799	0.858108884734684	0.0256804917275636	0.295649605539894	0.000299394992275254	0.270014806569406	0.818564519883775	0.869124068884367	0.774606645326286	0.107935781435493	0.957354179327608	0.00493322006051719	0.205641478096877	0.00461196401641066	0.958702172380974	0.0920730434377365	0.252789498396135	0.0378066631183212	0.076459167839715	0.00590399527589644	0.0464848531955914	0.0239179740603201	0.0857827431013232	0.126876005346054	0.101219108219258	0.324856440043929	0.73864523227654	0.0109383331190746	0.490798894059485	0.0337054778601981	0.0300204630228314	0.00215522149745416	0.317796600658806	0.305213365420985	0.821045292280305	0.0125810908953595	0.768537397435382	0.984626278208747
0.0143813770198294	0.264131555901755	0.0546139531545695	0.0449801915526033	0.048385176514054	0.181728811156318	0.171807218161205	0.253754419508344	0.0841543759945798	0.247651107480128	0.0308337693792764	0.0195079764927881	0.0153610607285518	0.893178067810588	0.0109190066616979	0.328973806184748	0.0206980169724076	0.285053704294613	0.828942849851066	0.928143086628166	0.732511929936645	0.10312819461112	0.98248198523365	0.00726068916767835	0.179201621931036	0.0020288770444699	0.936201830320875	0.123031346231359	0.316630040007673	0.0354247282925912	0.0842933675395582	0.00579260235728794	0.00834133283605042	0.0344921624965278	0.0847670050420892	0.128456163857857	0.147850284229975	0.324246657010663	0.651225299559359	0.0169770006572793	0.459919534596508	0.0607622786774118	0.00203846673178554	0.00328127708162308	0.249170920812134	0.322543362675987	0.852207146682079	0.0470631788340994	0.766163950294792	0.938059732233934
0.000719000160416061	0.228298055854992	0.0295713228920137	0.0601492136273845	0.0349112811814092	0.185854330909635	0.155861596131213	0.245821541987802	0.0691859306001074	0.312131774535448	0.00021411558789072	0.0137972726364359	0.0416022961523171	0.898095593619987	0.00922862746851604	0.295895456169087	0.017181030453474	0.304093583285241	0.899350837109899	0.882966611845916	0.717982527323443	0.11358452433889	0.947501777964129	0.00916045596489977	0.162006560210307	0.0104139997618055	0.969656429889766	0.114681698318568	0.356255549794128	0.0694003455598925	0.139532956019147	0.00791132159987349	0.0146834561973852	0.0457213985833372	0.072178401964711	0.185199192588662	0.108824577367924	0.360384404224769	0.677244677540448	0.00957745159827029	0.443689776485132	0.029852764590736	0.0021317301256879	0.0530279198153256	0.361401651414031	0.322370636127148	0.82321806231251	0.00711555760044174	0.772967166277289	0.952488345993517
0.000982983416227417	0.169434137314314	0.00816602946697356	0.0439408293385471	0.0397134040592371	0.136828731084044	0.109728906479952	0.227206630003695	0.0462483161512081	0.254664891385283	0.0436487255535129	0.00218850412740684	0.00162592791657908	0.885324859263815	0.0147425800081548	0.309129192265618	0.0936783942624717	0.206892224164717	0.849881674303818	0.964485179762951	0.768977549389935	0.125142276476907	0.899518098029234	0.0071625632713271	0.138688740741713	0.0135253848508591	0.970751771894327	0.0392791880418404	0.425179024742962	0.0202070474396359	0.121568608136754	0.0109210663951907	0.0270360309653233	0.0556255798928195	0.0793589682658785	0.189867850214896	0.0971917092877473	0.357347575091031	0.698287194243865	0.0178092370525651	0.49172768389498	0.031108154165276	0.00377296995043566	0.0417843727482037	0.39807340688481	0.261864522252453	0.74839375678927	0.00261384808603061	0.827581784465709	0.942033475603438
0.0182361400387407	0.120809199472266	0.0207727560942066	0.0218911210421455	0.0851921486835982	0.0955338344542284	0.103326908196833	0.221538559612889	0.0531387140710293	0.277036603963971	0.0414237798670965	0.0552333210451641	0.00620917441616359	0.965024482262082	0.00873473902509177	0.338310193558687	0.0447696091256883	0.210074180647556	0.91393099580195	0.911215410919525	0.82961346720196	0.0617629448416361	0.858693443703881	0.00227842885829849	0.150807185248577	0.0152755011104004	0.951438038480971	0.089091622557234	0.4183702596777	0.0109225625479602	0.0825776659604475	0.0564804513290815	0.0386971418397378	0.0111434375366009	0.0755670396537296	0.169450173146438	0.113440829797849	0.393241766468803	0.724248137734235	0.0346051174657603	0.431986291051425	0.0230884780157941	0.0207523629299093	0.0141883635781194	0.358468610838406	0.243763423340657	0.757062091731964	0.00651303312217181	0.877100289860042	0.994113912537614
0.00159562770407183	0.115792648850356	0.0430556960034835	0.0214511828682221	0.0592431416820633	0.15042008289153	0.116747944504387	0.238243348225635	0.0521394307567249	0.245249380993806	0.02351035322616	0.0727192500008912	0.00547904693175915	0.958928039374216	0.0447849190629918	0.330415675296746	0.0159924292759462	0.170227988626614	0.944262250632032	0.841956733569858	0.767178377796953	0.0251114453833916	0.851082212114951	0.00581540808628304	0.156383783601727	0.0161267406539216	0.951965179803089	0.0862540449669726	0.457665732750779	0.0206623622114225	0.0785146816145953	0.0101723824443667	0.0559089826904291	0.0263919736257633	0.0791377627569801	0.127785975539085	0.140407645477079	0.326516973447056	0.747717245190572	0.000770699955863825	0.420952212649405	0.00142623392874235	0.0184117657570667	0.012294675232567	0.313198170383404	0.155530148583254	0.756479210530892	0.0306382527683956	0.863361461036648	0.953281792999138
0.00165210509646595	0.0510094401746467	0.0254542375195646	0.0131261768433397	0.0834229113539921	0.151091649773649	0.0357946655273586	0.111021937432615	0.0454913408270687	0.343980889517645	0.0288482069249253	0.100607832499068	0.0053417331297709	0.972972313211583	0.0626431627201521	0.310121194321233	0.0105856184935225	0.119774406812048	0.929546520041942	0.839510132389593	0.739371866964745	0.00509938920845846	0.807943840510267	0.0367038400423128	0.248962828151814	0.00489820946407299	0.945293560019716	0.0614224789108539	0.469100849174135	0.0154188503002272	0.0368988140857931	0.00085020015003282	0.0594336316285535	0.0269033453871504	0.0898359940631864	0.164323776949806	0.190525249769213	0.301850251062646	0.782183639367853	0.0131717502187161	0.345830615573666	0.00752503800411831	0.0201423375402945	0.0463261178751443	0.226607484715854	0.169203855876296	0.821703458647615	0.0266396532385472	0.863593136008233	0.996226067269871
0.00106720143259524	0.0722514366238324	0.0431571894836262	0.00608342154749081	0.0182785383534465	0.205552431405051	0.0861749531790176	0.0813526388020954	0.0286547362669984	0.296874172707964	0.00505944199898716	0.0382476116913275	0.0480357232214611	0.953531290486605	0.0347142717048139	0.316338375449389	0.0261561652841109	0.188510845826488	0.88357279366522	0.901721424649068	0.724942705756116	0.00120926747900438	0.775688288110993	0.0237613744036216	0.133869994193454	0.0310709099751085	0.988433093074236	0.044229881373006	0.496955994331345	0.00372643058392244	0.0751065834200783	0.0298868097376665	0.00375803725808393	0.0617265050787487	0.0760219893741986	0.139676213826142	0.252601392566876	0.286399568011267	0.730182528260012	0.0364169276231903	0.307741016356733	0.00353016415659427	0.0225253234188752	0.0453275822296788	0.217152499771852	0.0765315451555595	0.692892322718295	0.0180550055284505	0.898566541547733	0.977235660578151
0.0187834330272811	0.0795933950344083	0.0249251318722139	0.0149281910472373	0.0429341938937793	0.280714548817936	0.14372412111627	0.0305315250127038	0.0333315579768095	0.327777743684637	0.0286775672580119	0.0133294927304922	0.00309831458388259	0.994115393664008	0.0954929597180158	0.297835793996733	0.0590053692653414	0.245970330670264	0.850494635714116	0.966597759044225	0.697220820312871	0.055051997931251	0.783382119015119	0.00393687508930526	0.131641076308699	0.0339431484251676	0.956169166022799	0.0106827283973322	0.382954257047668	0.0296199888166415	0.0456163623701117	0.00697832466039716	0.0222421266494632	0.0198578221666923	0.0982440343142914	0.0984163302407617	0.245261543675244	0.286116957221252	0.77029812752308	0.0339754314616137	0.324182706477379	0.0540225423228334	0.0306918660655505	0.0134939298354974	0.272849270993502	0.110235903088397	0.769828278872633	0.0363148728203302	0.902744800643601	0.974226275632827
0.0161740500443097	0.023943893227896	0.0158965370172109	0.00713015818464967	0.0316660524155891	0.272903562257355	0.0506466929892423	0.0346149276140434	0.0420910095685055	0.39785521177057	0.102731133545353	0.00622830705259984	0.0799850098126008	0.927873282462893	0.046613947409016	0.299052743118299	0.0355506584460536	0.198487202229779	0.855145165696549	0.984062228028777	0.726596030454034	0.0150989931693178	0.800854856707476	0.0225593342114386	0.0883238907069694	0.0117687144493878	0.910498993483978	0.0281653124878655	0.374956409581789	0.0407715632386446	0.106087852727186	0.0108269882962532	0.0410903972659798	0.0407451775370404	0.0943000938048508	0.0845219311725612	0.267470875840733	0.345723314348584	0.729651460862727	0.0634083611554045	0.376281002245022	0.0327220389643798	0.00497997188189208	0.0128274555937882	0.253313551756116	0.161719687330173	0.76685476067887	0.0175593883046831	0.885727483927182	0.977493733796761
0.0246633478364157	0.0600548966774264	0.0574298283967975	0.0229502807772789	0.0226563747447076	0.257171970907649	0.0417548017463712	0.0337909974131697	0.0599052637784833	0.395788047412601	0.0491351221101431	0.0690571641885819	0.0172250226530037	0.96962473550903	0.0512535654746221	0.329470042325869	0.0321971268932345	0.17116474163875	0.780281808346236	0.931682675124466	0.696361741491151	0.0622356750487845	0.866297339558724	0.00573775004447324	0.0979817732147731	0.000156820795262866	0.899673761405123	0.0263368916732763	0.322744932898551	0.0174708671064237	0.0960499149684473	0.012441506429075	0.00664025107046919	0.0033069822857658	0.0917329372428392	0.109928897333634	0.277525131581847	0.320116955777268	0.791854689813253	0.0356685574299594	0.355149458786104	0.0320530493481297	0.00433621983188661	0.0097886450152138	0.272521354583278	0.191877463380383	0.776281224508848	0.0138965678967957	0.910071055703734	0.979746963097596
0.0216599134076475	0.0963073259798303	0.0273147124931033	0.014554459668723	0.0866494520191453	0.256991372879703	0.063760472556344	0.0235156761654583	0.0417180075041539	0.446626643776388	0.00494764622498066	0.0655107354166218	0.0430106325124902	0.991094134182708	0.0134728680613432	0.240299454293057	0.0341762743161315	0.158394423837083	0.783156620855802	0.980894561767861	0.690745294000063	0.016995942851801	0.852206263151802	0.0377778721520987	0.0157493511768455	0.00853469072327543	0.906702395023322	0.0115004200830883	0.283064152507495	0.0583364745281609	0.0657870492808237	0.0339791597935835	0.0661730363807114	0.0113991515188409	0.0706019723975892	0.181819739069111	0.258662981829277	0.318633467545173	0.801951551743325	0.019881527200042	0.330614038544204	0.0157586381102702	0.0253505944213864	0.0148043192125103	0.345186916341211	0.294111650761578	0.686998265114727	0.0176941820650684	0.837988336631579	0.967476359337155
0.0217409425715687	0.143743788429564	0.0385661128779789	0.0388746427289234	0.0747187839552854	0.174042521226047	0.152764452804542	0.0532161313503744	0.0773760337881858	0.374799630608546	0.0546900888156353	0.0491386177578895	0.0141293672214721	0.937523345528142	0.0424006126397121	0.2752638948183	0.0249920572809906	0.207537244553332	0.790090288872029	0.94196211655272	0.711972010871338	0.0993245713891358	0.943909128101044	0.00139181071179293	0.0241398674661424	0.00194341722892819	0.85864547856713	0.0817800776177116	0.30226729599008	0.0526078803156193	0.0801463125196456	0.00291660175877194	0.0986556458767027	0.0351300982709817	0.0704134367372757	0.306224193382366	0.285473508626179	0.283220579510888	0.757174936876032	0.0225539304089818	0.317807144494143	0.0709859179132057	0.0244008797485145	0.0442737733451064	0.364985708797964	0.288646644407612	0.753733520777032	0.00869153902565884	0.761940602238545	0.939428526821867
0.00108662805809762	0.103545748208439	0.0690006676259109	0.0456877900481049	0.0564182710193864	0.172694069962938	0.0912575596746353	0.0615216061492359	0.0635540679544956	0.353757727266261	0.0342834024756724	0.024244800618978	0.0729480697597286	0.964976992345682	0.0565067015732498	0.351862702344631	0.0306391616474737	0.163873468111946	0.772417012885724	0.926948842543382	0.68913761981053	0.223618518566341	0.996421140120979	0.0292825708837059	0.00473274372692239	0.00664978385448982	0.90943988743981	0.0985286489036449	0.323511464252718	0.0189275595207833	0.00387483994434703	0.015096632963348	0.107680220375335	0.00271527838060305	0.0648150028329033	0.340642107993885	0.348612602459902	0.259833281602512	0.740270090364803	0.0158963193346096	0.28224855643584	0.0423288593789017	0.0173895548360289	0.00516405860052556	0.42831255606782	0.253346964491649	0.758942551072279	0.0563201700421834	0.804169237254552	0.95533016062659
0.0177759916902892	0.0923515231109825	0.00573001578084571	0.0560900457170312	0.22036657232124	0.205042415221822	0.165416647949938	0.0802859723096701	0.0616190638099969	0.377017303451054	0.053426464222395	0.0337734228691676	0.00981857335923006	0.949847607196513	0.00491939479278859	0.357319131821313	0.0714142644059841	0.135807419103732	0.827071391743841	0.941381617371399	0.766676409802175	0.252081205086548	0.979299345881808	0.000699696552538114	0.00544380593617136	0.00769874334753613	0.866467815366076	0.0143977925841518	0.305669954661336	0.0249561140141722	0.0321501277892416	0.0595092408739788	0.0967435964599562	0.00653172178198284	0.041910873790165	0.301982172820929	0.389162051411806	0.247269909540738	0.704729767568533	0.0178631181612328	0.266586644521446	0.00567674830075339	0.00535762889301056	0.0986196560020629	0.385204200937205	0.176860902502499	0.777211623218056	0.0220732180433653	0.819235782384536	0.999110783980979
0.00177869314693624	0.137340129845249	0.0142019927200733	0.0583287510397782	0.190777824144753	0.205089377385272	0.115862925828317	0.0826472701579378	0.0436366442230414	0.414685541582747	0.00378261087559788	0.0155485439490293	0.0108783227697933	0.926202908677065	0.0229357236651872	0.409629457396974	0.094913416656991	0.131243514109381	0.822321056475184	0.972344829903483	0.762227530332658	0.234533208171215	0.982109360695639	0.00468224961382953	0.0572093081719754	0.0202702081605726	0.879632365981637	0.00491922717194321	0.234569957526528	0.0468535157935661	0.0950757441773315	0.0510225616307439	0.102099819857342	0.0193245013259467	0.0303647220500576	0.313214476180333	0.321667610247908	0.183250623691607	0.621065056483594	0.0161221297220372	0.321796366177546	0.012610836758264	0.0476025605145932	0.0938147872188301	0.410282772162562	0.271919982460244	0.840891612729768	0.0248332270722293	0.774934087936881	0.970680965272934
0.02588004699826	0.0897876128134698	0.00222470052971147	0.0495280875969912	0.223809019497101	0.122197315933857	0.0782452723669553	0.112734621282371	0.0361365840442623	0.439894150186958	0.0120161700319635	0.0435297146257799	0.0338871196170873	0.959751952620257	0.0283203607576439	0.420398192423692	0.0763628256977674	0.184782927066685	0.770707986897518	0.998867181459884	0.792418130351749	0.25534475548543	0.92921503968514	0.00327633539528679	0.0257828047367646	0.0199021686581728	0.861715944277924	0.0356808507550788	0.232076900843248	0.0363125193517457	0.0412567059975441	0.064929860113166	0.131361374227822	0.00143037859914742	0.0252685248894244	0.401265598190236	0.363594342144141	0.203895594811854	0.71403653413974	0.0104169391469182	0.323855914364703	0.0163998264702333	0.0184668830726851	0.141627547780782	0.405504288449426	0.299201809438165	0.886201410924509	0.0059909273018344	0.788688364039579	0.93898278386602
0.0107529110850555	0.0951575788015809	0.0277341608353767	0.0546437893792433	0.248649064464581	0.0980548028310426	0.0667785093711281	0.136550263681592	0.0483327071635865	0.461387597737565	0.0381173787829259	0.0800700978410251	0.0358722370104609	0.957954330912273	0.00758729117126978	0.399691649626847	0.0343270272657771	0.0887126989392674	0.831576659341111	0.968593309161416	0.773538041848147	0.241627089641448	0.990324960796799	0.00557607902363014	0.105664619904879	5.15308542432599e-05	0.852417660025121	0.0479015128146814	0.220682125999415	0.0214468337760314	0.102632130864265	0.0234495350966529	0.101615316951481	0.0345712092464091	0.0281597148313535	0.399945075136137	0.366252295123663	0.232611752895133	0.748106067644397	0.0128218394983077	0.365985500206224	0.024386522290228	0.0146334006710937	0.110967328302579	0.415437433119454	0.309998251843763	0.866610657976536	0.00640369170338481	0.744039754300192	0.913760716983346
0.00418226250686739	0.0743588536802558	0.0442186646356137	0.059486939761646	0.256701886480403	0.106142887692258	0.0838007665020333	0.149494720353511	0.0379637206540091	0.532490579970582	0.0429764377655014	0.0600956773424038	0.0380732021089468	0.960227661160586	0.0832782872362913	0.465854662215031	0.0478932001484717	0.024741695445682	0.891147875365236	0.910109328045965	0.645015673999147	0.303661995337751	0.980457288992658	0.000588986886532783	0.118354535759768	0.00129101313083107	0.896274827102474	0.0961695024298993	0.0863308345638768	0.0548894883979899	0.0283127880381204	0.057770843209885	0.0991949632096878	0.00927467878267007	0.0203749393195128	0.315971877119172	0.383281708036971	0.192130469375591	0.815047379557284	0.00498077393073399	0.400363096166788	0.00529261697005027	0.00825650015643856	0.106636399283223	0.403596618379777	0.316040000260682	0.840084418453914	0.0167471663062488	0.728672920429081	0.99526641271229
0.0144886215353364	0.0975114595727596	0.00692331863933149	0.0577040365911178	0.276736245784283	0.130591530851117	0.150928398653275	0.192064004620974	0.0287304977249007	0.556394227480102	0.00876318963738934	0.0658090177185197	0.0421053402867134	0.986427135616215	0.135464336646083	0.542883548007613	0.0208375421298014	0.0673679272264975	0.9948364992193	0.919458264615637	0.693853497646973	0.330888161787583	0.970493944273566	0.00712897555605799	0.0884174971224977	0.0164410708915145	0.909213543830047	0.111597810878269	0.0345656811293944	0.0495795322552911	0.0135430196212441	0.055710304130317	0.0422603594535723	0.0328041607630189	0.0119157716257839	0.288002241181154	0.372749902185443	0.233454635319156	0.74169261152133	0.0176661789293622	0.362187513016834	0.0223861674237685	0.00992039075214412	0.0812455234974405	0.406647653308198	0.329244457196924	0.764351467940401	0.0294729153846091	0.758101002731995	0.991073654067413
0.00214832323144245	0.0445887467195951	0.00175252050011163	0.0767724735344256	0.28548728002343	0.0167498467672798	0.0126204812229747	0.180229439450605	0.0216047629411983	0.618811911222167	0.0202639887750821	0.096237460965507	0.117947273788495	0.932128549105132	0.258075284406832	0.538762624139743	0.0125003788036037	0.129021548908858	0.960206118502463	0.932472380912477	0.76029437976556	0.413166224953121	0.960868778768886	0.00986664326866704	0.0460183391175967	0.00778969107037777	0.956660176991031	0.107229289415024	0.0223887418119966	0.0937857080518872	0.0488835373147885	0.0237658201745517	0.0555531403948701	0.0238410161579034	0.0370680535048655	0.269577243120792	0.288878551256533	0.239054469957615	0.722685294459691	0.00915070524824393	0.302704654038188	0.044637971129758	0.0571442400758847	0.0422307505329662	0.444991582812716	0.365767020414643	0.805500207053253	0.0134305563819825	0.754595220002229	0.996333874320091
0.00604269225157093	0.0620146633692138	0.059373133917127	0.0558108780424445	0.241885474298353	0.0161594449124327	0.0176528312158356	0.129951637926299	0.0385445587974443	0.594977679195565	0.0537016011595767	0.0738660826526094	0.0976932933181868	0.942977958686457	0.228087066701852	0.456813634965424	0.0499048577305919	0.164394044121989	0.975706780213853	0.96898000306797	0.833528514710939	0.360880304748534	0.979531658981067	0.00268362088796083	0.0396552672484648	0.00410617786644564	0.999405062231658	0.0959443776552099	0.0117822161410009	0.0670877559367644	0.0302647601182176	0.0110344636977714	0.0167854275224986	0.0442287635733669	0.0190779032817817	0.303483949175865	0.314395455853365	0.220357448337851	0.726710553955296	0.0118833056524348	0.205595617292132	0.052233062113241	0.0116933348350359	0.0624809493739622	0.406745597915705	0.449730768697777	0.77357020026526	0.0248489467660016	0.693491957202962	0.853627253367497
0.000233248483643805	0.054717736045961	0.0228300358923366	0.0762187144097121	0.171401660923476	0.0334131483490354	0.0215822972204667	0.141209013860248	0.0248858381445519	0.575517446908675	0.0334422137683228	0.0660382632167181	0.118361203216818	0.887799641012145	0.171728466479582	0.519874048225909	0.0304101172678531	0.154948410801833	0.981975441165782	0.982435929392491	0.745897350871355	0.439002419498866	0.993554167243827	0.0187503232547978	0.000656893969382654	0.00830710735496743	0.99162925556983	0.0995573090960891	0.05498138276481	0.0671713185338205	0.041486999933872	0.000584415416458588	0.0384443519722684	0.101406146568454	0.0065766281015492	0.294170461122398	0.297986855797054	0.267918503002206	0.854118291500932	0.00506679096434911	0.261986370304129	0.0659440834609941	0.00312451928696843	0.0228346625170215	0.393517344086447	0.412819663064969	0.792731765016606	0.0606882649678364	0.638287549819411	0.810873394228634
0.0228961544218528	0.103072153667346	0.0615810721201938	0.0592587574869728	0.207539535901715	0.036531450395471	0.0137588294192276	0.0467143806937087	0.0361058698906015	0.507566758176468	0.0112513873345394	0.00800494374807543	0.0934610076415707	0.860328830072165	0.191806279056026	0.471151501003755	0.104348852448256	0.205246494736236	0.981154278203202	0.999972369620657	0.695846141443045	0.373050497140536	0.929181497447303	0.0106574899274003	0.0227717041173713	0.00108262067681124	0.970606374374566	0.123162623102786	0.0275109348187623	0.0177532556028447	0.0261739613970527	0.000642190672776955	0.101002059368424	0.0630211466892358	0.0148863919459255	0.303714468670225	0.291175759193075	0.186715337596776	0.816155790864785	0.00745999164224074	0.261118392782897	0.0100150021124112	0.00787032192648282	0.0692853655333971	0.42677414459009	0.387964834314005	0.864775294844833	0.0350055350623686	0.624505542521509	0.866439209587283
0.00692363599093911	0.034526961872678	0.0336400382482361	0.0561189394923628	0.225711322406402	0.0861001287032947	0.0244407991378657	0.0809201018800001	0.0262411250013726	0.625531071879664	0.00638337761807976	0.00468665069741457	0.13110921972024	0.732545350334359	0.160502476305275	0.503794259111751	0.0751672591154123	0.163421254317537	0.941423454072959	0.99157693969034	0.787164376664726	0.326958684367442	0.960588143329393	0.0377500968651194	0.00963195374074041	0.00382627283381912	0.943813257047564	0.0575642997426733	0.019694900945881	0.0258922074163994	0.121606658560624	0.010910849686998	0.00801975594104199	0.00362020962872534	0.00798959897186807	0.275059537049763	0.220164164653184	0.168553991266957	0.806149952709106	0.00625718749045691	0.292509016376999	0.103648023168821	0.0544089116975108	0.0441703170771537	0.395982524171306	0.413360935466694	0.909922600010562	0.0222869990459881	0.548741945575872	0.863727722271482
0.00686298175532446	0.00374637902848158	0.00825891078014479	0.0600641010637523	0.177701721735361	0.000918776208478967	0.0039214687259542	0.0559799165378003	0.0329424085129445	0.560862875094115	0.0260669824044121	0.0342831147830653	0.154790293800365	0.734483259512917	0.250203621401549	0.419893295394452	0.0323711200014468	0.147616098623011	0.86656791870411	0.962176620011575	0.8124341845482	0.42006568593405	0.979561785579843	0.0544764592714408	0.0231781801894552	0.00186910238005932	0.956335400296273	0.0504022218612656	0.0333025133691793	0.00300703297039163	0.0597879533494775	0.00778375267525852	0.0329274223151109	0.0335638872435493	0.0168947973473322	0.206174657977095	0.168552010387645	0.154700180048558	0.805692666619473	0.00614483958190779	0.27008150133714	0.0176354146554727	0.0620542799978942	0.0402474111678565	0.43177596491884	0.301883889580949	0.935982858758115	0.00219908030658791	0.576969792042496	0.755348485316701
0.0134760941204637	0.0333038850068064	0.0419518826254188	0.0566286927142563	0.155475760443951	0.0166128340894488	0.0361342285963566	0.00439242763648202	0.0337463910195401	0.58307633143208	0.0173217856004477	0.0698820466572794	0.124127293584361	0.734723575298916	0.301544323019439	0.366251086925845	0.000117822706076389	0.16049430671772	0.88439382714686	0.969264723954796	0.766422332909791	0.407610841060434	0.971405118376372	0.012481454834213	0.0103030086764838	0.0183806214947139	0.895098097403372	0.0320139764790147	0.0191462125173394	0.021624091866505	0.0433814106212708	0.0186223111238594	0.0190222695103716	0.0223784766139483	0.0105847422083499	0.144110826656329	0.240790658909017	0.139185984058514	0.829139775088464	0.0192060947883173	0.239738577710485	0.0147029798967777	0.0239015060543384	0.0187492101535497	0.40980209797405	0.342806703050261	0.921841797484057	0.0357151543029337	0.553406119843989	0.75737313246541
0.00223695005070645	0.0659271896609751	0.0496519500113634	0.0777501089624205	0.190904537464213	0.0348626979807874	0.0983977061266369	0.120722252577376	0.0433611294137268	0.566780409203083	0.041809535744264	0.0635088962384443	0.0942368598187339	0.667217739588395	0.303463163804382	0.303193023027332	0.0205478753154353	0.1982971704543	0.915042367361869	0.906771799931848	0.768491616487625	0.465535287680963	0.99001156873855	0.000387905949792748	0.0372941997609547	0.00586802932608483	0.947636337092643	0.000619984945481753	0.0301040145586247	0.0356000615869524	0.0248069852589329	0.0277551258898673	0.0680891618282469	0.00214633800882066	0.00879623061563229	0.173914818263314	0.254450824850443	0.0162257204594176	0.916986376198489	0.0107794713412286	0.217097034035475	0.00345913832751418	0.041828634825293	0.0743672317985249	0.477187335091285	0.237589164178399	0.974643895817271	0.0195090514796626	0.564622045707447	0.736467208690954
0.00685163674745882	0.115060383318878	0.0212056722872921	0.0665204044080398	0.147502916682259	0.0643035373703302	0.138166520561605	0.125488641644325	0.047069669326751	0.552418414751388	0.0601446953524082	0.00118737312659267	0.0755524108301153	0.694554622899016	0.308568533376005	0.237565557494298	0.0507942064314904	0.159555248836404	0.905278313549553	0.91793752320704	0.730594558153937	0.406276753590363	0.987196666454353	0.0014992565066541	0.0264730229341294	0.0108097101415183	0.872544353726397	0.0242271056977676	0.0278059212976218	0.0284297553720866	0.036070771949044	0.00314078257084609	0.109239990216259	0.0294674627111927	0.0159897330055127	0.130178461129627	0.263788760875817	0.059560384796499	0.944191564157932	0.00711145802318924	0.11309217864228	0.0247928599911453	0.0114961375932268	0.0175779851094294	0.551931023774489	0.160569447072474	0.957044532130235	0.0566626949103971	0.505693176536685	0.767517525992706
0.0137619835804905	0.107964661373166	0.062010214142536	0.0488596347864643	0.212607717067141	0.206328268603247	0.0859702228337457	0.11529760683144	0.0617326803099427	0.46532281008224	0.0586566465366949	0.0116937965018741	0.115284133102453	0.709585120983574	0.265520285795691	0.285665225540718	0.0105256725408333	0.207654000945632	0.959276873557197	0.8598482426328	0.716237464111806	0.320996834294789	0.938534164966169	0.00606091088386593	0.0565193410335364	0.00416620912397305	0.793157073796768	0.0390628537175886	0.0159985100019804	0.0373701412772471	0.00377023959247532	0.0251888450576979	0.0475119396898073	0.00552800722843625	0.0197635321452854	0.172591116815751	0.250373600509718	0.108265003208825	0.975018154344821	0.0229201478480364	0.0926866474902923	0.0483560430374969	0.010083517043667	0.0423271431167745	0.64790722225654	0.116037834958969	0.89414778668623	0.0460479222159337	0.507932331435467	0.662088352461685
0.0104973628329049	0.113792991075261	0.00620051499459041	0.0650496252681188	0.268034498879414	0.154317668108726	0.15781715050118	0.13947465374879	0.0177687809274361	0.481456644393661	0.0660338529653265	0.0269434168967816	0.0897566961340192	0.736610017926655	0.29690323561165	0.351439638917665	0.0165172763476179	0.306673799558721	0.86788025086623	0.937412938711867	0.66000500556917	0.392888797067078	0.782645722137582	0.00496816232836529	0.0140329783547685	0.0090744960530044	0.816826654599166	0.0139621564157796	0.0503812977864532	0.0423813424872967	0.0100803730857957	0.0184190622299425	0.167432591124714	0.0076008024567925	0.0072573146960395	0.135247354855836	0.183887864759615	0.120698196820454	0.982211017327291	0.0192239234946881	0.0756925914775625	0.109857261933511	0.0158537377644298	0.0259146098073487	0.624729860177082	0.0100064398093673	0.847786720279348	0.0510125934483648	0.441296796523845	0.652562073158583
0.000824409344982636	0.0593439650674058	0.00100633739174347	0.0704783400705334	0.265364387231786	0.0580155083469102	0.180621958462974	0.0735617570709117	0.0195749933906895	0.447288072370678	0.0826446747548481	0.010225574111418	0.0888910606394163	0.758600651076911	0.18520203207824	0.359565638444599	0.00671539050759161	0.2717285970415	0.991087600322048	0.918341853767065	0.643752533255355	0.389600337260167	0.78881868485991	0.00645097777022512	0.0504480629249893	0.00961669642257925	0.776107146682742	0.0823147425534294	0.0154922375813584	0.0447997705779731	0.0879808192601547	0.00443845898977168	0.17417791571561	0.0336322912298114	0.00636744614696332	0.159772379066941	0.20139225305272	0.101750008548083	0.986716701927204	0.00675199463437249	0.0381731838647677	0.0773577633770172	0.0244401149794917	0.0546670161430233	0.593474235687335	0.0103570067205403	0.714779772132266	0.0325390417164917	0.489677409549453	0.607974139195397
0.0120386692616307	0.0203274960961491	0.0130123928250909	0.0619206711133969	0.276096906928871	0.000104536089131336	0.136171303688259	0.0879596157729215	0.00441261338596778	0.508223443169579	0.0446023379540698	0.0364243652378737	0.123879378501458	0.676246257831885	0.162024272132144	0.342061060777084	0.00770742926891393	0.218816834547364	0.941027096426287	0.968738817467205	0.624160020914096	0.411176565146083	0.81751456393682	0.0228250453976324	0.00135863967126219	0.0123732515496339	0.86316320390877	0.0574034122832857	0.0850016795650669	0.025154107419095	0.000286160700939887	0.0154974424354771	0.167194455001331	0.009179799099053	0.0126235602187016	0.102650239143749	0.154666582292407	0.096311596394529	0.958861836931076	0.0149596564628558	0.0925650531712749	0.0761563600289353	0.0205365612199284	0.088047343247351	0.674425845901514	0.0272468600176144	0.663945268842995	0.021424460271807	0.557896136884989	0.61447206511466
0.00136749185906608	0.0698497323906619	0.0133678141162394	0.082500129080396	0.248115511538447	0.0261636179147533	0.105835905720913	0.0292801480089877	0.000965430468727182	0.545153264557949	0.0429645534721155	0.0502734402990461	0.106170518990945	0.686289359792817	0.146278818053196	0.444490325940073	0.0276941491399321	0.212928519728317	0.99871397055204	0.988024447586876	0.533273244035208	0.420196321876534	0.800230273400822	0.00971323833298995	0.0106508285660084	0.00205347724589418	0.931194719575139	0.069293102056959	0.141020478448051	0.0504987494963773	0.050741848132166	0.0213766332339441	0.250464671628978	0.00404175596763786	0.0329960518363912	0.103596617062564	0.0490772934335757	0.0310666823835196	0.906697912976037	0.0398836428098983	0.143902949666561	0.0860401483310458	0.0207064051422946	0.0984927356973914	0.654677446226678	0.0224976400911236	0.695409252764777	0.0438518400691759	0.506783360223421	0.60030644094121
0.00209143566363568	0.0477512671067203	0.0282373597961961	0.0839377986917681	0.248079672849359	0.063503853056095	0.163704886731106	0.0423033544386396	0.00559686657626837	0.574074723090534	0.0108647607886994	0.00187808499355012	0.058572613849101	0.652643955331858	0.102722443790695	0.445039969598243	0.0750752323553761	0.263170276011538	0.985869403053655	0.973975324742287	0.558505431249935	0.417238180911496	0.844987081812023	0.018452575518222	0.0328247704407606	0.0102550237732609	0.893456554802554	0.0657996360653793	0.173160481569948	0.0351085478813068	0.00436881667974889	0.00416162926146933	0.24587983502858	0.0217766540559127	0.0340458961954995	0.161507419591874	0.0699051851375649	0.0223672819381389	0.833695804324196	0.0364578060897075	0.147584002791519	0.115988224488864	0.0154328420775324	0.150608782334037	0.669091039692726	0.0368213348714377	0.69673247546496	0.0143044527436739	0.598359553766265	0.566676407905809
0.0157418127362509	0.0224858993882395	0.0855453949660059	0.0655565075692607	0.200404404424451	0.0321637358198586	0.0885565964093676	0.0458563123429774	0.00579422970418928	0.563101132881418	0.00132451570774193	0.0275004241534475	0.063234236730876	0.551758154037135	0.124751508416215	0.504821964724374	0.06885579995362	0.27353488175576	0.897234160861068	0.999871522517133	0.548714589124851	0.388635582812223	0.829554319312487	0.0185998149971906	0.0789902317451963	0.00357868816213345	0.908195030398975	0.0620075933644192	0.0032200535681361	0.0249712549244629	0.00416556450245607	0.0146861235779492	0.218084261019876	0.0475692529252421	0.042591813355468	0.106009625808233	0.0639425422091165	0.00943580687825868	0.951793913061911	0.0377092296966276	0.157196902413366	0.0515911601825665	0.000920679979011545	0.165290976999394	0.544337300232937	0.0202840787355592	0.673063372903799	0.000697536179336078	0.636192467763835	0.56944879492332
0.00522795373422138	0.0253479502558726	0.136565261854928	0.0458687124910584	0.174443836363349	0.0332673827019414	0.0736884078968747	0.0888727752835304	0.00322641048520747	0.512461246613398	0.0354701252869329	0.0103962991259555	0.0958642691649492	0.523491320327933	0.0918294370984355	0.534885183866605	0.0644044936293746	0.229685902419761	0.851152303691923	0.986242559250628	0.531677059144017	0.310889645938456	0.796808148284758	0.00474832984066122	0.0761392089125251	0.00252477675223841	0.941994313338446	0.0777859834781491	0.0655163516428971	0.00133588535392527	0.0395899807787261	0.0177309201309342	0.257275207186832	0.0929831299639997	0.022603666593065	0.0685293352904964	0.0495705059707901	0.00176199032229396	0.886351065715855	0.0394930466179913	0.190762288763974	0.0200817249821866	0.00328966084277144	0.152122996109442	0.538601775612081	0.0210310713827341	0.637485455142898	0.00594593778940045	0.648376312515311	0.534757953078837
0.0549707223083033	0.0128143334340224	0.0150491627577626	0.0701347067755719	0.1351481321173	0.016905284825839	0.0951574100184879	0.0663709607641151	0.0321333129826468	0.635018947940524	0.0114946792992708	0.00695096793135835	0.131786584061518	0.569299266693179	0.0614067019597772	0.396598651523515	0.0208267445611768	0.225810098679331	0.769249774149908	0.976356269257444	0.527322045145686	0.373239611356503	0.906251661587047	0.00210568237634725	0.0713236403994137	0.00481424656414789	0.946714281447784	0.0976196959786522	0.00120173930449394	0.0440619056981935	0.0662138609379916	0.0105056031031735	0.174925393213956	0.0654932845644013	0.0138968984053594	0.0740529762158575	0.0104694501049646	0.0121061949621377	0.883346376061017	0.016786480475104	0.169124439639831	0.0041696972764726	0.00632854563516626	0.13542524206308	0.667356665029047	0.116755961618874	0.600186344460165	0.0143128819511367	0.544816770762925	0.576828846645639
0.0258807155884795	0.0379847897488202	0.00382231636275608	0.0461590073069372	0.149190126219585	0.0496597985999548	0.19050943139876	0.0671704589046719	0.00539062048092082	0.606230077389418	0.0299997091113007	0.0411727025890132	0.0144029502583235	0.529694166742245	0.139085937241485	0.409788343716889	0.0200597388211085	0.128474582757913	0.852826583365843	0.935064718529389	0.486602024013103	0.284240649894472	0.787225886361619	0.020528207742414	0.219499978051702	0.0103831064613811	0.906477152669361	0.035323763993987	0.0443034285455802	0.0166115651476353	0.00675034234086735	0.0372438580407844	0.240928271120289	0.0172907386355935	0.0317906040331086	0.0817420570762043	0.0204755186884325	0.0997619178961341	0.858057126553681	0.0418552915460159	0.160013170721588	0.0134768435026852	0.00286727814075334	0.0450192506591266	0.622394004616924	0.257480422275628	0.586032036360215	0.0584469722163398	0.598458128733885	0.568260385751859
0.00610064315453028	0.00459438698270429	0.00514799399563344	0.0607878638694568	0.147744357005365	0.0695688627520512	0.213435910166707	0.0487740674887303	0.000168722808637806	0.55173245007311	0.0206791585396173	0.0153670604888587	0.017971863608866	0.469254236547759	0.158381933813035	0.396605942265076	0.0358211975622884	0.168072040346988	0.892508702104152	0.83362387894478	0.48271544782239	0.347875085527909	0.741398805013751	0.0159448946502741	0.238812711209571	0.0196028863967323	0.943914706648416	0.00665929937857879	0.00411043564891569	0.0421261110676866	0.00780256805990901	0.00385744925302464	0.178766401724445	0.0436045858854876	0.0372277125096205	0.110550529052181	0.0210039852158716	0.0941281897211699	0.875951684126643	0.00127936318006358	0.288381386401378	0.0110997773197787	0.00633628552025025	0.00300635783623835	0.620383412693936	0.245862523714719	0.561989870815703	0.12723024770162	0.637755395574304	0.600396578925656
0.00847849072573267	0.0412528668645523	5.01861700611154e-05	0.0634327396966997	0.144847274293567	0.0297070072650792	0.251767024325302	0.0373800093566197	0.0179512273110473	0.59645725176642	0.0669094234349747	0.00860237907178033	0.0305022889523742	0.493622057598034	0.178331384865858	0.375006371979781	0.00660213649442774	0.217175641449568	0.860041603689267	0.902234328552972	0.499171780620814	0.318083623633627	0.801291192002512	0.0115163133772198	0.262982539889758	0.013636691422291	0.935090076825981	0.0599464368027557	0.0275737693046752	0.0699859041930077	0.0285695231364055	0.045056231169178	0.189649097271258	0.0194368393708037	0.0352008673347439	0.117462761406638	0.127786013614264	0.119659331043396	0.886679629456386	0.0292960063952434	0.311118675431388	0.0343866383344264	0.003832243685442	0.0466968072525543	0.539578490304545	0.225751709961277	0.494554602514763	0.0818446387404772	0.685519059453093	0.560992635699788
0.00217529466293424	0.105535479845146	0.0606974521131647	0.0448237035976894	0.181814686311899	0.0660853680025043	0.335534770127309	0.020772111602323	0.0407319148783139	0.563660887551933	0.0519639227502411	0.00250004958900329	0.00274190051334686	0.5121470096984	0.224829972243245	0.448123698137767	0.00238964889650954	0.0808098736028475	0.83625602087762	0.89730668166333	0.493525262050204	0.213560687767049	0.902889072625263	0.00399137077110794	0.288273833168743	0.00749215778452025	0.948162321920545	0.0879612418622673	0.0165328796154293	0.0149469819299823	0.082097623493784	0.0221155213975789	0.225796941396283	0.0540291491180445	0.0489827489303265	0.0116607179998129	0.21521070574829	0.0744878983203723	0.821159053198755	0.0178281161198856	0.372459605485235	0.0165063948609827	0.0561104146450023	0.0322828066983787	0.5366466465075	0.200881841555265	0.577146208839304	0.0338870602877791	0.676860404342306	0.682320076986252
0.00558543732287003	0.00109831780372206	0.00654623142578384	0.0368874788173342	0.216716642280347	0.0423488109387391	0.330715019091027	0.00141176606823834	0.0280279852647227	0.566486349965763	0.0313986534249053	0.00881983728255008	0.00701868312800595	0.499959753255089	0.20376998093688	0.485823200786944	0.00149106253609752	0.0486364013181134	0.779255563744145	0.890881261727453	0.521970220960275	0.148305037170821	0.861003891086581	0.0305827253672226	0.328537539538421	0.0120215175842786	0.975288919116621	0.0744461539497401	0.042729162488651	0.0341984991122016	0.104081723135456	0.0435863404880546	0.279059804467155	0.0835279534397109	0.0124954420836081	0.0156319839809304	0.202040528258062	0.0665821948555563	0.813582531109501	0.041996592656403	0.36267130550757	0.0708921290811721	0.00914524691088251	0.0891040657889054	0.58597149104581	0.168017618177196	0.55885015980236	0.0247361839921264	0.632150039105619	0.675049894623677
0.0507016389397714	0.0110203298346552	0.0173193387184665	0.0261425733130509	0.270075921000736	0.0582428973759888	0.251632300707051	0.0448397234153396	0.0396281451962965	0.475984154159571	0.0114992768986211	0.0235469377989838	0.00743878724853732	0.451368484862892	0.26128097463502	0.43945129754736	0.0216574824038948	0.126296204455584	0.816640453110334	0.92315126792218	0.504515810771717	0.111801165215737	0.807000825274244	0.00821659598599046	0.338254056696345	0.00257335375387171	0.935728642102406	0.0717188692091185	0.080668571672881	0.00548302033204732	0.0527566818844039	0.0344530997929226	0.313622970453113	0.0437921529011169	0.00314161986146005	0.0422472193424408	0.237487384536085	0.169690954581575	0.776313914755912	0.0334343515048727	0.297489042802862	0.0346333652559945	0.00202761681392887	0.000704031150458067	0.522386393091243	0.112422936000166	0.600108216752857	0.0549607801651204	0.6235421287739	0.65657826811022
0.0153388869246433	0.0214121060587325	0.110724172893581	0.0215092919465331	0.270279691666154	0.00381296797021927	0.216315893038402	0.0327693620788676	0.0163366439229853	0.455180729000169	0.0161509796985684	0.0327412093237639	0.00899856270710686	0.486464691280549	0.236305912816245	0.388875017620571	0.020316895884796	0.119032167051342	0.842760244448663	0.978557289222682	0.42718157458132	0.109197604757316	0.78983245301205	0.0122765210007879	0.366821717496346	0.00239449141303901	0.926289374601233	0.0823359145008808	0.0748232785355654	0.00237566017431406	0.045142474293805	0.0117861401138794	0.284438218234559	0.0173789833251103	0.0317478726590767	0.0424630679529634	0.203396136202258	0.191889233768567	0.710869557304197	0.0351616148721118	0.316598105162226	0.0229651365273265	0.010259078301624	0.00385909478845907	0.567401108801707	0.0673739577919033	0.573536588415412	0.0435693420810966	0.669665383819979	0.695051855250984
0.0181350576149753	0.00906744091027291	0.0914800439433482	0.0104711033573843	0.264037708511807	0.00501883436701605	0.19061318812067	0.00933712944510062	0.009393071088287	0.500635505164985	0.0518580020588426	0.00446330913653637	0.000972091256926071	0.416362978898041	0.224813929498993	0.42018149785927	0.060142644744309	0.110122841211927	0.773237840204929	0.973975707911866	0.438970399533858	0.0787774704995869	0.7251853391253	0.00597497187381166	0.440580505389747	0.00491139792829604	0.973355006885036	0.0532932699866616	0.0772741805438614	0.0143356087326916	0.0311668965283987	0.00371671775668795	0.329789585630529	0.0588289851450609	0.0266592168601204	0.0415036765310317	0.270594440187939	0.0831718034668735	0.670332977776719	0.0412579420600767	0.309250340973306	0.0988169342529995	0.0105666281129224	0.0639699550717615	0.548704063233379	0.0424167524887875	0.517191379748005	0.0450298261331539	0.713216319856455	0.63823327832998
0.000410423550747042	0.0238415453455769	0.0864087503749408	0.0326446842503385	0.245146019762158	0.0106329481379732	0.211842475799298	0.107081417538695	0.00459481934647073	0.413710879306058	0.0117251467492303	0.0139087111429485	0.023269602541284	0.393705853784756	0.294368192500778	0.426817967717268	0.0132869177496615	0.134711384704381	0.804176470766313	0.999804140973738	0.373768287323587	0.0804356575825584	0.785455588312664	0.0103049844631741	0.48241432068409	0.0104434652960791	0.985692952023081	0.0758652600105949	0.0418280898474163	0.0726371109714871	0.107993926273074	0.0203507097825252	0.319054128954716	0.012738112576943	0.0361776980100898	0.00982213033676669	0.255018537663267	0.0805574526104833	0.703726825417348	0.0326623382546465	0.229482157430435	0.0221426954498617	0.0919060468806386	0.0289913686952182	0.595697869943298	0.0207028811107391	0.521081720863377	0.00178101343861875	0.711025048632358	0.628641555640912
0.0152511225486717	0.125823061781795	0.00848461365264419	0.022980448080122	0.247847849799988	0.0589957990291972	0.263040367009286	0.151364202794877	0.00683105400641994	0.352904062413005	0.0330829325953144	0.00449957063519792	0.00668274859765171	0.42079080171667	0.212194037528122	0.484499248302014	0.0117785326065702	0.0899123598614562	0.788540562125511	0.993437792447152	0.408504380451529	0.00449322709549997	0.714768467924715	0.00236244538366402	0.49139487157476	0.00823298828517161	0.989080441125721	0.0621849665496725	0.0104495329226644	0.0564275963015968	0.215587151195369	0.00738555421011152	0.367632843837344	9.09720323258343e-06	0.0391215996849116	0.0327169854491288	0.270483158966499	0.0949400835492758	0.63436266768462	0.0538992664037075	0.19083686060908	0.0555505579295969	0.0804225220217301	0.0616290980668596	0.493994666384549	0.0747973374196218	0.615955379189321	0.00355118303156737	0.622487898645248	0.593616885478427
0.00602322316416648	0.172385128151888	0.0324106144021123	0.036594816633347	0.252721780279414	0.0683978880683182	0.247709432008127	0.141873767647891	0.0118628836840986	0.370335987184131	0.028867212735241	0.00403617027567261	0.0300768159727678	0.373020985586809	0.215550521086472	0.378854059694748	0.00220515677580708	0.167631959339739	0.807016754068101	0.985986092019512	0.410680585853619	0.0433710529886596	0.714970336843281	0.00243236527406137	0.491220944233483	7.89572082300022e-05	0.992479802476747	0.0344277114747128	0.035209717653756	0.0501188066653239	0.235391934398595	0.00067652859791693	0.40744568623026	0.00155694536437275	0.0505322130144356	0.00907672729643585	0.28470231453949	0.0985292697719198	0.601833691756687	0.053405424729398	0.216505846308785	0.026273186828519	0.0273609455252867	0.0483681166888922	0.475173648645313	0.0848591267824177	0.574343651543991	0.0402058768535503	0.639592854397852	0.590351424279723
0.000906577272581494	0.211825019989365	0.0401220489732098	0.0354326885295201	0.266076697183984	0.0168659989305396	0.221400403735099	0.193371358062823	0.0238777032925526	0.347052960452356	0.00801699548012778	0.00119494449410392	0.0368931714485981	0.341604516560793	0.133979377418197	0.34361539263826	0.00629523937828472	0.152671595059668	0.744767230013097	0.980897174336623	0.497286455839304	0.0232614171681434	0.794994094739155	0.013262144561712	0.495586512710397	0.000108028216609991	0.950911549124029	0.0378119169825696	0.103046440292947	0.0353403707800674	0.238317841418373	0.00669180944670877	0.333343962005822	0.0165229571612379	0.0520772213649115	0.0113518299855273	0.317700037280883	0.0963106089497537	0.59778652581294	0.0654490954809015	0.229983255793343	0.0199532837723413	0.0108496844934081	0.0687911241046614	0.442127727696506	0.0101128155841745	0.539420810230368	0.0519437839821605	0.690676103916126	0.58512071625871
0.0233539426044039	0.169529718875141	0.0178289178527115	0.0324348449945304	0.247514834125409	0.0139659892517108	0.177400016611251	0.188098064280586	0.0349852406561837	0.330294790069859	0.00827529636016773	0.00843324956984841	0.0553108056221793	0.349649976845447	0.142106887589492	0.308628578578027	0.00167637287296046	0.110817031086217	0.740212375474194	0.997534853727922	0.527156214386222	0.0325521574094335	0.84325388699629	0.00527262800673432	0.507258785191656	0.0014092837005924	0.973859146293354	0.0228635250146277	0.0893172960407901	0.0297634079872097	0.244321300925745	0.00988204559690915	0.314116584007042	0.0147868557691581	0.0623153643437197	0.00221806968863204	0.336451355518467	0.130903502425551	0.574089735227133	0.0689927480621548	0.231970130665186	0.0129600097917033	0.0117040108254979	0.0891319278785586	0.405402078673652	0.0373722833340417	0.548364295457333	0.0144907096101684	0.723008496800805	0.620534289629891
0.0231637531918761	0.0942401701189053	0.0131012723722408	0.0397009537226957	0.302158416871954	0.00964533073822455	0.135687203488274	0.187324167053344	0.0408058371206552	0.371339718223933	0.0104990292812205	0.003901114696906	0.0852534897843803	0.339362149158072	0.221498597561768	0.323437051590953	0.018498578658711	0.0156005355794778	0.734390716014985	0.936504753231165	0.523120434153333	0.0975240842319002	0.904230102406975	0.000769471541378598	0.477897143934628	0.000728063491214767	0.996709629636012	0.0212055400901673	0.081634178249072	0.0485446014133059	0.183968877103077	0.0179738080349015	0.170587428323594	0.0173340859923315	0.0613914864523665	0.00904097336619558	0.427788880442047	0.176604122267842	0.608498249255626	0.0668577385181061	0.240878743793887	0.037543132980417	0.00168593745336325	0.0675237332990326	0.400652203767506	0.0148029863360344	0.647148732180309	0.0163281995534257	0.717098820953432	0.649565523497889
0.00163773995632317	0.127112365087803	0.0109605087622462	0.0416117857686452	0.300662782273931	0.018250484226693	0.140619848000541	0.198647825292663	0.0462662302909447	0.371476423207948	0.0401132418878045	0.00871291024913205	0.0814113535794205	0.368980446473351	0.210143009219863	0.317135094016938	0.000490876054102756	0.0523973727464321	0.692808409660634	0.898839142548176	0.594530676725289	0.0995841469940587	0.915676844308992	0.00122864025957475	0.50542512678061	0.0082754409031145	0.955817397877226	0.016996063395216	0.159860765608591	0.0799123998495475	0.142342291866547	0.0106883213688633	0.160432707957298	0.0148928913725345	0.0710081608053816	0.0301265557729027	0.409099190089819	0.183359582331483	0.539424207129578	0.0697771231699431	0.150742035906839	0.0134352708451703	0.0183614132442862	0.0521181054228062	0.419687646108851	0.0436994236211011	0.649871682874021	0.0176510325888812	0.694843952379339	0.673498662245865
0.0157421378379168	0.140324028072616	0.00814994163922715	0.0211178674991765	0.22915434964447	0.00248442673382017	0.13582105751187	0.22319445144306	0.0569468207895218	0.311374169881123	0.100624633699301	0.0129384518569748	0.070696054313856	0.374191844063199	0.24006746105562	0.305665255640665	0.0131126025354696	0.0346816962743051	0.709697764738095	0.911661983455782	0.628168083175089	0.0877345054266889	0.896360552402734	0.00186993623916206	0.444014603181358	5.0997915109548e-05	0.986910876979616	0.0282025592528378	0.252683595649371	0.0370088030190603	0.0510861510246984	0.00984796826524742	0.10406010657553	0.0173593904900369	0.0723013364802734	0.039393620793177	0.454502675242792	0.114642603983769	0.547188521059312	0.0748053609253136	0.0944355362745256	0.0590223886458122	0.0152274671654875	0.0844614191460538	0.453642119401774	0.0419155862578072	0.638745796230149	0.00797222214852886	0.756500925058341	0.670889245157534
0.00661331050611526	0.0715833359398018	0.00218276383355849	0.0350843064467742	0.306715932705113	0.0114476177242531	0.19129908785048	0.259888273771379	0.0428805723988004	0.317753973411976	0.0428817617768079	0.0339362827902919	0.0426279259864863	0.239488146725111	0.262129659194116	0.328504755970349	0.00866309740372442	0.037147165220521	0.748814004882607	0.904165808458661	0.557309499116041	0.0520600650580862	0.894748437513627	0.0143971776490194	0.466591659010626	0.000945359216049206	0.977720721409993	0.00235144267394112	0.208479863281057	0.0932803992342244	0.0765532106042	0.00540689367105019	0.158382955404404	0.0731780489731247	0.0705075612852233	0.0156226613848025	0.407699464296955	0.0233469530031478	0.487927052218591	0.114942185610969	0.0510698276971353	0.0304473885955167	0.025338348054742	0.114841130638515	0.406380316284822	0.00756258311526152	0.585316471518388	0.00386686165143423	0.686996166780414	0.65215485325064
0.0134275219389179	0.105387889301957	0.00827466131150449	0.0228229672008172	0.268326218196196	0.0176035381638113	0.101829332966589	0.227404974420335	0.0439852503039775	0.339588404250424	0.0277416188278736	0.00513331446399545	0.0781536014582224	0.215860990638045	0.200190651242895	0.310322006436755	0.00609736498403757	0.0483423312555451	0.810986011994529	0.893786529367162	0.518792285335966	0.0204403106164447	0.881151369515807	0.0256761339225829	0.455450414999189	0.00711401737243535	0.847425553244758	0.0571258553559378	0.217346718638884	0.095885200546228	0.0281534002282299	0.00466815217128603	0.144604498420531	0.099320941078645	0.0588710429457334	0.0754883537103418	0.321668888689541	0.0569197767780948	0.408319196373777	0.108801205711442	0.0243318946655629	0.00623786439647099	0.00203161079007462	0.13551658663017	0.432885916502795	0.0308753160251821	0.563964963236402	0.0180818420913433	0.723826318089816	0.660493532336161
0.00688746175836704	0.116368747048736	0.0492639431399061	0.0338538741325362	0.303309098467433	0.0523386657602696	0.145071577057491	0.238033619590084	0.0388799025577336	0.283575574033323	0.0514687234235805	0.0336767011781823	0.0102962525194636	0.143758188702638	0.181656495182202	0.464214386078395	0.0186266551374789	0.139620174894571	0.830151760107095	0.972590953040341	0.517156451979466	0.0608048282758069	0.875219168007137	0.0016275484090862	0.480447946610226	0.00706565866756287	0.81571398553592	0.0248028212007779	0.161304814247607	0.122093963645645	0.0152251539394667	0.00828534683504987	0.251959826251128	0.0170957852506174	0.0731166227974213	0.066066388777105	0.433399626307254	0.110169213568195	0.520300047849874	0.0977450094241761	0.0319765278875311	0.00879479466863529	0.00877226456212865	0.0702074810247965	0.430373662657594	0.0228222095524009	0.635957803320204	0.0313862987196762	0.713523125157972	0.632434781967624
0.0106287222475661	0.0830403353798804	0.00248763237773443	0.0380323820715646	0.33924851005166	0.10357001906292	0.202165569201311	0.267324852624928	0.0487867127322791	0.223384300200735	0.050373739544767	0.0195133691824127	0.0156847765424874	0.152128129117826	0.131830837190064	0.439341695873806	0.00399294128477828	0.0761871392738772	0.76165591502002	0.932289367990193	0.517375667663712	0.0668697509421321	0.928527331909354	0.0161547998827333	0.524453787514324	0.00908443076026467	0.837206515499774	0.00110799321562769	0.150403314227329	0.136582915616012	0.00323438906839516	0.00346453136613165	0.227896809453403	0.0247116743411099	0.0709283343073478	0.00545537392234357	0.416196980856506	0.0652885658612842	0.585615864035302	0.0851636331336548	0.0443213470778774	0.0484599726889246	0.00479667676459277	0.0145150678967984	0.409623004647238	0.0775835355644152	0.617830817643817	0.0631245006101256	0.640235827852638	0.606787843951074
0.00481443455752578	0.106789563514487	0.0539635296781879	0.0282033624975994	0.279065749201886	0.085043514366188	0.146660661616746	0.223540725724563	0.0672510977824705	0.295877195278265	0.0109161908533286	0.00161238725738311	0.0271938469592803	0.101848652052723	0.114207334631458	0.456172298342145	0.0357486082009284	0.0455389804294192	0.797655613830374	0.835140946469871	0.613494816434658	0.0456051295780736	0.981485623621489	0.0169103936021624	0.5005055319065	0.00963461509504832	0.876894687398016	0.0149689848447354	0.139458437450157	0.0981619007982411	0.0180380786746779	0.0026447286345435	0.231173719779243	0.0278701037000665	0.0647622508144455	0.00371623580581929	0.345656328724685	0.0456802021655246	0.564837432442842	0.0614668256600709	0.00120924244695216	0.00896879165929114	0.0322848424569199	0.0193848729436253	0.390204965443469	0.0888757482045563	0.696452368381775	0.0385777305850465	0.613575333693788	0.611363743619984
0.00861077502267598	0.158443018988354	0.00696541592426616	0.0310724790409984	0.215751330122069	0.0689449110554353	0.0866812604439437	0.277452802297662	0.0682023981264427	0.304902532917651	0.0377720681452433	0.00867203218486423	0.0158476078441652	0.141169065646884	0.117448749805366	0.48838692596779	0.0526187244812962	0.0547055237720496	0.817384649240439	0.86903221495813	0.657388715681024	0.0247812353943956	0.971683712699553	0.0120808335246151	0.514860759223256	0.00608188053232744	0.897727015229906	0.0254877320971951	0.265138461200644	0.104530522152637	0.0333417153800875	0.00446417452999138	0.254817132813788	0.0670573005190355	0.0227968441297778	0.0674164529698728	0.3319625427973	0.0685977942671977	0.630960217456799	0.0371224455414431	0.0676155723738905	0.00947302766245242	0.012890347276673	0.0466816657942423	0.447408097517775	0.0571550439489678	0.768917508238872	0.0341389955180462	0.607299762037543	0.680916974836209
0.0138465849134626	0.212387716357275	0.022468314268972	0.0214572308246869	0.260128349785908	0.00584869820428647	0.0128502051168724	0.299569054054077	0.0538511285991967	0.33006912058411	0.0343124389407435	0.0897617362664644	0.0100947873311515	0.23214413996401	0.123536969220567	0.423831940266072	0.0177043916942439	0.0424534309862317	0.893896513188119	0.948944318328456	0.695779495982806	0.0411123354961479	0.949259914332616	0.0123055353909708	0.509610148799569	0.00135317186170798	0.850676543473466	0.00501604442724249	0.245575507518992	0.0780282061928766	0.00804123699610341	0.073621029941971	0.319073065318447	0.0176768125250326	0.0139884074709496	0.12356989108365	0.25175902754987	0.0978191048445469	0.611506978724352	0.0623169281073322	0.118205355219114	0.0226612077851858	0.0044692917572996	0.132318921899574	0.448472986944084	0.128226073930167	0.741471881594928	0.000942048604260214	0.664383544805069	0.634690224428332
0.0113540528070961	0.167711603364448	0.051581359120409	0.0110719468082099	0.181318217698777	0.0266263391720082	0.030574999465213	0.401079728690923	0.0466685773530322	0.33088793937772	0.0240781770974134	0.023247976910336	0.039745014493438	0.203413746851323	0.0898644619266778	0.512125519947424	0.045224612839145	0.0596552346997021	0.919544188464964	0.916150899449454	0.780699152013473	0.081673167341999	0.975412336725425	0.0174250383278649	0.432445927074404	0.0151055735912517	0.863916461136274	0.0241917885247623	0.272580163612242	0.00283991366956976	0.0148474078062983	0.0496997727707417	0.308686063740964	0.014308393031305	0.0307920273586754	0.0572988833208221	0.146938250486984	0.0628315678484808	0.68592905405416	0.0457711236161216	0.114233126389446	0.036324737289026	0.0345185473369544	0.0738772867811587	0.451759644481852	0.217473397274713	0.755253832857949	0.0320497210337512	0.647589776325789	0.695732709197191
0.00696242868943289	0.142216667145377	0.0628944987305533	0.0297505810311681	0.207922257400969	0.0510819602636832	0.0947808977582779	0.400364511522531	0.0453498065743494	0.286788185625337	0.00349778063063335	0.0460117124753586	0.00892217151690768	0.287627017940569	0.159050194545925	0.414499892346235	0.0577065623908794	0.0424926922574616	0.906275131476021	0.923325166706853	0.667939732616519	0.104362963674509	0.990906765796647	0.0137117618104079	0.404081430099869	0.0053499985616763	0.980337621074125	0.000622865077232547	0.163229355565553	0.0584874569845186	0.0174670973432569	0.00205588688344548	0.350258421849205	0.0622401038179043	0.0233484227591966	0.00206634470485161	0.174667853931677	0.0716173331290215	0.690665662350535	0.0203574340518369	0.160881277116474	0.0722230041006344	0.0432678039907462	0.042142992732904	0.482583290155103	0.205746848374838	0.84197622776209	0.0560792059451109	0.548461123329903	0.636924712319103
0.0260150532956587	0.14421890405675	0.0638544531777734	0.0241787113516646	0.216395367874089	0.024422470600991	0.14870470206397	0.384873492364861	0.0642380317870791	0.224208816880183	0.0315319834668658	0.00914080468956032	0.0161679128545132	0.304283534555114	0.0699317145878405	0.396593895681177	0.0474258039782766	0.0478648392625428	0.876968741658529	0.874337114868768	0.665990394946852	0.113094077904044	0.978938521320626	0.00097747208645505	0.440841215681946	0.000512556185259938	0.945197567038555	0.0469135764761468	0.0984877539286059	0.00782081395381124	0.0536856613509625	0.00430537181217013	0.340475829441865	0.0311137846272157	0.0340201462889237	0.0340693145579745	0.182948288675128	0.040413749529476	0.806354910973781	0.0124150812258625	0.224313511150044	0.0441210840660786	0.0454019895080718	0.0303852523614887	0.51745861934021	0.204898892970211	0.846192863870437	0.0638305352344554	0.563998218650478	0.602442913942898
0.0274010792062602	0.149698325261447	0.0603473699459448	0.0126585561490308	0.175210639964605	0.018013817258232	0.188230868764386	0.418816359343074	0.0417058429945908	0.188095339848432	0.0361359136537683	0.029826235107481	0.0101578632807956	0.278999538285479	0.0165762587958037	0.4095371243446	0.0225124641998954	0.0516626894130501	0.879156317172323	0.913489089306946	0.587434547050893	0.0788791830999537	0.895392118979907	0.00883435658003116	0.427944668278263	0.00411100661954353	0.987703343327232	0.0438489884493638	0.0907345146383818	0.0103245149333292	0.0369960364977876	0.00576248123017694	0.299252694019736	0.0424969079032932	0.0273111372004171	0.13817311727607	0.0949148912466903	0.0123462077077554	0.711585763470277	0.00714124057500079	0.166491411519561	0.0383712959636745	0.125022693878011	0.0231701771814116	0.618057153689098	0.321519770925282	0.702205342606633	0.00899622883847271	0.612464081251584	0.59288002755135
0.0193724513637622	0.160361042740053	0.0542782126109875	0.00823335206528051	0.194721602270947	0.0856302573285276	0.13262070138222	0.36701521640105	0.0439335808427784	0.138086133266628	0.0548329981894215	0.0379878327361795	0.0376292250066281	0.394963914666364	0.0542055266641753	0.391056860982632	0.0184101675668854	0.0966814577971302	0.845146251648199	0.974122549465322	0.652334836103285	0.061641447097373	0.902568973883346	0.016546047147443	0.394428041461495	0.00890395249889737	0.980121051199292	0.0163017974876027	0.111767654939056	0.0573349035420572	0.0111661668494534	0.00512675582542918	0.278978835542055	0.0314857714823751	0.0173976660934949	0.173325127001132	0.006637352904888	0.0294583712270278	0.692457200601522	0.0225513501724249	0.1677416924221	0.0105293263518783	0.0625977852418026	0.095223951446207	0.55436449933962	0.382840335416978	0.633719054771255	0.00834148782300774	0.558436125258468	0.592466833968854
0.0293634273765228	0.122566967287478	0.00433207121613217	0.0221013888417647	0.228670767501104	0.0286901584378822	0.106902261840856	0.393985111059757	0.0448103831189069	0.109968605355719	0.0230307921152181	0.00278805840204639	0.0261150821579107	0.430490099679841	0.197294027123044	0.44068907446081	0.0537790555470638	0.143857672008232	0.699820214024201	0.918735815374799	0.676403396659932	0.0968575964967142	0.85498956407014	0.0269527795172811	0.495029664327422	0.000783027508824655	0.962421926040801	0.0434322444851093	0.114954719852671	0.00982400608127015	0.0691611817522594	0.0186723539788071	0.196560554999852	0.0250962044653326	0.0239956572264497	0.186393671626594	0.0248110428205655	0.0859446321342351	0.740692420461365	0.0476182838168496	0.204526914576742	0.00218105642292353	0.0321247199466822	0.086406470230594	0.555753851499603	0.40151016478033	0.599538614158029	0.0320427801907789	0.495791435490237	0.620369258407799
0.0112666896256718	0.0558823949178593	0.0731774846299893	0.0196616326488371	0.295189416584446	0.0692805829124259	0.00776152916119105	0.394266547308334	0.0162983647409447	0.0688733686460014	0.0347107544700495	0.022924922203305	0.0633883952248049	0.52393320637577	0.241447402998944	0.448550523044173	0.0478964067564781	0.14730269074278	0.71648802231641	0.927732055896852	0.629275838316023	0.160181024781058	0.787819725443966	0.00372461099872053	0.448032684223775	0.0117269113464393	0.885700483143084	0.0140038377869599	0.179617751444821	0.0043581101452861	0.0072107065531347	0.00924199305152884	0.128853579737375	0.00125982654576378	0.0381843102835104	0.157335502668137	0.00272089154166538	0.058894539165863	0.745761171787156	0.0345985075223165	0.207461439151644	0.0222595829423604	0.0330712038240303	0.114753227628404	0.591227890447429	0.434233566175234	0.493765038752876	0.0118215742124228	0.512269701237	0.530659384824186
0.0239980076040213	0.0554666863807473	0.00864996108148	0.0424567012249691	0.220850052701135	0.073810842703226	0.0709400203796953	0.257188909588214	0.046311513638144	0.054747875380791	0.0249320077887371	0.0132466665499093	0.0410518230557104	0.582799465574465	0.255740810872804	0.362193255636212	0.0556864480384745	0.215300896995187	0.825051084383729	0.905797377491919	0.634208991069119	0.163853325978121	0.822593949642094	0.00824956124384596	0.387611202132358	0.00644230720186232	0.9425441322338	0.0447609175418427	0.240700353140389	0.0386607810926903	0.0412375788491415	0.00105541565309732	0.0995114541422379	0.0347948368525567	0.037857877106601	0.0375545245890372	0.0387180305693447	0.0149869593812459	0.757474601488311	0.0313715993932363	0.219223157552415	0.0714460784652901	0.000454099172498888	0.105841704559267	0.681992315846966	0.463577203618723	0.432225463327374	0.0506337493080779	0.624980482433811	0.489972588280755
0.00663871149934085	0.0373948128129114	0.00195266179604672	0.0678828116257503	0.130789392397206	0.149259886625615	0.0244906050983209	0.254700338436036	0.0568852701143007	0.106945852617245	0.0225553741103037	0.0112496268246743	0.0402315597864836	0.590038573307721	0.184418856367272	0.372531626674196	0.0504185554333903	0.294172189635324	0.925118733122155	0.858435637568229	0.721439821519681	0.243643169493065	0.899784687037113	0.00599997315305663	0.435540229466798	0.0164228772781929	0.954018910308449	0.0128398699388694	0.297418853594947	0.0793461014744974	0.0449764035283526	0.000154645033652308	0.114125999105487	0.0157776422029085	0.0660598312856514	0.0776511177455915	0.0118812856833875	0.0500633441331945	0.78450066282543	0.00990935448905724	0.309780910158886	0.0181249900283804	0.0400405226850821	0.0815160762348376	0.801721262212747	0.548100560611052	0.336261991517455	0.0323352166494699	0.664488577015668	0.456185727013258
0.0234840270424536	0.0102124806924207	0.00754460098167251	0.0544467825573877	0.130895303031755	0.211018734441648	0.0709605643245428	0.182420683641669	0.0749511295066727	0.0827095702943362	0.116136159686684	0.0133116054979769	0.0628866907186078	0.588194930804079	0.16899799326278	0.391194649556583	0.0105947758437456	0.314698045568612	0.930562484895814	0.93410351949797	0.738439416506144	0.24261513206546	0.905582534524729	0.00245453613063252	0.446325749672324	0.00253955126546914	0.980591425021909	0.000276064217857524	0.322630392909195	0.0397717439210816	0.0359356286138306	0.0391970442880528	0.195749573379941	0.00758382600367582	0.0339502585777132	0.132938358346705	0.0793282122829718	0.0496486203345597	0.690797300671765	0.046463426087544	0.208367119219632	0.0230272429603313	0.0409927756796052	0.125054875122031	0.861000188121692	0.527481926973755	0.335236023079892	3.88464950408752e-05	0.648598120560854	0.432884903130215
0.00612374179216335	0.0109370110275061	0.0209852679742313	0.0594238473109794	0.0816726520682265	0.215423431647915	0.0404484991589614	0.165325708945524	0.0613772968527526	0.103257706569203	0.0822581400861438	0.0040769642276972	0.0371283022301146	0.673416626973425	0.112254951059431	0.426738654806547	0.0415724108277273	0.381019589626384	0.935444403984521	0.889288665099676	0.690455110592115	0.218206929892054	0.832872544314407	0.0246100481833422	0.444366493167514	0.000880728611693089	0.987470100149933	0.0417051479027176	0.415990222622585	0.0461522280399474	0.0034873779434855	0.0481740583788684	0.12696755801167	0.0433852877498198	0.0197209068514775	0.128055818885457	0.0586336590980277	0.0638504367681902	0.636056107072364	0.0424197813123018	0.149236949229144	0.0031999031780085	0.00233148785368983	0.144550781096539	0.819114670805542	0.571373882828786	0.377618003264906	0.00695237930001322	0.643640701786424	0.495360506256618
0.0156806034021447	0.0249453968235479	0.00829566710974512	0.0451765472073644	0.121941415178623	0.17472197031551	0.0550534658241633	0.219156244958369	0.0711688662310141	0.102754435324975	0.121279883360636	0.0327141481813416	0.0462351763161727	0.626056399696969	0.178905202977704	0.532454663542341	0.00764043578560776	0.349370115861176	0.904466508360845	0.886919026373103	0.795472728727766	0.173340403134441	0.833271201457908	0.00135103955100131	0.447237813562827	0.00114401731413072	0.965890867230406	0.0514052716267744	0.431862695522745	0.0279020823222032	0.0477917266802721	0.0442807612079105	0.078498107763091	0.0405259951198706	0.0286818829170476	0.10366330505654	0.0480286208519905	0.00259330290630512	0.610891069821155	0.0472734138659379	0.149316167698132	0.0376790197811451	0.00273193362295658	0.142363105791165	0.837697162851477	0.601088517976629	0.3933169290601	0.0174509659772457	0.683193345113327	0.593541946278894
0.0106210283656869	0.0126714779312318	0.000855498572311188	0.0429942412450285	0.108878442604162	0.174097504637689	0.0143688829002481	0.194194287917127	0.0443160813481873	0.159601688039648	0.111906740154755	0.0341148256878142	0.0425640963098904	0.623964838576802	0.155255553489944	0.594567540443978	0.0147897213525624	0.336048142669154	0.851862626572906	0.955458861437363	0.799402344821886	0.221952667131076	0.811060225269544	0.0106833784999935	0.482198943202858	0.0119212439781223	0.944192046983593	0.00860184067827356	0.418377393488709	0.00329784166693569	0.0459098628165178	0.00536609776096873	0.107954774135088	0.0593283917376061	0.0525648949163495	0.0551404017423875	0.0380862661396971	0.0384484289760734	0.662727872452188	0.0327827316548687	0.0945763398584988	0.0328784559855591	0.00553037537263288	0.132980383744759	0.84344905259712	0.566963676151078	0.365894694545026	0.00294357333579928	0.74684786916907	0.582263223616093
0.0109757184569776	0.000894087902746413	0.0419188159038243	0.0457717333533322	0.153158709046206	0.198810066207023	0.0546904265195704	0.122082491405996	0.0625896018753219	0.129522282581342	0.0957703646750955	0.0126965741564599	0.0521613786824312	0.635502368616148	0.238278068790662	0.606842308882211	0.0227302419921893	0.302325532761374	0.852033004921156	0.954999114437897	0.753187878690928	0.225764168653966	0.889916516797048	0.00451402215737701	0.419813160218523	0.00890422302767919	0.926046356712462	0.0421186489329293	0.361960168046754	0.00469376513838302	0.0408604750315114	0.00499878762905213	0.155960762887555	0.0730999856812647	0.0426285206667342	0.141802010661589	0.0291205338806631	0.0138665951506178	0.645359040998879	0.0202641806475684	0.101840960659631	0.0119264494263516	0.0419832928584122	0.108210903017481	0.893864652361749	0.548950024058309	0.384897507610011	0.0125723571939923	0.741177609288137	0.532551763399031
0.000666740991872303	0.0512923625101686	0.0103808560698498	0.0582428507142421	0.215701193149889	0.116500684570467	0.068578918138442	0.180742179325361	0.0685176239792064	0.204645243377932	0.028776453326384	0.017476991175823	0.0040784653946495	0.649924332205368	0.231532910598525	0.624796076999021	0.0600206672777863	0.286260558524694	0.878326708086443	0.910441313952012	0.794151068273512	0.193127451562348	0.966994803938611	0.027960550263978	0.374343857481309	0.0108518095865632	0.849108479358326	0.107447055793284	0.273527613136802	0.0897490692350831	0.00377022138783119	0.00522174940465948	0.113456274844916	0.016257676025478	0.0512472723374481	0.0733192278740822	0.0718046231229137	0.0559798166718883	0.665125839975384	0.00274099629361873	0.146766523612927	0.0786907186538835	0.0160725841912477	0.0315547276690916	0.829468574323591	0.464986040088922	0.33872106942726	0.034260513900172	0.741889412026265	0.567933724086032
0.00760848954134887	0.0397752119813322	0.00413136775369201	0.080247289827332	0.271524440944651	0.114669790092427	0.0604440771155416	0.170266162518504	0.0719877597976545	0.180330313460758	0.00665674788756367	0.0549410704862875	0.00116868151158545	0.609851088421285	0.216613714894452	0.676529918481645	0.0303337475120417	0.273278867209916	0.885837771055004	0.868969446021989	0.723512767235933	0.266385797468161	0.981852253405015	0.00431195665768214	0.437838189492584	0.0122004973228151	0.84103705481612	0.102991770200301	0.208791912783661	0.124682909517091	0.00221149462999068	0.0151621664972867	0.124710781938899	0.043272529996996	0.0531080334161279	0.0537720717859151	0.0770510719068341	0.0485211436361361	0.687429076011782	0.00979189264696631	0.143626402743011	0.013916826812294	0.0373228124632727	0.0269473879515457	0.896528335768134	0.470697676359	0.333801656646408	0.0122778327814878	0.747377338256944	0.497630937788909
0.0157873779142611	0.0626128160500306	0.0054874276054903	0.0594149703500909	0.240225638896029	0.209361486427462	0.0279568535458189	0.18898394917355	0.0689818131774469	0.28699874304546	0.00293760993956153	0.0140946863696403	0.0856030089220846	0.609144703707003	0.271715521723312	0.619578839266851	0.0190681656890604	0.275133694275894	0.890246948677258	0.832590116294695	0.772639899442749	0.205980512278738	0.918117474340694	0.0139684609004853	0.373103779316017	0.00660609580602026	0.883394836113082	0.0771827537487531	0.23054960109789	0.0497899697971887	0.0934234336612033	0.0100753898296151	0.0329684869794394	0.00664294221564773	0.0582968825121984	0.0296040157498928	0.0714823600082208	0.115261217928021	0.719595200817872	0.00896706749677956	0.223564058823001	0.0290665789209352	0.0288983758327372	0.00817625856890345	0.906572972145566	0.477742096034829	0.313033499246634	0.0230016213147628	0.773893918859396	0.44204166733577
0.0177295521617801	0.0909103285761454	0.0347491724048053	0.0459992203767728	0.140434395472827	0.0929399669319975	0.153965282483054	0.211966072370076	0.0987122755043902	0.284119702253209	0.0334997908264526	0.0192738407823819	0.00130695934451169	0.802493385362899	0.326548734591327	0.624719948597961	0.0026576247296272	0.288855207328717	0.890228808234773	0.783264564969313	0.83796299638459	0.18625301439366	0.996199369072986	0.00983039309120222	0.398542620255046	0.00948067227618171	0.87155762739984	0.211257090900659	0.219993709047985	0.0193658975322375	0.0133490479265124	0.0208425496987317	0.0991283286588807	0.0133719633902349	0.0710383468088869	0.00190105874843438	0.112053016890155	0.0654314019075659	0.647176448412669	0.0195566918469504	0.185407535287679	0.00111441007677491	0.0460720845779368	0.01201703197537	0.960325635646907	0.397406307514804	0.337463655980147	0.0154459239162684	0.719030089184839	0.541146028218401
0.000330664855008489	0.170158789385789	0.0202267880067615	0.0363082577015694	0.171027966319335	0.022475883918917	0.0148225010808404	0.125645590576271	0.0702678676539559	0.280257548713764	0.00879692783058355	0.0172870015169037	0.0445617327504591	0.836184555158316	0.290987700990977	0.588563758472685	0.0168850119176903	0.295930875376906	0.97694636293562	0.823633118681732	0.901331720036193	0.188642418477927	0.913740959653006	0.0101550439996634	0.421901783571609	0.0333495310176157	0.814236248016325	0.196419224421738	0.314559876780373	0.0224384825781918	0.0064129735692846	0.0219797456473534	0.029860201238153	0.0612694131153188	0.0657892372055941	0.0460096499394991	0.125320575082484	0.0910639854506855	0.575955284614986	0.0301223075616243	0.247948518224856	0.00386175114470331	0.00302853701546316	0.0687312489759761	0.98882766573782	0.40506094869161	0.359634737378257	0.0180627718653923	0.73604891250329	0.520786399316062
0.00974330284871167	0.220799967795761	0.0298677458960429	0.0331963110543863	0.294146152652881	0.0132701836524156	0.113011225934689	0.0763065011791723	0.0864473106639364	0.270854113571299	0.0475367930426793	0.0134074085528358	0.0161234557859259	0.768967454169726	0.25401798627588	0.623235676956953	0.0384140869540038	0.270702972998723	0.980642525844475	0.893182807817693	0.868281108600508	0.129585437527046	0.93022323921376	0.00165066624516258	0.372359278662002	0.0126863142348868	0.810335369987303	0.210781580196598	0.253794509496072	0.0325739252820924	0.0321915966793619	0.0385981469393499	0.0311992995511376	0.0430344237309123	0.0624242006232163	0.0254950442513179	0.136172899086776	0.065673939937155	0.547220513359211	0.0440337133636349	0.131717280028575	0.0148520125017738	0.0161774354901484	0.0897267515658169	0.95510717286666	0.423657961820687	0.35025865020785	0.0298690086107656	0.717577480055688	0.479639087576148
0.00696728190199017	0.293836837000916	0.00039963470298131	0.0364192947767339	0.250840945934303	0.00736907960231846	0.104800760980037	0.0964623462796169	0.0840579537352193	0.147491331401549	0.0108021318153596	0.00738556201626058	0.0540531525655235	0.726965584733709	0.304925129863286	0.581281633681495	0.0176086351398045	0.313180381220191	0.920753332799628	0.953242616758963	0.897196283255951	0.16133830905944	0.959350682299165	0.0298442277262754	0.367073785870498	0.0195538491526308	0.847704505670432	0.18508673600056	0.252576070911409	0.0247346233858251	0.035597837104144	0.0431784333338396	0.0537648731563469	0.0199276346402366	0.0412457880405967	0.0258349230453274	0.0326875081149514	0.0915227151647577	0.510082149330235	0.0449486218689196	0.10752283274247	0.00993585317700384	0.00704479641146523	0.0204796565256134	0.902074917223343	0.364665092811921	0.400227498229901	0.0682046586400686	0.663010077791175	0.409981574459629
0.0233807683589536	0.253803059179377	0.0281256991327933	0.0416420934269973	0.235240252982224	0.037321524503094	0.11008548542917	0.0180239963539345	0.107001200948411	0.179450429841436	0.0419310924874202	0.00822792280094867	0.00859100017595589	0.763934554112823	0.285057907688718	0.658022416559737	0.0634337070615586	0.363622172517167	0.925118458291349	0.917326726657522	0.899976240528921	0.163521019476897	0.944887975229895	0.00255841149913286	0.357138272953064	0.00433879965061306	0.914407026644906	0.202160644116589	0.25308723775427	0.0250646207279573	0.0231753585772445	0.00318061821608022	0.137153075742143	0.0372419260017802	0.0399927105842458	0.0913398519068962	0.00606622542760004	0.140873655451306	0.476790214903577	0.00482023260403589	0.192741293827745	0.019298057870428	0.0104452217091246	0.0796058374428954	0.859269261860329	0.341193216902505	0.424474273064053	0.0194969114758862	0.668272641822336	0.41607672940344
0.00181093418399779	0.261431765763209	0.0295758357735044	0.0311913267480764	0.209879388435502	0.100719744738203	0.124649557495065	0.010096609231571	0.0875405058841618	0.272139401842917	0.0935790257245254	0.0221653156243315	0.0643688404147992	0.848553215994588	0.30310804822968	0.649671811278861	0.00624546942217382	0.299005413245739	0.989239301264898	0.999824922463736	0.880898251808494	0.120440936195378	0.936878682463878	0.00991131905384006	0.248259075002726	0.00452704191433188	0.903261028892761	0.190858309315782	0.348447462239066	0.0154667146487746	0.0882801383300336	0.00587297518270509	0.184485596444414	0.0292098269832486	0.0586902769079829	0.115944022370925	0.0189637091506416	0.0465743520300735	0.503261609001597	0.0156241189062805	0.139318105579449	0.00863739486416743	0.0677605529202183	0.0501319466599051	0.903818215231446	0.333728228210842	0.393587108324878	0.0582756346227413	0.70572122000252	0.522501112957264
0.00100857700925624	0.311075703334484	0.00362097640513365	0.0363904526228112	0.217506023392032	0.0279706158630748	0.180627481402673	0.135163522240066	0.0795846034583588	0.32000636800329	0.0850729487385842	0.00723103329847669	0.0153782482916845	0.802173516531191	0.278450841758483	0.597110274825175	0.0328440917639033	0.291255315867133	0.963074934146528	0.999993559008152	0.843990757629982	0.125678057345293	0.952373344316518	0.0214085405076704	0.281893526408022	0.0038880688338739	0.88163396057894	0.215640623765828	0.284981459123161	0.044572630249649	0.0362760993609716	0.000271874890996965	0.170519234558326	0.0469864172986777	0.0580049493923582	0.115528010617404	0.0280927570744185	0.00826868337153966	0.503166168679957	0.0212614862503853	0.0867653615829541	0.0205152165733088	0.0613688024120503	0.106106030174413	0.79902213304744	0.376960870926287	0.426743565643027	0.0292611375005682	0.76381095641239	0.517158944211961
0.0112308735541433	0.347249461703647	0.0100262892634256	0.0367141942417822	0.27140314619341	0.0456109674780573	0.0821115972627761	0.245612175134282	0.0741392706765652	0.315996201723034	0.00399081859496437	0.0221738492282382	0.0225564024132654	0.769509338476076	0.275082850848503	0.617872192741593	0.0645673051022566	0.282985752609639	0.992024863594217	0.999468523533129	0.844342917029599	0.0571457809036398	0.97482617604922	0.00392550964241538	0.3310522955673	0.0149465192340447	0.928358382156049	0.207165249564369	0.428389373146412	0.0762430814906645	0.00503378923793266	0.0451767607386896	0.074376189769965	0.00409367514131505	0.0564535425628901	0.0726130748533734	0.0359044558955024	0.0664528653295182	0.536643077489377	0.0364857821093062	0.151877448430069	0.00149218661292816	0.104446210558896	0.051441506842928	0.873393561679786	0.346080145900471	0.371724936260621	0.0103723490084167	0.753303781194449	0.52469962310275
0.00441758454307071	0.310974138629962	0.0600437821284827	0.0223883982544726	0.254757325370242	0.0394908640932674	0.010287954273674	0.284941704199238	0.072365798093072	0.299909556353667	0.0115959423869078	0.043304108578553	0.0748201455654331	0.708248577137953	0.252828060593266	0.723412793928004	0.0308011363771066	0.239013040788919	0.952969515121816	0.985265050599806	0.934916059038123	0.0674361618167205	0.994644380043469	0.00545324206641765	0.276809762738946	0.0123490714185949	0.880465852771888	0.191460058736715	0.388548878756077	0.0168874011502343	0.0646418885637016	0.00878825900396345	0.0766740512869754	0.0518832726269566	0.0296233660661219	0.146720901021798	0.0538831760896271	0.0874674669941713	0.394678964554329	0.00602711557056883	0.169327364464883	0.00177714209067542	0.0435315494711263	0.121569557602776	0.95097184990985	0.464458528591317	0.364313126435356	0.00101846234133653	0.711483165491679	0.485042230337141
0.000552273505650016	0.262626507209808	0.0408979544584962	0.0179253508014269	0.214449669651963	0.0976565325137929	0.0110555446019988	0.230840812088646	0.0720966492687398	0.303154849463839	0.0219583328605339	0.0027513964766998	0.12300366175603	0.725948135997338	0.227828504581221	0.714047941438731	0.0311154219544952	0.210604481481644	0.965765287115338	0.95111695460288	0.938666828810684	0.0813927416997946	0.995040848071816	0.0211275889936317	0.207594607969725	0.018998350414932	0.898049443333768	0.188566900532766	0.368466484021087	0.0220901052027048	0.0638459596818617	0.032686643782855	0.117111504647739	0.000292512514595688	0.0304318334505229	0.175476932381941	0.0916555149877316	0.0691613658825683	0.329951166504346	0.0124530874237797	0.129895791299495	0.0160064388257912	0.0610955068549186	0.112697649897375	0.91598371879362	0.459366009965348	0.350361555126753	0.00743760246647952	0.659046609205224	0.429724266612332
0.0188211467699468	0.237917950798142	0.0159284131886103	0.033853024729985	0.140115710580469	0.281178576769674	0.0293816299714135	0.292605838679425	0.0785916305438379	0.310817364636996	0.00808443874675256	0.0115843841484467	0.0640092815923078	0.747822472215057	0.251497710893626	0.756700039334796	0.0372027252214257	0.255724266990238	0.925342828892539	0.913874954670066	0.839572523583412	0.0844163580845606	0.978006414829462	0.015184687048246	0.229800794988642	0.00934041019058587	0.879207726925784	0.146892098114494	0.367642543452524	0.0346943849308942	0.0552768074043475	0.00146735803092033	0.129137742202281	0.0663550120209638	0.0402298135039381	0.181676932904873	0.128142721245281	0.145655422071597	0.354849366567651	0.0156379951095836	0.0725267256175309	0.035401987178976	0.00915376840798718	0.11567265406329	0.979556168936707	0.436243310407515	0.211999593379766	0.00362430755536004	0.745065997572599	0.404612502177558
0.0163554761522675	0.243113833634266	0.00180903003289151	0.0120584020795452	0.13188961599897	0.239305184232083	0.0513759172174381	0.265639802573256	0.0465389558170759	0.147148646820845	0.00340892044708238	0.00924464384525187	0.0380376250727718	0.743305312013475	0.319952510021316	0.846699284619771	0.0384195904879538	0.305503542817578	0.951924186105596	0.993251218556997	0.872816849800448	0.0773880420066878	0.866307643022345	0.00681682674708768	0.260370977997478	0.0440659974784557	0.834567583030025	0.134122066558063	0.4264322802387	0.0126597458112635	0.004261056970448	0.0185357909493541	0.145649321490813	0.0645006917538496	0.0611095756591371	0.176699319285707	0.16059892521725	0.177292955663398	0.324619065642327	0.0500095990370701	0.088953638971198	0.0324368712829131	0.00125998557538284	0.109764173837475	0.975962293783153	0.419599261604036	0.196111672305914	0.0012953096004803	0.727199940916649	0.315189299095004
0.0165627766434812	0.192829887082597	0.021160836364632	0.0325643778232792	0.119682137599566	0.214660370807375	0.0278844833111232	0.338269771314172	0.0648204288909585	0.127042514139199	0.0235518605060087	0.048148786147989	0.0101053690555171	0.7057736929969	0.352844555800882	0.832653344848961	0.0182137652704461	0.353211692687696	0.946190395952016	0.953783160289033	0.83669449010118	0.0921892128919018	0.888516090893049	0.00935315482452975	0.313586524411176	0.0133017690658139	0.795288033483953	0.154849577140398	0.400365136198911	0.0183993752571005	0.0428858602201138	0.000502723376538603	0.174086115742987	0.00429913887843423	0.0782039391212592	0.195337638946784	0.113483852288439	0.150085355862534	0.312673050975531	0.0322711146355484	0.116854489665402	0.0170878206292223	0.0120095592294553	0.104948930298776	0.97684748475304	0.473003107331203	0.221959802458196	0.00787126218643824	0.769494585960487	0.30360655566379
0.0146391515693797	0.157842629189721	0.0399601082241651	0.0346338025614291	0.0739231302724076	0.216853482565551	0.0706391102041889	0.405086656265044	0.0632598319341085	0.0780098073984713	0.0574508415846154	0.00933729172293393	0.0081120915678491	0.654529501006481	0.321703918387289	0.866793379878501	0.0148025974493297	0.43615774667925	0.972167262400686	0.930927012083356	0.771521883324341	0.106645825040744	0.847676217188331	0.0107557045462437	0.304823189487562	0.010666920249087	0.731235686293626	0.212862586850457	0.378561142934529	0.0204603731396556	0.0194326429587195	0.0220611276335319	0.215972986202234	0.0499968271185305	0.0532380333684422	0.153097657535139	0.115208090229082	0.17070457637888	0.425857377672115	0.0342236570508322	0.136374445472404	0.0149593676149476	0.0151342180665073	0.0590885320433778	0.903396257715522	0.383234651644262	0.291657598247017	0.0220776658906129	0.895671221878929	0.34338146046138
0.00449683110931493	0.160161606051816	0.0326612457969547	0.0208711924716542	0.102939919731355	0.159373430767447	0.0485549916224478	0.472139317661472	0.0413738236568426	0.0285173426319087	0.116094878100397	0.0143489337117535	0.0354127556601813	0.558808514078226	0.351548906829112	0.829497855014451	0.00421053526132007	0.400965338823275	0.984644549087751	0.977237851617196	0.749288885463058	0.0943134356732561	0.773328431002669	0.0114295981673642	0.265217773004708	0.0103768715170908	0.676275405752061	0.19632599837605	0.363917379823433	0.0362660440447469	0.000160652411295469	0.0174034586581866	0.234190741097311	0.110923224082284	0.0360147755442093	0.134685556108459	0.127635654557706	0.192771074778949	0.446953225598375	0.0346460203337615	0.119603933108932	0.0248596352699501	0.0102990814377415	0.0411868185126411	0.882741088949624	0.41321603520931	0.212698685854634	0.0447489519993297	0.954674170385336	0.342202398049433
0.008210665650372	0.0744656181602043	0.049883503190629	0.0501108127417209	0.156753978717681	0.171958136476604	0.0692993203252812	0.476907173722473	0.0407538694409182	0.0419760084045496	0.00884345629661392	0.0144078574123271	0.0238298040205409	0.46000404863953	0.27130959461267	0.819867372702288	0.019115050583977	0.469026711206339	0.966017387902553	0.902444762114134	0.733007843134012	0.13578033210466	0.796933080300586	0.0132346337036933	0.175242391911736	0.0108096662307825	0.587092099462594	0.169603075402194	0.336452213370015	0.0313422299697854	0.0747019733202268	0.0299683017409635	0.198936419789481	0.110427727569948	0.0219257713164742	0.131889959960109	0.118816853853445	0.145196122641656	0.431608356649762	0.036830882556525	0.16170201483692	0.0603250673398706	0.0235987641866328	0.0432819407824864	0.779509657649983	0.440301540129951	0.206870757202194	0.0331210942110911	0.992801179955526	0.393322297310258
0.0307314622672495	0.0668537972526425	0.0585098774826033	0.052349141536921	0.152086118622711	0.199616044345137	0.0291651010047082	0.476843744721444	0.0641194990339778	0.00186116976698486	0.00488509564569466	0.00947570441510271	0.0323521293532002	0.461128615323592	0.288171635125404	0.722579610979528	0.0401289477053123	0.460982155297827	0.988044973454342	0.904912534309663	0.734530877410476	0.16986521051695	0.875929458285636	0.00442821839431262	0.201234166365269	0.00571656325291305	0.655171020993228	0.152622186480959	0.298993905161723	0.0421655335690406	0.00939694106730529	0.0157374934939243	0.152667479931346	0.100911000339549	0.0134159581498809	0.129609181153477	0.17029095446322	0.238707036759688	0.446931681679586	0.0226909804887563	0.153596393406691	0.026757399333605	0.0049702263563169	0.0228551351348711	0.685029953876448	0.522420803434397	0.20862257401246	0.0278986847088321	0.975101525124061	0.437206035002893
0.0268903140508794	0.0542212624552732	0.0687041628714046	0.0567351960481725	0.0766406873783142	0.199327492864151	0.0645811543392922	0.509838387857208	0.0729722404865326	0.0220593079032057	0.00400589239531439	0.0116655109449079	0.0193875642391308	0.446303804645478	0.275858937122049	0.717198010297645	0.0208258056758932	0.489342403250462	0.982904734604147	0.854021523578792	0.73894662468207	0.168114690433449	0.894264444403933	0.00987824304509803	0.15779797906597	0.00161515050693114	0.618320002837282	0.176309590771127	0.312899259733115	0.028945631607999	0.0261387924702888	0.00840047430964306	0.122058514383818	0.133615265062109	0.010924011306654	0.188925283533233	0.190043028018945	0.241738972238521	0.400160490987253	0.0214373541294878	0.210585719235482	0.0123699981292088	0.0160250978612097	0.0081070176368051	0.768253812591038	0.478153656353094	0.270893913855198	0.0279667713683786	0.985590182012349	0.404741887043667
0.0374955622207424	0.0516205389949831	0.0224651283374595	0.0522888294494041	0.0958376732104332	0.188788791334818	0.0521373964511621	0.551937989174279	0.0652940184237497	0.0287765236867717	0.00693412066033757	0.034165247740873	0.0312867302695046	0.42062151534719	0.251833850927216	0.729459899883608	0.0159016030929785	0.491085629278371	0.895027453936758	0.8618288778372	0.777916808599827	0.125595090497055	0.841891539006394	0.00535782456029365	0.210781250493468	0.00412329993139657	0.733575727857936	0.134965084049143	0.279731543102483	0.0716703300585353	0.0575519068169704	0.00132825654635128	0.132562494854651	0.156721303355568	0.0208846944674877	0.170472009579447	0.20826984504403	0.251761109311095	0.354945456007867	0.024739963134574	0.187701372318517	0.00708967637405995	0.00259045039626071	0.0288515069219852	0.721438192245694	0.522452726014732	0.257370314033263	0.0163216494559212	0.990052754720474	0.356012345650043
0.0055163696000229	0.0464684648535685	0.0436647452221753	0.0364012497522448	0.0422691805334656	0.103524760526195	0.0679146183784575	0.532529087618788	0.0368081609855072	0.0362126197179717	0.0234527379947543	0.0066148179856931	0.0411782466597385	0.506224487105413	0.246090675199306	0.691541080913138	0.0245462107118002	0.468189894938535	0.94323332453359	0.926859067144332	0.810868407057624	0.138020442478512	0.821160110649049	0.0448490381774726	0.212691870973487	0.0113448003458645	0.779126868182098	0.15506329888987	0.226689088442273	0.0383578174733741	0.0621168760221807	0.00643749848906419	0.0387697606640218	0.161010331370323	0.0174476494594381	0.12427588197367	0.174897979895498	0.192063102688952	0.391564174700559	0.0125064448249167	0.303680959952286	0.0104910826455937	0.00975449088490939	0.0210498786324505	0.726291714963171	0.538306643756748	0.30750132255176	0.0327324812981496	0.991156767568642	0.399411534522012
0.0368444276253136	0.00131185046711873	0.0201915555476265	0.0153799838144028	0.0536200880216879	0.0644996303412975	0.107168681553713	0.444750437726127	0.0481278328547012	0.0282070130103673	0.0523285379271325	0.0336165675587493	0.00429474961769771	0.583099925901619	0.298251773379873	0.681646163484233	0.00858963836992699	0.415715711758972	0.969226785097744	0.938773404722495	0.811876656551332	0.108929275737245	0.797140194705498	0.0369983563130266	0.174656279926686	0.0103208243271375	0.702496601238948	0.187752191253921	0.172951869957382	0.0102945019439668	0.0127986996045728	0.00766623123838141	0.0155607973951195	0.135735344110964	0.0133232013425673	0.198569190083867	0.20136802755383	0.208648008323713	0.451972325437049	0.00119803777622866	0.270541788064644	0.025382639309957	0.00255109976100583	0.0477321006571707	0.623027931729204	0.441386417389719	0.37687321894545	0.0363404604451905	0.880332663144465	0.377637900537235
0.0319187019528574	0.0047347114116611	0.0272114578581891	0.0247358133593474	0.202752522531518	0.0431733852117763	0.0734165700716104	0.455321480815516	0.0338315519168013	0.00573328266447341	0.00288982441872339	0.0470820762189018	0.0146670623124553	0.611913020364971	0.309099196724316	0.756757676086173	0.0432375403163854	0.442276089568104	0.990381288822279	0.943823839813313	0.868871837590214	0.135009756093584	0.760282950948915	0.0307169135675941	0.125030574993367	0.011350939542919	0.71374711329884	0.169587209285586	0.141197261357376	0.0174844116644379	0.0479304298279157	0.0234040679394659	0.0640324233061457	0.163644836992374	0.00956421780466147	0.221358858059677	0.251085295192718	0.156815971884158	0.333922887655266	0.0123959442279803	0.413138932524159	0.0409228209387879	0.020427961834958	0.077728159565644	0.726540564877582	0.439229460794541	0.400870136418898	0.00726749450251938	0.812612281056614	0.373726798349184
0.0458693609818575	0.0115858766771354	0.00539572145678454	0.0018022240555759	0.229871550948208	0.0550980770207012	0.0154378428560994	0.409746284164457	0.0458772275897138	0.021712042869992	0.0746897107139965	0.0709090570182525	0.0323680629060063	0.590053030450878	0.292264651940731	0.747185075433195	0.0131860310632862	0.398329958009837	0.980788812555363	0.937363937923288	0.958193276436658	0.0721125612211268	0.71723225141373	0.00704429616498906	0.209986006213628	0.0109534995567305	0.676336379647091	0.13274225737843	0.199618084722488	0.00311184634554155	0.0613680312789147	0.00112731413348501	0.0591416747452958	0.194533024570179	0.0125651280274312	0.212091123299747	0.246771043607271	0.100475744611693	0.248613599914797	0.0102140582082489	0.43638108552962	0.000205308999343149	0.0216214270860197	0.0884084098656696	0.843176642156807	0.498340265793454	0.468618979831411	0.0014020410358467	0.75804765940726	0.393251227464709
0.00197066507302584	0.0427443627528553	0.012831419711086	0.0336457094734536	0.229879146383302	0.111908974436973	0.0254133989594894	0.482296390249599	0.0418245085495608	0.0314150991288818	0.0301006965571758	0.0200680968826592	0.0469850727098157	0.565153800794118	0.293408986534272	0.729104752164222	0.0328704218060705	0.423901333077917	0.986680882929599	0.948315668930167	0.931011925397927	0.0792659261019967	0.818165053205949	0.0407119771739071	0.200911862492646	0.00555042901022382	0.636290149791373	0.134004640790012	0.224227876784862	0.0423310588117468	0.158632153498594	0.00791526428344111	0.079002370584187	0.123193271595938	0.00382670462195591	0.2249481723436	0.267063624085717	0.157962350473743	0.29220382843144	0.0265065024417015	0.381065422624359	0.00484767596989371	0.0221454825770336	0.0853920317120891	0.87764426876874	0.554292692948873	0.344646957414414	0.0115234349001497	0.684826650275282	0.352734665210122
0.00567828596304137	0.0358559670581185	0.0275344942459211	0.0176998333768344	0.256415147678967	0.102161154474277	0.0584321166327621	0.543762954285796	0.0309489919680392	0.103811319126434	0.032816712887522	0.0465561590384252	0.0243203592258542	0.578966830924074	0.3252006178428	0.677339040611371	0.0496950896689667	0.423946903505023	0.977632730663839	0.913292014614865	0.97174170336054	0.00849175298535996	0.732912719778895	0.025634737111794	0.196341029921066	0.00364085292923576	0.763736203922944	0.0935254071252173	0.220240065375084	0.0420396620790703	0.163084689816	0.0121455766660674	0.0876478491452703	0.140085467657368	0.0109958578417839	0.212133355600107	0.281183191439931	0.193734765058757	0.258870451638357	0.0245771414055036	0.335168256995652	0.0263483278322966	0.0125880872893392	0.0929699731113047	0.949219436949226	0.567894053787238	0.406589668952015	0.00577981028178484	0.762505239742455	0.42460807565284
0.0147527180450716	0.018920040310378	0.0216346313546274	0.0333140307744851	0.275554951912779	0.081218876237553	0.0926498707830691	0.579307345846287	0.0479509747884596	0.139104167673035	0.047629329488211	0.0527815868179032	0.058559803543205	0.57261511771397	0.336064150848721	0.709655997106419	0.0106121058210925	0.49107244918097	0.971689633409023	0.934416821190245	0.983654688340061	0.0189017395827134	0.79971028675489	0.00964432077125602	0.170690185471293	0.00089297770043665	0.778372183721817	0.145593380099762	0.22080270395402	0.0890868318538583	0.197744340672402	0.00956491887008202	0.0812507816368162	0.165130486251412	0.00727397930359676	0.263897019086658	0.27452430604274	0.159520663521424	0.260081684421989	0.0236951458899072	0.29056453383687	0.00690886119171253	0.043510151535179	0.0503955697666897	0.95382178325668	0.575553284333747	0.451197753044367	0.0248516647726467	0.780199783982345	0.358128178449144
0.00349234098248293	0.0690595028662327	0.0310212416820061	0.02923116716229	0.300215922652293	0.0972296418992766	0.00210476116616277	0.563285517534602	0.0343265679621955	0.139819309882744	0.0141581275044005	0.00549576460270827	0.0918728091277436	0.611259601024982	0.312176835381012	0.779360510181321	0.0690492195509544	0.459310598153926	0.997753779306159	0.901130239680574	0.954933242869242	0.0126803108094822	0.753253088588332	0.0162154866539935	0.197247065478895	0.00579837078778702	0.836686054231793	0.172376188641997	0.166684085375637	0.104972295924271	0.192653634796462	0.0448455797499325	0.00452380276859438	0.116113610678711	0.00296370681139769	0.252524149530672	0.328968897689879	0.175473633919234	0.331064532678098	0.00836582862685654	0.297073342785542	0.0231183933296478	0.0420436587850079	0.0562082382848114	0.942706615138793	0.552230471295	0.466513237438843	0.0158442186032677	0.846300193873788	0.420950409385683
0.00606285179990013	0.0394900523410427	0.02970933912188	0.0326685373073829	0.337154083243935	0.166712402255443	0.0152527111583445	0.63920583995161	0.016284631621987	0.128807580644052	0.00897623392691894	0.00585325139322064	0.0867797826897137	0.696016122767612	0.331855164508925	0.722373202927534	0.0665258512680996	0.457223235420663	0.966870809801347	0.939942298292553	0.864217567875216	0.00029026558227554	0.713732977699251	0.0154172878889927	0.202701881422315	0.00168074255827889	0.82211419569662	0.145414331158664	0.129478560372992	0.111954921271071	0.220796997208553	0.0342527897664116	0.0229173388486298	0.0607984503010551	0.0118788963411088	0.362102792715032	0.304507311026213	0.173633685337856	0.295096338161524	0.00598828950894487	0.239475411534388	0.00941581144552307	0.047722985610027	0.0774733364310195	0.925566818729293	0.47701354051931	0.452142082205228	0.0041875432707056	0.808313396801572	0.429286244798922
0.000244987754804329	0.0741019170829163	0.011783820937565	0.0350550539194994	0.29544368381519	0.130082085046644	0.0578174561403783	0.615959565959252	0.0137119784669848	0.134722117618684	0.0181490630170366	0.0147071706025785	0.0465901777735241	0.741880487420098	0.374385111900534	0.717246282054561	0.0483993097920707	0.464321375090277	0.917413699453588	0.995889585166469	0.913451823541814	0.0144386026827502	0.747827467112022	0.00174947729414455	0.261588104323745	0.0176809980276271	0.777090759124073	0.130767602805814	0.196368095547557	0.0949100837017968	0.246307429248394	0.0077649896060106	0.0397128355238426	0.135134021990148	0.00249950275835046	0.342918380033806	0.266920658052262	0.141906581202957	0.253976175951474	0.0120080857028788	0.283523934614321	0.0177038461706058	0.00638048555731035	0.126067501642302	0.9051318707375	0.517499812547779	0.452097708439707	0.00324475411293502	0.778693886539402	0.45095607790175
0.00373754124741217	0.0616903505421989	0.0307592419136496	0.0453899379601225	0.272512876259213	0.134863530465225	0.0165780438305327	0.589183265744969	0.0347053140429561	0.149266518026454	0.0200844741764128	0.00730893465829294	0.0768882731426744	0.725325633898322	0.42035794826728	0.755213622740178	0.0242871293778709	0.462459408110419	0.978068652315339	0.953298718922155	0.875623779959887	0.0485498027081838	0.806379490761978	0.00130315005561683	0.241641574803424	0.00608096931640168	0.690131031230571	0.196038994694379	0.25852890033107	0.0633541490095385	0.247260519068775	0.0453057674657186	0.0533318123916874	0.0537022848237716	0.00421613192318603	0.289716083955499	0.356427795206857	0.106023591494382	0.323863892787203	0.0185285485426977	0.388490891302018	0.028088372291436	0.00565363311813394	0.0972183090644137	0.932641657940558	0.540171791861449	0.46109055416563	0.0409614639113936	0.782713733563941	0.555274172171958
0.0205918769414463	0.0192961348123443	0.0128191739361146	0.0345241576033423	0.189497969497883	0.131493919368261	0.0734313607017787	0.493268028101327	0.0271289081487149	0.151850739332748	0.0433502124931437	0.031873299180921	0.0435895665530931	0.738558087614518	0.350124798927901	0.803888001144111	0.00494312350008322	0.423348837163525	0.982547965031278	0.978536854851501	0.801379341097261	0.0760826031895959	0.753773741954043	0.0154917068641655	0.180406795164791	0.00252939440105555	0.695320896865789	0.199483474804848	0.226345541054665	0.0185407427412026	0.198758678159306	0.0191740686592086	0.0579542291599898	0.0338544747513644	0.000243583694449158	0.25245765215792	0.350059317124608	0.0370047082763351	0.356940710325336	0.00354255678993072	0.443423231632041	0.0328545415291763	0.00638535362760568	0.131601414008096	0.949072967576348	0.591095503912023	0.523135747354496	0.015260434679324	0.788980143752431	0.537236735430543
0.00123488081903063	0.0281124159779172	0.000190675041087574	0.0420214441918671	0.0373191539585491	0.207422139237254	0.0990388080070851	0.415095320043098	0.0253440722417095	0.192797546944285	0.0156917092427018	0.00184943393213176	0.0179670793850238	0.824576466773964	0.355633536651136	0.763247145168877	0.0118985225005446	0.464808897397372	0.946186764003027	0.990343303646404	0.900570051427973	0.129337515385783	0.852655072838921	0.000898677392797409	0.149014347318117	0.050088948731003	0.66890761790015	0.144946242425293	0.216549900396958	0.0823979892057072	0.176886289063969	0.0052467992986249	0.104335834430272	0.0312297370617558	0.0159136727445718	0.199432990312296	0.353205688903879	0.0712688049562705	0.432354666295186	0.00606117968413262	0.421392020230147	0.0318343226173955	0.037344788290935	0.0598494339122243	0.98177519429271	0.681621234464506	0.473759325425491	0.0262485763269188	0.704035532471645	0.531707524973156
0.00939731499564082	0.0079392162469198	0.0295074659484473	0.0245805525325511	0.122340307788853	0.277162145121039	0.060321872616859	0.490134200444124	0.0336171410718795	0.201456210495388	0.0601277280887433	0.00260712085155962	0.0397879053024052	0.812124762922642	0.391863021149913	0.69586639437597	0.0122719402993479	0.500965793754097	0.982133601061649	0.975241492759223	0.854774341964342	0.0175926836169295	0.785436833724246	0.00869231382579149	0.195140083629781	0.0243977553457036	0.672034956816103	0.158039802845966	0.241969349889793	0.102628021830014	0.127632441880241	0.0183428923778818	0.116640229405876	0.00738692441312165	0.0307932332587584	0.154060231790314	0.43820903902705	0.0432005937186886	0.51937659686716	0.0135020200265373	0.426382815642528	0.0148297945670038	0.0272999856227215	0.0392473835377232	0.963812038123191	0.686393306372747	0.519557591484378	0.0406773940069364	0.709132729381197	0.504413450756151
0.00685629008372919	0.0576934166818993	0.0560900955146258	0.0205216160322205	0.088164770241233	0.220670767906379	0.0905067386502061	0.423815924086479	0.0136290201789121	0.294973787514491	0.00369642910559227	0.00996213390195719	0.00969360879078814	0.918142225128566	0.38426802678849	0.646319876889764	0.0444336428045587	0.534251558019323	0.966484042807897	0.956962680124031	0.766508470707258	0.0576478412723021	0.687337338176134	0.0617175022710068	0.110966373658552	0.00386324561834125	0.752755023315532	0.194095345565203	0.195992830282325	0.0210516485123081	0.0534919504817931	0.00480246028918531	0.179353875513768	0.0133947464599711	0.0491475365073968	0.157938572865586	0.450947672765808	0.058722478066353	0.505658517014978	0.0129406759803614	0.363619255334417	0.022305730031598	0.0038877054112035	0.0490523836918315	0.98643046265164	0.716762559594597	0.532141781685009	0.0251767393379181	0.726818363689392	0.394422435202912
0.00982159182357591	0.12394054195608	0.040368024457562	0.0328289734908487	0.0806905650839334	0.1617522334007	0.0545586173924474	0.47175266851898	4.25586709165975e-05	0.340394548475709	0.00370028852877492	0.0463255088561264	0.0344093447296566	0.92038691303257	0.314632461753017	0.628086836122086	0.00902638423164988	0.576009619904584	0.935968725413645	0.992629223450527	0.759429353434561	0.0570425375629502	0.648587279928486	0.0145696543723365	0.0630649747313525	0.0185827392797223	0.714919283034004	0.193141004990043	0.290018863014229	0.0626836382834381	0.123639433379786	0.0220492171138804	0.0952664502836136	0.00674798307139605	0.0427307344449009	0.0770059395887983	0.492446839861136	0.00360431664836016	0.520123868289651	0.0109461468250091	0.346233669301063	0.0163974228525755	0.0159935920722624	0.0589281897015798	0.991326465630862	0.683391454471641	0.579941761253695	0.00236507795622171	0.781145516569313	0.399443780840786
0.00205892750048248	0.123614167840253	0.0320879780012565	0.0434656910914961	0.130439183615559	0.139038728830467	0.139621261694691	0.470779963479909	0.0194653494038032	0.379858265539439	0.0290635853109759	0.0403661908543523	0.0210644671508747	0.953751508957065	0.429288484138522	0.586417569758341	0.00503293291553602	0.603172831544461	0.868695936245198	0.93123102639211	0.837633784717227	0.0327541234765923	0.649936807982688	0.000750627323187372	0.0626628689819877	0.00434439147403763	0.736061656397438	0.192167904345638	0.392374736474248	0.024012604617754	0.224273785073	0.0414494585343537	0.10135112404827	0.014413086688609	0.0266227026433185	0.0882607049816151	0.550603491407937	0.0207878060809663	0.570106318280787	0.00583388977822874	0.343371254354117	0.0275025333852244	0.0115619071887643	0.0524171125680834	0.964638094643367	0.593497259832019	0.571035018167549	0.0183627363403247	0.795261023777364	0.403359099365238
0.00147799105284286	0.0487122523807872	0.109022408221003	0.0198789775424695	0.115359140987711	0.186111091810191	0.131868646123002	0.540326500155375	0.0114513760029407	0.422072512097675	0.0318964333896525	0.0101214141273025	0.0271510611340623	0.922381040993857	0.327328414429415	0.635159486080663	0.00188197609957979	0.589954409054616	0.877909960841894	0.940506866597169	0.850822198068855	0.0202717105094194	0.695227879279114	0.00618320794086124	0.140342294270425	0.0157199962499374	0.698480765298142	0.196700425052258	0.272817049262033	0.000152280391910348	0.1764156170371	0.0294840758984474	0.116926595878343	0.0113945729225783	0.0439402494504977	0.105822010387858	0.484818172453255	0.0074633164428504	0.615341513699919	0.00400289544880674	0.244707976169717	0.0415428047873753	0.0031934362021837	0.0482539734631647	0.981505228960615	0.587500094531945	0.584378135277211	0.0287893944217183	0.863261595415824	0.330857116151125
0.0187812569776502	0.0200323246568083	0.0116350169994041	0.0486128189706598	0.145102136878063	0.159457210904191	0.0764067729068361	0.549917357533577	0.0148864784591393	0.468819235299429	0.0499369936242816	0.00378459545268786	0.0293865323174175	0.947661687849364	0.335364844278926	0.673268693662217	0.0317313758233742	0.657312385821316	0.926381609609389	0.944132412562973	0.89331952190475	0.129083310211003	0.682950682410574	0.0183427255121262	0.207796939270929	0.0030705132440393	0.75173175420814	0.201820667689836	0.302176143250163	0.0201180563992329	0.160935077475901	0.0225724986078707	0.102956964719613	0.0241668598661274	0.0419889800386031	0.137007070277386	0.520241853427938	0.0556276449921217	0.605266122942377	0.00244342734180687	0.339587279984759	0.0244665256059213	0.0109895126724028	0.0445205810417217	0.875165698212879	0.519622415066286	0.62005260743142	0.0107614314272334	0.78853998294345	0.269391300439986
0.00703314565236602	0.0659622733878614	0.0124179675574261	0.045941015135278	0.165522828828098	0.191745915137989	0.0563840261226433	0.507645761205593	0.020009625142468	0.346270094345733	0.023090551847468	0.0295683143566087	0.0303312765734624	0.843101258352145	0.366292098473537	0.715850202043069	0.0361017465557823	0.590665459415458	0.915688646230391	0.89830919445378	0.904568516306123	0.12418731803557	0.686865307200011	0.0247422017776344	0.137675202695499	0.00526797243478213	0.742495680567765	0.153071342999073	0.287781356275055	0.0378290493792042	0.129356223519016	0.00288224501176727	0.100558387847475	0.00216712315278356	0.0621004796744485	0.0465913467708809	0.47031268684353	0.116544492764703	0.452772310441766	0.00799291400477085	0.315652114871945	0.0776976260300002	0.0200490585945378	0.0322949264284631	0.882563427035413	0.530017100656751	0.600353002266645	0.0059192428695733	0.776082799114646	0.343784074185604
0.0120202234998114	0.0668939136209229	0.0116095219440492	0.038407428789013	0.141362506618827	0.200344647690148	0.0530101202171363	0.602060891143335	0.0149929164463323	0.388561972392169	0.0257414196208471	0.0581933267558293	0.0584570481573494	0.786612701172711	0.358110446597748	0.687619792033932	0.00117314905171876	0.617342713330542	0.956355516594647	0.86155768065897	0.897866053741641	0.136255472090009	0.659329387675458	0.0452749049757417	0.0625936816141671	0.00017786593645498	0.753623930833655	0.159120735817018	0.311843000574611	0.0394801242891885	0.0294314916061445	0.0169618421151676	0.110107979172033	0.0087833610853519	0.0575065908634021	0.0913419731465859	0.526683461958866	0.134901744474515	0.441160325099833	0.00623942625404861	0.265150237422898	0.0411368382355234	0.0208702506008609	0.0153530928623305	0.945618257820295	0.634569163631326	0.651169556998022	0.010619746863765	0.909069926443686	0.409011530130703
0.0130429388549766	0.00559920023887394	0.00462196441804098	0.0395390277187161	0.0867996478818741	0.236297284004122	0.00185436731357181	0.603458603776917	0.00375417712341468	0.461110447821269	0.0708393896941385	0.0147090332982939	0.0664408981702287	0.936390435379729	0.350173124189956	0.680252595421798	0.019978223121588	0.63693864960347	0.982116220326167	0.867279648087354	0.873534694449599	0.137609611962053	0.620987053891956	0.00938495772727613	0.0970138238092565	0.0161404808339893	0.707755346899497	0.186978961898048	0.273762770325534	0.0844954573854954	0.0751523179251848	0.00319620292197516	0.0335205231728844	0.016612111416906	0.0531933320029834	0.101811172618774	0.540829036432884	0.168523863345888	0.415071049413369	0.0100574052910518	0.21438708771672	0.0622276270532129	0.0179756818666843	0.000326550184786487	0.972690980768384	0.629532706464907	0.68374518154679	0.00850343043473754	0.93573347418574	0.439985068373388
0.0338555204540668	0.0610273488556493	0.00538520094891549	0.0234021773751714	0.105482306602391	0.20347824527931	0.00170882712415038	0.623868854519305	0.00677503192798774	0.42205901124776	0.0321323302550352	0.0346192027891782	0.0628882084127182	0.993941566248906	0.339184587649557	0.680068528900461	0.0160820977594064	0.650457241560751	0.980585743685609	0.908102776213876	0.919536183742877	0.0979597714303246	0.63084187217941	0.00836328845105032	0.093871188866637	0.0248252212047361	0.744120078259282	0.20855695319827	0.30555445821894	0.0644548363327416	0.0233317747500055	0.0102990183595552	0.0670539508163298	0.00518550985329713	0.0505009621091582	0.0752941999795918	0.566226963879214	0.205438753547507	0.390036010001545	0.0262987390223203	0.213280292221268	0.112443773586263	0.00231108097900551	0.00278210018878644	0.939436299986777	0.661511901359074	0.653764423512025	0.00823121050090922	0.915034012247985	0.445688012582261
0.0123242238343802	0.0338530515369082	0.0917826055663058	0.0255473453095613	0.146335914906624	0.233638153351246	0.0154232162636963	0.593933137570477	0.00275277218820797	0.47664224127513	0.0772738439606499	3.17818045745101e-05	0.129582229147151	0.988510284506208	0.383298883028763	0.681789473277316	0.00383332437569688	0.652116359640275	0.989014716696977	0.906459800149399	0.856277961583502	0.164903310772952	0.6301841731867	0.00741471142321763	0.0380334072044102	0.0092660443078239	0.763178649338617	0.223888454175846	0.296350637481621	0.00785136190385175	0.0413217922755429	0.033321320534788	0.10743028474696	0.00478822904533485	0.0381253581452462	0.0651324130512938	0.536769702952606	0.0800428647702766	0.400110350187749	0.0298508231392839	0.206793751393976	0.0532191514469867	0.00582491278052487	0.050617627845161	0.973918819836513	0.714321929290822	0.590284790709286	0.00654105245162016	0.86168579365824	0.495504691007239
0.00449509224576188	0.0762012969607125	0.0474778108466405	0.0306051655298308	0.114318355116278	0.270368243742154	0.0118593428787713	0.562546191397622	0.0216338441995136	0.477950382264202	0.0553723243805423	0.0220484029440103	0.079417315423578	0.891112130291421	0.333065634774663	0.75672757322409	0.0116686984885751	0.606438954362405	0.926394944902741	0.882454352448301	0.898753087302403	0.0977137670378363	0.711261101816251	0.0248100200804256	0.0521698648702456	0.0113354439262482	0.709900071622479	0.201578318332373	0.266313491534431	0.0918453655584928	0.0301570529127336	0.0394917685738042	0.139583079016736	0.0133105553289782	0.0225322389944988	0.020577768428411	0.515034418921672	0.0381480320248914	0.379783588423537	0.0280241347186302	0.273859012712928	0.0392278858403471	0.0274819643274367	0.0489444982146098	0.909639402076998	0.677913195969353	0.553386301729692	0.0128092880688521	0.7541080050387	0.494139296587021
0.01609415549759	0.0480428909810886	0.0243492305591875	0.0445001896853806	0.172004591257596	0.28674748055035	0.00117138433335648	0.587846227886879	0.0213248295218996	0.529441115659594	0.0541345129492206	0.0226648848682084	0.0909720420563452	0.859476657067058	0.314173023374887	0.777539097114742	0.00193454406713913	0.638210084851528	0.914192628522783	0.854445941163295	0.822072683348042	0.0966994594356039	0.672976546326047	0.0168888066934954	0.0583171905558145	0.00213858425350999	0.650023800147949	0.225346409923358	0.190353358917141	0.138104289530959	0.0620519426127429	0.0002883587832316	0.0176247549157085	0.0327955716074707	0.0519353742272081	0.0275380261304844	0.492759985666143	0.000736502535189711	0.406880869712754	0.0148382771477683	0.26132165846054	0.0121078570223829	0.0318444174809151	0.00486712170785463	0.91174152545047	0.735993297135462	0.619181175439385	0.0580749736459804	0.75245493962192	0.513291069779429
0.00592473968577432	0.0498005618935961	0.0302882715645373	0.0488914366143071	0.195056729816804	0.189948864845305	0.0262085833521325	0.517491459714523	0.00471683357621499	0.607600034741492	0.0795707282037504	0.0254477793421112	0.0340287410986388	0.795561239146243	0.370114831157998	0.857667999879464	0.0298475050919745	0.683992386023311	0.948393786625278	0.911523336495327	0.843003146155818	0.170880856228876	0.639519884296233	0.0104689911395541	0.173217838794102	0.00885653494465363	0.666737003866127	0.219343078316477	0.215848910315636	0.117882343766602	0.00624325798531765	0.0144541335889874	0.0537626825578114	0.0547193366618168	0.0434338044436973	0.0215860501991658	0.52973270804016	0.0412140650967532	0.308497839925152	0.063075947448307	0.286778692280227	0.0524189885250315	0.00624801561782432	0.0462134408441638	0.855042860797015	0.663733225406733	0.64950304242466	0.0315036067388074	0.783440647012279	0.519752466392308
0.0295224475025071	0.00283452922894035	0.00222457677649948	0.0521702715604546	0.172998570813215	0.189548407959934	0.0037064690203478	0.430812327379452	0.00042650844967836	0.691371413703717	0.019982634602874	0.0333361529040948	0.0167519322828926	0.735212850334509	0.407171734299231	0.840697562631874	0.0248665354174504	0.713801064777315	0.957039519312554	0.993904111443868	0.819097458336546	0.1182485664035	0.643387809615865	0.0153406308385137	0.246838032012506	0.0104613220517931	0.635844729316194	0.193894981345788	0.257302513657128	0.0870322056608685	0.103100931239289	0.00530594786709755	0.0835804812834871	0.0475610342043895	0.0430338591618289	0.0565322453686932	0.499540160614228	0.00477189572350691	0.269993182969849	0.0621143624451398	0.27006743545822	0.0407119421093832	0.00196234046630397	0.0265469227679721	0.855829039007096	0.593278565858427	0.695672447342422	0.0305005303452241	0.771736858715837	0.477468979653898
0.017895081880524	0.0284108157872926	0.0511518035809928	0.0483511234423596	0.169352442445678	0.256514874771608	0.0691292444481821	0.444644087707381	0.0129016410714135	0.715334828280788	0.0783286097051557	0.000993129180311239	0.0151209208961306	0.716260820662564	0.401130571181121	0.853293052253892	0.0394559855657172	0.680200248767433	0.910012969342085	0.970368206952063	0.768762332207338	0.120226676802778	0.677245951707376	0.00496683498503507	0.17027291711357	0.000564634790099184	0.636247934016137	0.203811978558883	0.208751746543027	0.097346659568854	0.0634064997101626	0.00126373542441091	0.131751779430357	0.0323702250059909	0.0426992874664514	0.0361292167619979	0.460304665282061	0.0496406027005593	0.295229002281676	0.0568816171612884	0.304483088454672	0.00157837906649793	0.0249825633892568	0.0220398900115269	0.906245870326417	0.594420102051951	0.70951465135266	0.0145697607961684	0.79647251312159	0.51646078283733
0.0113448112290227	0.057027984804972	0.0356472606699272	0.0375769663588468	0.162133244149327	0.289862549256052	0.0691234277056434	0.558246417777513	0.00218564445119548	0.758011180477525	0.08165078318494	0.0159363194332526	0.00520791728767573	0.668589404379584	0.449253144880827	0.842245695482863	0.0422317526736046	0.692112152627997	0.935879978485955	0.973407470278946	0.836420908565483	0.0543090984900601	0.651698210258899	0.00360526917307002	0.147532957463558	0.00832153513924831	0.648830478456036	0.163181316582498	0.144039987026722	0.155522959339089	0.0679961608070125	0.0388807664760144	0.158330278231848	0.0438343613521531	0.0356758749757377	0.103227978344173	0.472892156983161	0.096728496457762	0.342927336678336	0.0652580730747934	0.257699800616463	0.0182045786350974	0.011093432006397	0.00745423573810096	0.904516117983736	0.602162269329412	0.649572836268259	0.0115605279877914	0.82984669258485	0.450823210036814
0.0361601742944649	0.0708603272924765	0.0214641524559523	0.0163339850853755	0.183079250404773	0.317539537890445	0.0574800539362269	0.544692185150244	0.0127212014501184	0.763945877963138	0.12967761935553	0.00763976489441297	0.0542921167806971	0.650064646810731	0.400256783779538	0.801182900975858	0.00930954991436934	0.661909891526383	0.898773385704922	0.979207472187119	0.839549610587367	0.0548237055825435	0.641040682747381	0.00578662829749831	0.144094439367737	0.00548883584234932	0.61752449313753	0.164679556811174	0.0809266048272269	0.137847414913968	0.00382086872309268	0.011079787947952	0.133695209328069	0.0196451329753363	0.0201609900157335	0.13320194776681	0.436533620158192	0.0584372008781651	0.247562408372953	0.0553548383715008	0.280750841174402	0.118560952327813	0.0022293935586494	0.0191665868368156	0.988401477404566	0.604081148961654	0.639265000474274	0.026766856364022	0.813373487459509	0.467025935790405
0.00911328441540628	0.0241032631307634	0.00141729209133716	0.0302500180883371	0.119411760504924	0.295774756089482	0.0502220798820651	0.641217845772661	0.00210913009287805	0.79998336387165	0.15496814415337	0.0313611177836994	0.0044667823124449	0.648306261648949	0.372827057116529	0.84447731768529	0.028000604689619	0.630512521051992	0.944475634278083	0.948387544039003	0.875662651248217	0.0643522904002798	0.666583823444469	0.0045301475809115	0.160301201553504	0.00960777520491111	0.651791208960197	0.147057360599561	0.116158392577094	0.207362602372522	0.000255193160085456	0.00731213930935771	0.168939628722456	0.0527598151773269	0.0127470612971175	0.149586114923075	0.399038227205409	0.0654234129772046	0.102776977654317	0.0735867098156667	0.144616185600466	0.136092005107162	0.018280424307551	0.0420837339276791	0.957353817602881	0.623681163174837	0.735805447997708	0.0125398892366543	0.767394098571481	0.440963121826609
0.0098054343370493	0.0777455185842297	0.0205460514989092	0.0312646677450624	0.084991999184643	0.266468867993981	0.027021852893351	0.573134793058632	0.0118203841816071	0.806334048811736	0.0599746342018653	0.0208970785619098	0.0251224752729201	0.614447441436792	0.366082146600347	0.813765735807714	0.0134747552376239	0.656853940390652	0.905863550778007	0.897217886980288	0.844038497892113	0.0119328260911373	0.693311056396073	0.0155661774265741	0.200872144233712	0.0187515456140987	0.646286273849591	0.191203705900704	0.181860427170535	0.193450056242888	0.0173904254872921	0.0129928116916854	0.145721980538502	0.028808284319761	0.0124776443292227	0.137784205554804	0.363654964398651	0.0385038677302087	0.0895387763508687	0.057277566069845	0.163244884478061	0.0595980143437263	0.0468127039564779	0.0419544199383759	0.877866650817825	0.658861951666392	0.795659694331667	0.00444267562628115	0.72077813167124	0.490655872377203
0.00593249785818411	0.10101829626681	0.097881389224768	0.046595709959906	0.107433455550164	0.30908221773081	0.0743190183265206	0.606031770570206	0.016125871323472	0.851574172382432	0.0484919553151294	0.0072257856132236	0.0048732628900733	0.566891848868715	0.311015563296847	0.890897782033499	0.0191504612375005	0.77773833161177	0.953042128511975	0.893872737371494	0.801019466111851	0.0706093393680943	0.699504247930757	0.0129449133895772	0.193658086284949	0.00230779650158696	0.608397483338123	0.218757092863182	0.134281552692318	0.146824157046114	0.0301034616926572	0.000559291975610506	0.0488418061332021	0.0504732927694223	0.00915395078810801	0.125129288347829	0.300440367973065	0.0141019508153585	0.0840822656797555	0.0270642551589936	0.132220536958766	0.0609492186987347	0.0486800957139172	0.0142626715117222	0.965622990357413	0.595770461139026	0.864501929352489	0.0187127410366897	0.640519491793622	0.581233996210942
0.00076413893414151	0.118214462878365	0.0751758491977722	0.0612487378760345	0.102142958467529	0.362785557825165	0.0768395233005373	0.621168667318533	0.0193697179469893	0.895890986957757	0.0442884865547929	0.00585878803958314	0.016037141598671	0.527080894219224	0.304252402498075	0.864823033549532	0.00799506645645345	0.799360729987119	0.950927543839419	0.872818791005175	0.720508549327419	0.0216697461088654	0.696865679591351	0.00636688964363061	0.156483040050492	0.000595688351264503	0.578429574540855	0.228495260378133	0.210057738903124	0.219924900635324	0.0462491020042188	0.0129246234606921	0.0779609197972202	0.0284825358284055	0.0113743036898396	0.0848016285644882	0.33001507735598	0.0295634843254514	0.0302566953863292	0.0335999641833545	0.0527461987802455	0.0202869771777583	0.0135206962277667	0.00758903698263977	0.996056149154755	0.637142113474205	0.847958261176149	0.0416135896418083	0.62884028648888	0.54558671389906
0.00318887914514129	0.1294652382768	0.0177274473605039	0.0720452775234216	0.0392409580310842	0.397676423611456	0.084391120894229	0.591956004709094	0.032054357900771	0.936740085018795	0.0594913308278088	0.00609443627064935	0.00853776564268983	0.515111006347843	0.225730480213574	0.800035219792233	0.00593857492202534	0.771160829385493	0.96407448009031	0.794569145145845	0.710270343023266	0.0517502566878103	0.71272935015786	0.0140668044073656	0.181603551821642	0.000259322666077619	0.637143199367032	0.207335871569611	0.166612255203517	0.277123628967981	0.00710401975221635	0.0125923020308439	0.164434236996662	0.015049014267905	0.00793318683569936	0.14221513014608	0.344732478041091	0.0114496617817022	0.0323741812909723	0.0615444532260669	0.0133381790233126	0.103886425619047	0.00189082130127074	0.0645250880774989	0.949297626277942	0.626138780456698	0.871895527271423	0.0282959221074567	0.551624448591046	0.5169316639762
0.0197096270803412	0.0407681564112677	0.048393290697198	0.0640414701680631	0.086176070455116	0.356927328685271	0.0762444243316474	0.69610258945186	0.0170967407934414	0.920861712452131	0.00930960277072531	0.00217086191906855	0.0335476213714532	0.515682396728435	0.208121846688556	0.739338430316428	0.00713303112232315	0.773204379491394	0.986434898754048	0.80555237165544	0.694365476289438	0.0499542353233939	0.708186510572405	0.0186705541810592	0.215716607648196	0.00288033539736854	0.696349948284202	0.209963590209095	0.133856653721613	0.2364906125444	0.00895731955981516	0.0108672044845496	0.223172616092573	0.0498822604730625	0.0286493687269019	0.166051222715519	0.331513001142238	0.025049558561255	0.013487633496619	0.0600639711343838	0.0379880736772409	0.0362610157847637	0.0294833141091075	0.0440155307524844	0.879502452064324	0.570759968568184	0.816137637823784	0.0304681165587976	0.675039693808124	0.494915961512765
0.00411887866564101	0.00259331256045614	0.0205955865078693	0.0883209981523486	0.0137178126400795	0.312722452480657	0.0221665585559	0.653497624495023	0.00812826549695805	0.999824877745425	0.02490090663245	0.00783086126271456	0.017765746615305	0.515179872145694	0.176276274143686	0.714842201013762	0.0193186254301833	0.723943628728093	0.943924901415614	0.850171745446991	0.670097717467706	0.117912796823383	0.769337504702134	0.0141210208280621	0.270717568271068	0.00579991040722644	0.705426967820066	0.175342589232785	0.220712268988403	0.258287453736218	0.0497359281954352	0.00373840555057562	0.254355191171077	0.0189735436439605	0.0435075748027398	0.12664174329619	0.239462123734486	0.0119260227953817	0.0852863229020614	0.044208164948584	0.0447379971317031	0.0112021942430959	0.00425647203598016	0.100611035116217	0.817083956620051	0.547861835375826	0.843814789941271	0.00315358808258354	0.651212532881301	0.50699582058751
0.0218951457002327	0.02265331304904	0.00528640270645181	0.081897646342659	0.0578534646742437	0.343699639511394	0.00818581910228703	0.680738328258629	0.015871916641893	0.976125670995394	0.0440072216033016	0.00153310487655949	0.055233283454802	0.466901627063769	0.196167172382185	0.731800310133588	0.000315743642373158	0.762342602794811	0.927428872346497	0.88005753774929	0.673580500868606	0.0891613304401731	0.757429714042028	0.00493959039342993	0.245362577928418	0.00503482501271458	0.653785493470911	0.187293670553472	0.249545767667431	0.269915524054362	0.0340694140300996	0.0012396955719879	0.265285441717337	0.00763421384595546	0.0623677375314352	0.0492307151434192	0.217080472125938	0.0200969681791423	0.136227067445619	0.0341943577695766	0.0482105512504707	0.021332233999665	0.0289331061982609	0.0621702369400427	0.908655860231314	0.58394381361267	0.925687261431017	0.0134227617551879	0.684924950239641	0.522757920960929
0.0307637895559575	0.0466733712615798	0.0131054587869189	0.0913835880896158	0.0101196328903166	0.377816686873787	0.0306499887786861	0.662373556748488	0.0323651539189031	0.97932050953181	0.0386189414277034	0.00534320114195047	0.0204319871798908	0.50227637129068	0.185189099798387	0.776272993470721	0.00457546530260886	0.795067596237817	0.88935407697384	0.899389384988882	0.661767211406918	0.109333080498036	0.817547344791041	0.000324889626652647	0.328208637835002	0.00017547091415237	0.728192367638858	0.193598869369591	0.267534989975415	0.262011664501896	0.0198738584398245	0.00733124234537764	0.233707360598016	0.0175308265252629	0.0507353567003141	0.0686758653514366	0.225593804978961	0.0473020914059013	0.1485763198937	0.0356633797457723	0.100110563278207	0.0415864254646321	0.0232745860073689	0.0500508980779534	0.853720694354829	0.488728504374068	0.93011603345455	0.0105713694965226	0.63416782012102	0.465686797141854
0.0206276255906746	0.0982431350747638	0.00192072173924452	0.103992998080496	0.013109577738688	0.330730720642291	0.0205973491630163	0.657284934780176	0.0199686208193028	0.957592031199327	0.0276665291794635	0.0215291339472699	0.00141028228374354	0.45829479415696	0.116237037752003	0.776727440683627	0.00883205356456945	0.785618810954957	0.875946885437595	0.867997214780617	0.60264878206603	0.167298040590035	0.770420987668088	0.000534027420292266	0.369142033803041	0.000262478626883355	0.734948865145638	0.181105639859785	0.201804574244854	0.283004544024009	0.00552098501462954	0.0235688496722706	0.220555854770771	0.0335519347096625	0.0500887288943814	0.119606021203875	0.217299521194153	0.0712310429107375	0.193406946658121	0.0284801559123981	0.036841008850218	0.0392046833882693	0.0150212074973681	0.0709951726519489	0.791800573558101	0.480058634338455	0.910299904750692	0.0100663020887012	0.702647056551849	0.482073322466003
0.00369985644426042	0.0974835428466149	0.0376741242019127	0.108117804722614	0.0289760385755045	0.26120931022387	0.00506521072114113	0.685231890712302	0.0178884648996904	0.979101150308639	0.000132272125298855	0.00293546557556678	0.0318506780567683	0.484963487366048	0.130166795153874	0.748116507031812	0.0203912311899346	0.781648106018765	0.893711062858513	0.827695342760054	0.597438961806352	0.157160980736809	0.791668780155265	0.00208022310219766	0.348100459730229	0.0014272853288893	0.77354905167051	0.23449173822324	0.29077462126036	0.278211004412169	0.010923026383298	0.00207479764295628	0.20764919064099	0.00711051792716149	0.0581758761553178	0.129979007663054	0.16897256359152	0.099981013016088	0.221898665160003	0.00960113299447211	0.032283702852456	0.00717701021107611	0.0280082791372821	0.0523730535050652	0.84624092053722	0.535269563777383	0.804471448555287	0.00821909192382477	0.713655409225713	0.48553318746748
0.0326002034183458	0.0987511821355611	0.028831663125211	0.0908138974766173	0.0207304124351013	0.229627975906686	0.00246835891502562	0.630346890497135	0.0302868697492036	0.93905133392405	0.00709587648036511	6.99652203024134e-05	0.05966210158197	0.517886607234485	0.171531001510093	0.814084479489841	0.00296646677818628	0.783716858822361	0.904373610035695	0.862502098796474	0.637319355067084	0.161576959730826	0.793794976692959	0.00317812256016256	0.332591087187498	0.00112878442843225	0.790458717936569	0.282074349750525	0.203623287355895	0.235585363843968	0.00410370358461851	0.00740578536874961	0.16900116744348	0.0302239688439282	0.045792129643838	0.127524279767964	0.142646069845313	0.0447201558187846	0.240952573335748	0.00184071432333005	0.0324093578155791	0.0173373533356075	0.0279733646655942	0.0557267229858369	0.92743422479637	0.518752817056428	0.806084282426219	0.0224367143835864	0.6599748414274	0.583804720320274
0.0167707790489717	0.104733618930973	0.00965661211321603	0.0977973072656	0.0612540339514381	0.271275675715027	0.0311469915238221	0.584522028328279	0.0264008960604465	0.924386867006363	0.00545817622491378	0.0238470688116083	0.00411988642230715	0.464980891982271	0.110635182488809	0.895548286837173	0.01765443484336	0.74666912674506	0.858532193968197	0.871010577437504	0.637544852066946	0.128397167106928	0.792449702395991	0.00814361400143233	0.4269501375069	0.000430201609166698	0.829510236244444	0.219978945213386	0.206471992573632	0.27631019969622	0.0247109897196242	0.00890885315238193	0.206184091799047	0.00488818125670977	0.0551557424164086	0.075265783600655	0.132652006006144	0.0948280046619498	0.268466902085043	0.0149140885202417	0.103900043231551	0.0528445461034133	0.0156056319724573	0.0221268835587171	0.942361820349512	0.502827139085518	0.84447542281123	0.056046347411208	0.667704244565935	0.61510771531494
0.0269715314758402	0.048598355911536	0.0252193226761079	0.082661716860423	0.0757710114801439	0.278347302625773	0.122862663360221	0.573123471331503	0.0273636056229148	0.916090469354162	0.00128084007090331	0.00374696649298926	0.0216716906265291	0.492283531714805	0.266417215841854	0.97355873653288	0.0168903005763909	0.72269600883125	0.894342801362072	0.890809144602676	0.717830877862627	0.16757865892077	0.819295257907686	0.0158265669636249	0.38490843105387	0.00282255328094665	0.950669623533288	0.218698022853385	0.121872118235651	0.191197094272595	0.0432019663116612	0.0248522703257955	0.170307749515606	0.034403059395771	0.0531438169958553	0.0720807602092018	0.211018596633001	0.0819128662683666	0.295280395627734	0.0475000294790031	0.119917960194908	0.0145512563347646	0.00992639353129471	0.0248049693591057	0.947748020162388	0.515489371619115	0.812619639742831	0.0587574643666912	0.712250170939731	0.583819274888163
0.0118894084325866	0.027415128458518	0.0209460747289519	0.090553097839299	0.0500444346652469	0.311132276929034	0.114755859827855	0.640087174110742	0.00254037474709262	0.966426538117032	0.0421490573931279	0.0103490707995981	0.000675103145294281	0.518145395382871	0.201321803364255	0.945914205285926	0.0152239523091716	0.709355260139257	0.86611883070189	0.946681083072531	0.659588879054348	0.153156311832168	0.774815973398086	0.00148039294853632	0.376060324619193	0.00156633332161892	0.880933988623562	0.175266469249532	0.114318985228386	0.219578577422896	0.129834930473383	0.0190297806451462	0.134878501860116	0.00927030715958221	0.0606687489633484	0.0574742965276725	0.198521445712902	0.115402551210701	0.235021915432601	0.0122996524002374	0.214484078338679	0.0256389511085611	0.0410518689693072	0.0186016691917335	0.985436923219435	0.483489814080442	0.767926323943657	0.00921842358933967	0.73052620268397	0.54498029998331
0.0434024470612895	0.0167630877178035	0.00542495916618479	0.0720575115033719	0.0138805041064142	0.22928786423754	0.0802134462580326	0.626061201913808	0.00580545090293798	0.989029862713759	0.00869103902219803	0.00615500024599108	0.0230191075010766	0.411901138753207	0.217113179536186	0.817498389036794	0.0220810611087993	0.613120218044663	0.774641525508086	0.895078112136597	0.627291554739145	0.137513601210055	0.755404283505458	0.000386708402183375	0.345050173137707	0.00263482085953457	0.885515736290231	0.162422928986278	0.0531241114856318	0.17327294663724	0.108253470112306	0.0192062801199882	0.154225163326484	0.0384248445284413	0.0514350546563275	0.0575280392843183	0.213866525700144	0.0888807933974852	0.270515609747716	0.0188520548877791	0.168254229174449	0.04525309590167	0.0225717474415363	0.0485434700177461	0.96273710240161	0.419142964776903	0.760966052793182	0.00777005244290177	0.755504454446298	0.656513039644625
0.019688026368994	0.0383775551254375	0.0436337393060002	0.0680063799867839	0.0186418632741871	0.329177410563282	0.113246137607765	0.556595113212025	0.00421807886284492	0.995217212257189	0.0225687433806288	0.00843207768660912	0.000339231644123749	0.38558017802648	0.308825212558708	0.848998220145654	0.00453328379531833	0.611588794884021	0.805019775525187	0.856433726870208	0.617923974946186	0.143329714927452	0.722686714233785	0.00517726904100553	0.453451904153249	0.000180532263055248	0.889592033715259	0.108773524423143	0.0253327453530109	0.137072458706869	0.118777086650542	0.0246214615535244	0.101559314981149	0.0324071419028698	0.0569048895960868	0.075554852731215	0.262300649154787	0.0521363660175689	0.280746704595811	0.0169328653347566	0.117552009530219	0.030748556263406	0.0135261567609051	0.0665179470800392	0.998744461136481	0.355166921565718	0.776977134543478	0.000815095323256037	0.774699650571714	0.685665495681193
0.0231632768793779	0.00667840734789798	0.0366193439653383	0.0629702875184313	0.0113630700285659	0.375802798790265	0.0857745483964241	0.459966624847645	0.00600941945260722	0.991001346651834	0.0175842909043152	0.000738876172034868	0.0110129359356108	0.386174903306151	0.341926115952524	0.858672384743365	0.00304390424087816	0.645225460324244	0.781064553702332	0.859493469036742	0.608647879117686	0.0964974226406208	0.680475473848829	0.00780998868324856	0.470416593853425	0.00261921020047981	0.870371133880886	0.0986786911087946	0.0213691522687041	0.153833300753741	0.143681220112963	0.00192480909109371	0.0910260149397238	0.0381822061490398	0.0593571405643386	0.0558597255340885	0.304210874347011	0.0185119485854201	0.27576094738085	0.00878428916447135	0.170687186727417	0.00700579834883128	0.025025489466409	0.0630693731589682	0.994706098239018	0.358455975603707	0.75983863193677	0.011367227606294	0.759008628723837	0.697203332952691
0.0334025255247746	0.0384780003690356	0.0426453521283599	0.0576500686115036	0.0196573626650421	0.370358880809165	0.0519915701569048	0.421962792014793	0.000895022749135233	0.936734552636474	0.0145138264677215	0.00415407983101511	0.0413949832038051	0.393907502986541	0.259388893171802	0.900971819920939	0.00290116351485813	0.641088746486094	0.771494740105382	0.938797925043587	0.600264086738028	0.101909561145308	0.669146021162039	0.0083644768948647	0.434126696516504	0.000266713412750307	0.900797587907363	0.0948377675847709	0.0761833819506386	0.11357467911799	0.161897016530596	0.0169034251299456	0.0777496274820751	0.0382898446945244	0.0489337368785564	0.0945127211632662	0.259255730849882	0.0951598572331098	0.320287900309122	0.0229372801135366	0.196816319798761	0.00288447981075144	0.00864731352304349	0.0621570599947144	0.986174788364915	0.411507000942594	0.826087500672408	0.00126795038028641	0.748703271233564	0.660390806055314
0.00212168773977458	0.0540280834373507	0.0585858084596476	0.0604580664744455	0.0407226321196818	0.371584893050373	0.0507534381154973	0.382659458519843	0.00586164353217061	0.896280145423663	0.0303158512056501	0.00442288569807168	0.0450492160811075	0.374489856671933	0.29843980382067	0.929561618152136	0.00436889991068376	0.654064549678643	0.74491323249898	0.872497656121233	0.675705297780071	0.0894814338637905	0.657212704032721	0.00360740918328268	0.440408041058408	0.00530392745437882	0.901651168331674	0.0760790093370482	0.0874793335940922	0.14949059071538	0.185327518766876	0.0149634311843692	0.0862773498184933	0.0554850136579453	0.028408787015132	0.0641666902892401	0.192021924546709	0.0200730997484491	0.331138038023513	0.00787079686604048	0.167801170773468	0.0280446185189217	0.0131717486034974	0.0528686974383105	0.940282986419549	0.393599193503255	0.795817565289323	0.00853884559600227	0.709727384139608	0.599564422334
0.00528993196929986	0.0473453964756747	0.0106554402087142	0.0745147001848402	0.0302886573666214	0.317414915548963	0.171086445569682	0.345066218446115	0.0120954571324946	0.95918653642602	0.0348319285260541	0.0152237742228779	0.00398322448872656	0.360723790330663	0.314517239625619	0.93355565986283	0.00883268351267011	0.679417834171418	0.662587345501129	0.882528489155029	0.705755778339472	0.111154759026201	0.679288295919611	0.00926177335647974	0.326299346160426	0.00264003864926659	0.921936444676183	0.0764783370844903	0.104235996776899	0.166827157726538	0.193708990383667	0.0308304291338045	0.0234630497219424	0.00997737583007834	0.0247209750698924	0.0195052232156234	0.237578015689928	0.0456747271168535	0.374469773742017	0.0129569497486443	0.158779015025667	0.057286884214631	0.0035814061098602	0.010053530426452	0.9952633350412	0.407105779104299	0.792289741244775	0.00590621606917899	0.69165168738035	0.607269418726923
0.013559425145864	0.10614265412253	0.00180426747274403	0.0552847794526694	0.0280803794530533	0.366858974099207	0.100951249617903	0.307066863685922	0.0229631588715267	0.903169085258525	0.031977117161312	0.0159536137745188	0.0281700054566345	0.350000967112563	0.333763555934535	0.94018241865295	0.00389599941503982	0.645314134473384	0.613569104163984	0.875104551770803	0.733019191830221	0.0765680063639264	0.689165349290276	0.0165097740830116	0.213024172526915	0.0101039575761119	0.763158751831758	0.0795945464478659	0.0269169119594197	0.197593167358485	0.120504480110377	0.0146753260046172	0.0740843440236281	0.0046390455617785	0.03052051731717	0.0398816894592308	0.184639064394813	0.0374517863284164	0.450495566866385	0.0171618975276478	0.221798225756271	0.112996746390119	0.000595898647798297	0.028132713326992	0.986409237847083	0.323906538464567	0.743945989979673	0.00396937121856044	0.66766585630302	0.572455782139481
0.00903885683942743	0.0916756842626077	0.0354690054957031	0.0540750211958641	0.0169631486420535	0.365957720583779	0.0708033332253825	0.274283048380437	0.045883389262057	0.898473942522908	0.0332326486874925	0.00729917317121117	0.0519678524352873	0.301653735437859	0.340106898183885	0.983822403815686	0.0163794965452816	0.551288222343007	0.630459046400176	0.797085321434284	0.744847811140836	0.0546936240772369	0.761252699618913	7.3021958151438e-05	0.176645579558584	0.00572637936357825	0.800863641353864	0.102555769316554	0.0691707415851393	0.194082487518979	0.137307662563712	0.0412641193153699	0.0736436845081639	0.0354547211399001	0.032203032051992	0.0758892795430843	0.15988641996136	0.0172063337549962	0.515065193979812	0.0317097959978864	0.16994443218645	0.0217169367774981	0.0274846955305442	0.0180027785913104	0.929203244722614	0.306124653975337	0.700184390287191	0.00676623309936602	0.701374647539435	0.496175659811485
0.0099020479880458	0.0185141527304512	0.0589901880588085	0.032296255063466	0.0366629338680816	0.224065370229967	0.0546036185007565	0.279599600473691	0.0300637313372061	0.81166381907626	0.0131210389545735	0.0315160780724846	0.049239727147999	0.20739052975986	0.326492579017423	0.943017944234759	0.0263931374195449	0.5110937175073	0.709196339240133	0.770340207850436	0.781333828907295	0.0213485478732703	0.686411068676367	0.00974129094603235	0.10759782072456	0.00885102391479316	0.780338784131647	0.106778066028994	0.0608821356307068	0.15359640340829	0.120198573493382	0.0104099183378212	0.0429346868350476	0.0867318988234853	0.0600860394112948	0.0418964789178011	0.145885952474767	0.0363387084089442	0.510948879415466	0.024942899238271	0.198952549970794	0.0195448041237682	0.016843410357935	0.0104308898702193	0.950743340047761	0.285251790828063	0.624490051542932	0.0206108829820426	0.691237346247417	0.559435838082808
0.0142042111012206	0.0590501323739634	0.0278489022562056	0.0353253043445532	0.0209332173748133	0.307580633463159	0.0692754850878966	0.285615254648834	0.00567558216020273	0.828438129757556	0.0834439782792523	0.0108058815938393	0.0391488456480084	0.170101986691153	0.380917892518768	0.905473561028832	0.0143376072151584	0.601784466513081	0.762221192703207	0.919634975452097	0.693973083430372	0.0720483908486135	0.599337651029729	0.00930702647808648	0.15234535439065	0.00616620407566821	0.680218005580994	0.0560370915999843	0.0395563687929393	0.14232764574195	0.12008090785622	0.00813374072378519	0.0835088473761092	0.0874250977691145	0.0457061346873959	0.049639422060656	0.139466617530499	0.0303035358842496	0.618402582080442	0.0126798726560438	0.295366148151063	0.0370914009477674	0.0188507189891921	0.00686112745889228	0.958725914148133	0.417941062971996	0.557199590595557	0.00203917831185212	0.697433963850716	0.50229748168493
0.0230561458248391	0.040024890821158	0.0281942331668943	0.0403836074765812	0.0282187622098628	0.289474152033781	0.10488105131288	0.230110452541072	0.0116196720532243	0.787710593635837	0.0928217758304112	0.0216058206152349	0.0297907792893873	0.155676231843669	0.358932858039215	0.880940725563929	0.00671246284138688	0.604067642031571	0.750061588683174	0.975209760100091	0.707539135881091	0.121425381002101	0.632758359929897	0.0103410043094815	0.0727098813506159	0.000466452904461601	0.625536523712623	0.0337057583622543	0.0646092377036375	0.0948651137417627	0.134627361750041	0.00724064684122592	0.102344396581997	0.129586963212178	0.0286528669314556	0.0581035156381162	0.0509924602953883	0.00481067933967061	0.65393086666692	0.00334056075347563	0.366907958180526	0.0108625067772735	0.0123697776669246	0.00808117495206228	0.982901735141115	0.465380834146233	0.607475780180507	0.0124718828028285	0.638743966092545	0.571634112028867
0.0118717115769464	0.0402402741429981	0.0290402721832422	0.043534021453758	0.0159403697039715	0.275509215264868	0.0907417591490288	0.159440734587076	0.0108289065974359	0.760667694898792	0.0909621346542368	0.000911938669114177	0.0114051203435384	0.230327973819982	0.265576241947692	0.821059741296484	0.0369227810099671	0.594765814969755	0.73705617215144	0.956687553714943	0.69888433971379	0.101913312300053	0.616839774853934	0.00654607078439658	0.122845349803978	0.00569964309001535	0.642690985731931	0.0306433904933	0.0980433985224711	0.110784397230721	0.157329157792963	0.0253819358912378	0.10699929725029	0.117794768817664	0.0180894148941107	0.0546913450829487	0.0983141357461027	0.019873227225987	0.66009868557958	0.00883873442934234	0.446929308237632	0.0199658552951699	0.00213858565895999	0.0145508306819509	0.998935636316247	0.430952699123318	0.572220165248424	0.0121804113261935	0.653536726307521	0.607278948290275
0.00154235451988371	0.0766730693459794	0.0319363635360784	0.0422738883942169	0.00194998545688611	0.286104714691188	0.0742323123558394	0.127345459358362	0.000756160506451562	0.783767716907038	0.0432533210789321	0.00518862675194834	0.0407240962615124	0.211614163663375	0.217058479709315	0.827833320707254	0.00573519887414711	0.62431892723806	0.677963481711262	0.93401702150564	0.709594836487651	0.09302241046038	0.571921775360086	0.0407338227183641	0.169704651766061	0.000839325751454984	0.65340729521764	0.012457270088097	0.132049214933843	0.0468237690962163	0.219452192426692	0.0071577967529158	0.0709977431893127	0.155995643855857	0.0323070565497487	0.00696850571505562	0.118598372821237	4.47357689297374e-05	0.687623906097657	0.0020997536257681	0.467489675797739	0.0413918956809359	0.00131053959287273	0.0221118618923057	0.93343376534069	0.410242793866971	0.568575367341811	0.0215298442808708	0.671142801125734	0.583050123029126
0.0258037122746945	0.0487531145807296	0.0663266333869151	0.0434775997876961	0.0135677600026274	0.239080597893749	0.137103400680739	0.0992218066523079	0.0224317765913918	0.757935024265331	0.0573511764789832	0.00441086481662003	0.0192537192104778	0.205383540319776	0.298426604215251	0.812852895859546	0.0198109592902751	0.640791352534647	0.68475682993297	0.95237669382045	0.727150878512755	0.148457650177541	0.633855807132587	0.00616950497657811	0.172407479260096	8.377792057443e-05	0.737870657625308	0.0248303272846899	0.0798779931419598	0.0200208549026348	0.187747630394114	0.0214391392520848	0.0167993100050018	0.14594002064713	0.018160116712646	0.0511898787199708	0.134647929121249	0.0275302453131387	0.62963962329471	0.00750415638835376	0.477154372732547	0.0578022524414371	0.00139264000861012	0.0339553844607231	0.954225132234983	0.454727049176489	0.579862467263785	0.0112887314213784	0.57966201819405	0.643067514173861
0.030151198610529	0.0327779076331557	0.0409309751338621	0.0443386613627752	0.0583742677588378	0.241123796935286	0.148937454423715	0.12684826159079	0.0171598141145635	0.726743725801773	0.00314131024402076	0.00189087214322052	0.0166105827270936	0.28347180918064	0.312652333420208	0.779665138549829	0.00867443375615526	0.634223620186519	0.654978634636015	0.970658188309329	0.741856170962142	0.126488737689409	0.672536213553866	0.0120771972942738	0.272444830145731	0.0170494889899726	0.750964140140451	0.0221107262444393	0.102848088338206	0.0334776991564185	0.187642245320275	0.0171635409283848	0.00376574061283689	0.129385130862075	0.0207952147902409	0.135476432173228	0.0858905447361837	0.0250811284864965	0.602844745742199	0.00600892636790387	0.465157449223094	0.063514370428473	0.00285994629165757	0.0608248486813867	0.990291636522903	0.498472679509535	0.670137123513214	0.00339480944254047	0.584871410610975	0.642310000677982
0.000705690875053203	0.0622943282998389	0.0224922874184994	0.0711615007092829	0.0669913529342652	0.175182600577123	0.130859219855272	0.167010220518959	0.0116663367720355	0.702457605849975	0.0206170890562297	0.0554643017371103	0.0147616049338559	0.215303267303997	0.380505269180916	0.820028594488693	0.00667198103362978	0.559462102459605	0.672207186870035	0.931837119678497	0.677787656549797	0.144719052556938	0.662703511780767	0.000111479944592053	0.27987334089554	0.00220003065258284	0.900257695010074	0.00849815978473767	0.148417089545494	0.106550952493318	0.236611461366365	0.0249585220982668	0.0549445483678034	0.134741872467656	0.00811395422155001	0.104126981251521	0.0826481241756476	0.0118645345181497	0.629710257864668	0.0066206454905928	0.512856335992036	0.0372647500232305	0.00372307962924082	0.0421326747599566	0.936753990483663	0.408131008324973	0.621366785529935	0.00761637170269049	0.620127879970415	0.672734587635954
0.00346321818275978	0.0298401870600443	0.0151689489180023	0.0716186118117009	0.119124822477082	0.162584009427569	0.174231448172913	0.165945632546579	0.0119387369533983	0.642542844336891	0.000535932636895458	0.0185340373935519	0.00370998391162374	0.241508831608336	0.346987610983995	0.868368994047139	0.0365858105285885	0.590073930219869	0.631939137863237	0.96939096928351	0.681115503311497	0.112801934023413	0.683611069510417	0.00889576589057415	0.283037220014256	0.00791003022688854	0.890865177234888	0.0434907693008942	0.191650299879513	0.114643304992808	0.230709674084562	0.00574051940720537	0.0461394362562537	0.1439886335187	0.0164489582225129	0.155278566635852	0.0894329630121652	0.0411229528468407	0.555586347211864	0.0170383449056656	0.5059976284965	0.000452779803956187	0.00792802247849168	0.0310673230492777	0.961946407222811	0.442111746222868	0.558010654903437	0.000717794890998089	0.575793026347014	0.604671091662864
0.0115930790130487	0.052413768225282	0.00861185235248363	0.0504052967967684	0.106692649363559	0.134310766260827	0.188148340632413	0.146279596552673	0.0270584419027277	0.625349225291641	0.0362649293088476	0.0140916597177931	0.0265159169423934	0.244306401804607	0.434415604738534	0.901658383598189	0.0023626208344715	0.550035283781376	0.616028826984462	0.981003599367235	0.710326869354159	0.0639051894284636	0.704166635754171	0.0177057207275363	0.294040212699644	0.00475590158438248	0.858392665026009	0.0969337027447142	0.165770747298519	0.0918922720171502	0.216802705152808	0.0391267668307963	0.000788409447229291	0.0589654644355126	0.0150792869794553	0.194482795567514	0.0839604451447799	0.00592354812033938	0.54542577613171	0.0241976355880769	0.534557568398228	0.0257485790908587	0.0052970349831547	0.0694580107681805	0.964298331877241	0.478630811662201	0.58037812974866	0.00535864052959173	0.524364808150185	0.608696417588957
0.0359697449856153	0.0114690743816648	0.0465308720072668	0.0195557476865692	0.0654041758831617	0.0723661276972386	0.157541938510696	0.149721162257881	0.0139999698044278	0.642332901018166	0.000441122632552753	0.0201819320221478	0.0361167181180716	0.206770154215523	0.505260672684246	0.836555676312005	0.0101246665492104	0.612609323850217	0.608281190612589	0.941697362127149	0.733274115357402	0.0186173652573688	0.568619739735207	0.0200978480059756	0.26318698566325	0.00630412822948156	0.889871179936447	0.0986315796761962	0.152557057886074	0.00753346385223544	0.188337220263029	0.0224854405841048	0.0360337632381968	0.0674982572632539	0.0114926306472905	0.160597732824559	0.0746647319811553	0.0320217501341647	0.52803843329841	0.0204678628153796	0.560184980094188	0.0790375802956374	0.0250678078250198	0.0545359525925735	0.928275815413829	0.417644975963638	0.548199489318381	0.000108532152462845	0.502556186957829	0.632624516489909
0.00981240165113371	0.061449912779983	0.110316535174817	0.032917135336656	0.0430967148471537	0.0756577521382863	0.0711844178415377	0.241108268956094	0.00636289676764279	0.689891537594371	0.00384320634346091	0.0197756268991235	0.0581120735007852	0.0546849639216758	0.560111413927915	0.83246378620284	0.00560978476767609	0.700756097421561	0.588602211176546	0.94448059225919	0.728849745749994	0.0311398177286425	0.563396441009997	0.00285149037528652	0.331966628435061	0.00186784978637433	0.845664626591664	0.0697621700163811	0.135402503154071	0.0314478091144674	0.252381448846342	0.00950851115734541	0.044840942490624	0.0692642405629097	0.0360457618449763	0.175406154613178	0.0747915719723743	0.017929834619191	0.603535668714043	0.00864766510584397	0.529672524260507	0.0015539682759318	0.0657864554711019	0.0249326726091474	0.999170705895071	0.411563382513918	0.56404341197594	0.00127827053463018	0.582469063214558	0.597928951846705
0.00655603865824898	0.0782334014159478	0.12023964333671	0.0382690773302126	0.0216958417877409	0.063736107167895	0.123166723334804	0.205071096428163	0.0174559455658739	0.66006353131101	0.00750659055463952	0.00434757546538586	0.013401690560722	0.13201052922869	0.58708700407076	0.846631818650106	0.0123986714383356	0.775745862603797	0.569617523994945	0.889944276477548	0.743131632218273	0.0555640660302931	0.539128242120969	0.000604122778003998	0.333987472317076	0.000699643008169637	0.76740902251404	0.113556347210228	0.035744437706048	0.0258051335273233	0.258393995952422	0.00052777344519251	0.0471552117583635	0.100000662335478	0.0447590281109643	0.192526043605646	0.0644801643454145	0.0633829696018777	0.553619184614736	0.0236779014249965	0.524585151553997	0.0159645672598131	0.0117927032037257	0.0267997253610994	0.959409247055493	0.503065918039127	0.604463894110393	0.0395316742702945	0.66106944651303	0.598462056220209
0.00702574142547088	0.0183563805359201	0.107523537471144	0.0215741272532793	0.0115384108484649	0.0866749597926277	0.139231559737539	0.0836238942436793	0.0226217925534347	0.615156851743477	0.0157356270804284	0.0184006179633331	0.0109108023668581	0.143848356265121	0.624140158783241	0.783805963073156	0.0131828153591084	0.7393985012025	0.582977784375569	0.888378402729075	0.795769872301049	0.00235404209172982	0.524265345008331	0.0107133025807578	0.28219202334842	0.00684208461594329	0.808087590506456	0.0661344022471523	0.00458390949446852	0.0491395565023033	0.244048161397273	0.00659862421857941	0.00704305103875048	0.0807558694469676	0.0547550272115523	0.148319615659655	0.087931688113892	0.0127095478507957	0.499586974194592	0.037370385285577	0.610572284148541	0.000111431618595342	0.00214887745345858	0.0589605026250166	0.927899573097288	0.49614143936037	0.621766382463301	0.0219967716019581	0.644877967231516	0.567668004051143
0.0148943116038342	0.0196360074930208	0.00207260506169887	0.0286130875982743	0.112587154252563	0.0816782663356059	0.0882526628773464	0.015652403523336	0.0203664779088663	0.576004273819168	0.0346849909716176	0.0160284968381633	0.0859252409662429	0.272016542249785	0.640945894942941	0.809759916864124	0.00958553790786034	0.695069845295138	0.637010478675335	0.985420473279593	0.845627776976444	0.0329298723867948	0.558828359686167	0.0277351240303239	0.208659506119077	0.0139035365317742	0.850459399230783	0.08229816091993	0.021025167443013	0.129008771875736	0.223500872240916	0.00443513796643536	0.0563410875291872	0.117942079125506	0.0308206865262581	0.151120265121766	0.0614777962055139	0.0791085194629932	0.531078865141217	0.0562985530733107	0.590968101337844	0.0282445681581722	0.0401699986562561	0.0408674097873611	0.852024385686811	0.514181552085925	0.635934516411391	0.00869994318166428	0.633776146051957	0.603345693787956
0.0315571514207609	0.0123835737755569	0.012168385803022	0.0409822428482626	0.117251974796034	0.0533430509925266	0.022008620900162	0.0108436560822971	0.0471789473405731	0.569697881407187	0.0189627291038086	0.0203679182991289	0.10537522988003	0.23799401574572	0.631625135270876	0.794417601035006	0.0437193553666381	0.700912867808866	0.580552446635008	0.996368588264509	0.966164396630949	0.059860087140201	0.651495975378296	0.00959169697631973	0.144424826211867	0.000166349631595277	0.896923203192969	0.0488302569045482	0.0298058279044109	0.09952425658801	0.317901551877267	0.00649965844492817	0.106766727081979	0.0673520093114194	0.0304107482533934	0.113052352663106	0.11505781156894	0.122966314835371	0.440881426719465	0.0771752899561441	0.53418029116859	0.110611019343126	0.00113648621397684	0.0114522135727675	0.765046929736968	0.560925556572393	0.666389966822857	0.0250849505892601	0.646750305697943	0.623661260978049
0.00992631517928106	0.011046991809165	0.0653851159203965	0.0294290169662561	0.126390665152798	0.0463179334940287	0.0601523888689491	0.0268189815839027	0.0315845946868287	0.607124623292557	0.013499613719064	0.0157616042913659	0.116822026060191	0.246267607502631	0.636699828551202	0.759676990096568	0.0137903789402503	0.688261136794107	0.472018076253026	0.996222583011101	0.99453541926085	0.0658758218616777	0.652785799911054	0.0141993440515165	0.183390939101436	0.0107967912589831	0.875634138139357	0.0151986483211842	0.0737963157428847	0.0368594335631688	0.328060256387724	0.00811522114021725	0.152608431511599	0.0140185441325658	0.0444924782005823	0.110390488930215	0.150445587183349	0.130824149803725	0.491835690859941	0.0763406340776217	0.50142362804517	0.0783989604310117	0.029785649299393	0.00289674591674844	0.782937992500412	0.603896116794355	0.707567018718794	0.0216442776379933	0.629573348993696	0.633225409130911
0.0126060522743377	0.0125812384216977	0.0760718277516112	0.0339880970495523	0.137729315947052	0.0697963901261204	0.0971022232908828	0.0551299079089987	0.0323942328533845	0.567377319773011	0.010045978516659	0.00700266315564256	0.0967495664646909	0.256055434758021	0.645674744161818	0.760087104405635	0.019647742170843	0.695960215002353	0.459474687326085	0.989789140491765	0.98529970709597	0.097946895915002	0.661032229573671	0.000750578324963735	0.192681977154465	0.0138018877366071	0.857821275629773	0.0012818788999982	0.0709784302752299	0.013058883994935	0.330419095986272	0.00668224880183847	0.124033864304662	0.0280956533966521	0.0375975677790582	0.166094063238494	0.131293515602028	0.122400259377839	0.452250405887363	0.0632116119754513	0.513229473292294	0.0807005851406728	0.0371105289983228	0.0112077483927408	0.838696327882414	0.616970611928326	0.698000454187949	0.0149337075730614	0.644065601716991	0.620896887176809
0.0124972365788003	0.0135798992589439	0.0262555766234493	0.025937141478657	0.205918184164733	0.0592162310438753	0.0727872262854779	0.026446073616629	0.0353334535289457	0.462739357413525	0.0398743274953313	0.000374863814963574	0.12927967484458	0.241565119792612	0.601065423603273	0.757732201602992	0.000186994420250594	0.673392682226258	0.505871875130329	0.999611367020821	0.995771043557867	0.0871576380104873	0.628507615799867	0.0438314568695853	0.2364430492729	0.00069334869276631	0.802773069182075	0.0186665035484145	0.0113428082511345	0.0151970320381655	0.313141787937506	0.000502801334638247	0.135798162751388	0.0162531298449837	0.0353304144274413	0.175377828067822	0.0437702138939523	0.131987790610335	0.394057317191075	0.056913776345726	0.49022410775757	0.10788975648801	0.00055038259979514	0.0362047393588552	0.91684652317017	0.539995226290515	0.689562884007903	0.00839663664967175	0.629268869039439	0.550044890738677
0.00751515339350171	0.0097822655099292	0.0338737519424842	0.03108801169843	0.111141665638632	0.0101418594657109	0.0652151211475731	0.026418864236572	0.0422753131195755	0.427887242406243	0.0334448092158332	0.0322847255963915	0.0659325047471188	0.253612456830509	0.630499973234643	0.749784166502968	0.00652902952645841	0.671487122553572	0.531335192770413	0.990968551224022	0.99100244388441	0.0763228278168513	0.670040941377297	0.027733802926345	0.248153490538582	0.0103943314401117	0.781605320430201	0.0353253189558427	0.048750393800812	0.0587587574250801	0.271986244773453	0.00573476718257176	0.150039651683514	0.0352366829180821	0.0393546127519447	0.159732181562788	0.0422526352161078	0.192239705318713	0.43612960904692	0.072405471288067	0.495651865907021	0.094049766615904	0.00357666747910307	0.000824884226857204	0.876787636587356	0.503900352278109	0.629259493514022	0.00144878186674374	0.639347550070925	0.582922059353076
0.0114894040654327	0.0441489510501746	0.0331478211522555	0.0326484542510987	0.0382028804339922	6.29673704511208e-05	0.0318535698144266	0.0453160965709903	0.0441828351041399	0.439445931573388	0.0353132225043169	0.00464686931094061	0.0931389707516607	0.238110296757861	0.63996920520732	0.695614473463282	0.00993678048593201	0.637088745436028	0.518954165627025	0.958894692404923	0.949475105093401	0.111085469628724	0.690511850419121	0.00551423639248691	0.191534909118893	0.0226570920331116	0.738634111495469	0.0539692315255574	0.116314803007523	0.0522647950302056	0.243526463601539	0.00976696454407579	0.16179637517806	0.000191532232160291	0.0438035058897749	0.306679968124742	0.0610496537605391	0.0704461700500991	0.387583355238436	0.0682215947872698	0.558887558884075	0.0354241274589906	0.0155453377027961	0.0622991738637108	0.824294568065611	0.534462507425452	0.60878856296876	0.000547046424885981	0.582441927527159	0.562086538999099
0.0321908451523377	0.0645227878755477	0.0897916905943606	0.0106492670708667	0.0670442630785536	0.016463504528666	0.0323762267798516	0.0479876733579848	0.0532824185821071	0.35873127677186	0.00839008587599061	0.0348073336458354	0.0665252014116282	0.264490891933428	0.654772966274898	0.616341306831488	0.00557102805133526	0.711722316047678	0.477552373817423	0.988711359732116	0.93246056458018	0.056167316446449	0.672505471360433	0.0111943679674353	0.240005988318481	0.0202782383722555	0.761821051877359	0.0515423205257128	0.0324916406063858	0.0575679077730052	0.123330641063477	0.0179095647970128	0.150820166430094	0.0444860320720535	0.0394173335829984	0.308671513648445	0.168600228952825	0.0299711163710131	0.350933398723503	0.0621466020027004	0.554727760230263	0.0272279752727305	0.00794437621242966	0.0534312396523496	0.847370934396081	0.522801940030892	0.634023231743006	0.00794962492984658	0.638462203177834	0.641895869167277
0.0233133510400292	7.4271424201447e-05	0.0961235009478727	0.0148627327404696	0.157990601162315	0.0347599869847823	0.0677855547624597	0.11415028897071	0.0374034263623864	0.463731737011399	0.02558614678253	0.0335437042962136	0.0123245992306475	0.27222175341327	0.748765292848643	0.69512611399581	0.059288768743828	0.682563458651721	0.444895513949313	0.996975068554392	0.947092822041147	0.0673414336770185	0.653986187667307	0.00769096056231563	0.28012815210508	0.0105805666039463	0.810533886437468	0.0106248101820339	0.0269085082488389	0.048078291670128	0.120605806653392	0.000259644678090272	0.191506278193135	0.0242192245210127	0.0408338481873157	0.311768142786919	0.177227760951794	0.0815459575157427	0.366308721733723	0.0546868608602026	0.493110309319044	0.0276395763642381	0.00918682010975024	0.0135981070140753	0.825531428468685	0.506909935778399	0.780041354661888	0.0401400387467851	0.587751799655152	0.66772105954845
0.00894455315111217	0.0118904580593515	0.165166379636169	0.000927547748054354	0.243021564125447	0.00384618831616332	0.148280595029768	0.0616080763095808	0.0613642886878737	0.438108964923455	0.0454147375709869	0.0333116137620132	0.0145796087709385	0.389817253285181	0.696651290609729	0.591790260210094	0.0142265692101945	0.673653181183906	0.36886310212642	0.981102705634901	0.990965702642949	0.0112992082638243	0.736930406985594	0.00900726963985018	0.265336873888171	0.0109743576411963	0.687120558137973	0.0614042975178584	0.115350534821967	0.018003241052632	0.0819425381346807	0.0126289560145197	0.0533266643860303	0.000266042934821173	0.0383750382479082	0.29406266873166	0.0446432471516591	0.116959865039043	0.388329535402916	0.0341333293424197	0.568931710436067	0.0876169901498225	0.00984344362237908	0.0263477729666645	0.834952229336246	0.422535706971684	0.711233343959601	0.0178114990421106	0.667011224332049	0.558272453331005
0.0306132837130837	0.136910083719332	0.122401074823362	0.00138451757512251	0.25162781782224	0.0334130601219237	0.146022678882046	0.0490217922491231	0.0697621457015542	0.426533538916219	0.0172429671100031	0.0278254933751804	0.0215902277603736	0.418689428879249	0.655436429564942	0.599900524227683	0.00353774550926951	0.691369071005596	0.379897444401708	0.980115278812226	0.948971245990268	0.0037124775569516	0.710292120934928	0.0155557715901031	0.28268198158861	0.00644445496023107	0.664106904598442	0.0936644054736465	0.0726745594659986	0.00601468936805567	0.0803068379581236	0.002863882651269	0.0569956782351611	0.055577480723019	0.0374153960403743	0.301842759660754	0.00479512120284921	0.0959403911690813	0.4722168693615	0.0230766729691191	0.542621732634772	0.0949903657016866	0.0266421257012139	0.00455388620446004	0.884816348870368	0.362935568705444	0.65680001030778	0.0161017996925612	0.743443902265859	0.590389110624256
0.00654290494050229	0.0877280605031267	0.112389008537709	0.0211948293096488	0.301371681082539	0.00588339055939986	0.0836560055276586	0.0528286593809821	0.0572865045856136	0.512004160023825	0.0279106661151525	0.0394742877970565	0.0255357444842466	0.369509241679579	0.618318006960178	0.60920367319646	0.015302204773538	0.657002147815916	0.423682510485857	0.988064652464193	0.95772930848935	0.0253132268735476	0.729633598017722	0.0175471491535904	0.287391424721776	0.000572772607507354	0.601866058945365	0.066184375806091	0.0604413434275501	0.0555905017860163	0.153572244043371	0.000730817882412306	0.0597393553247663	0.0317320586989251	0.0424971433033117	0.263999570718549	0.0321191005003084	0.107627330090465	0.498194050713552	0.00220166042187279	0.500781042530916	0.0419356366984243	0.0219761140724952	0.000949458440862111	0.99403825605825	0.377001909357216	0.66390742301479	0.000420210814136623	0.761979093599387	0.602841165574797
0.0072871727435914	0.065536982056148	0.0836209188139314	0.0273376306007443	0.323044483649062	0.0698874737860169	0.0695632063727708	0.00923992939970724	0.0390038957510956	0.510444159958313	0.000476206111668161	0.0039777617924476	0.0624234895831785	0.259515259182231	0.612235235246875	0.595868814908262	0.0186205114768327	0.634228452444006	0.448836279271209	0.994228751862906	0.865814905593833	0.0239789466516409	0.664044793218235	0.0262001906771791	0.309415056786573	0.000705157901106261	0.5832282648324	0.0188443152948754	0.0736060257663313	0.0280107753184114	0.241149056761422	0.00113562661009789	0.00918955433515189	0.033305882944758	0.037826519103148	0.263828908472946	0.0221113755610271	0.117986534240078	0.49864235835344	0.00311370161720303	0.481567215285224	0.0112608565843869	0.0122397310295099	0.0152709582982755	0.989057441092219	0.395866651832516	0.669339989813862	0.00283031433667469	0.762956327451038	0.656996316405837
0.00176590684197637	0.0267221915065746	0.128143422107401	0.0246133490093822	0.290078801032455	0.0557513806138302	0.0505309711930207	0.00853647610582816	0.0433917865998187	0.445845389688713	0.00936359728919017	0.0152865354260945	0.0529460660300757	0.320486399347597	0.615611527048279	0.562956855085255	0.0197177728717197	0.59365361673364	0.496623347307463	0.983417829229131	0.829049767753785	0.0322110926116885	0.70461251145866	0.0109513590031973	0.343722225751807	0.00605712716137209	0.632330461925939	0.0357479409383557	0.107098653693137	0.03999910053223	0.184239913836766	0.00126340775712877	0.0479708241303451	0.0281960845615449	0.0381837409410915	0.32323882848132	0.0441179463039051	0.131686490297038	0.517235208304887	0.0167520862091717	0.549674013539954	0.00925883530313245	0.00953171912152281	0.00438854648733173	0.983707513759871	0.378343555138847	0.673555261618005	0.031991670179535	0.699326610073808	0.693133619603247
0.0027737787904054	0.0173323538906416	0.0828017749914267	0.0309952820732494	0.350803789838291	0.0642657799483639	0.0022991624691492	0.0341628794616141	0.0311472553117055	0.493759383330272	0.00527943098708107	0.0259496051390604	0.0911334156492203	0.264434505266752	0.580858125568607	0.550425109459453	0.00366528349283857	0.548678672043393	0.520330472640937	0.964092403275022	0.803678212499417	0.0358903379956888	0.679514110076092	0.00455731483156851	0.392049445010156	0.0127658400182122	0.643018056729486	0.00689098740099353	0.130957424612584	0.0875367970134694	0.188068439335329	0.00214202734312515	0.0594457853452181	0.057844500723645	0.0290836031970241	0.323451149842056	0.0249301092116298	0.116555541679641	0.538798453181843	0.0136810406420489	0.628627553757008	0.0368664038319284	0.0187639162089323	0.0327589651467507	0.95758482570463	0.355255490530583	0.718668109548384	0.00846879810015607	0.738514393362488	0.614975024001205
0.0282864638489903	0.0114227884892974	0.111175930803898	0.0142493468732547	0.379626894839414	0.132419055597827	0.0743955010803137	0.0772223317851853	0.0323657581112471	0.460327856546437	0.020371059939681	0.00826635414130881	0.0480475657228761	0.198680955382039	0.598988559052212	0.548297550557124	0.0179068787400049	0.666514057362511	0.538085434959618	0.987886250048969	0.776315189455501	0.0350868282167414	0.620964837260176	0.0020043704271099	0.369543439526537	0.0137760387047988	0.55716878238681	0.00390605038119096	0.0984974303873046	0.0616242495977354	0.0497284037148904	0.0202931290472157	0.0904755453953399	0.0630125466079049	0.0328594892370237	0.235550869951306	0.00767714638058099	0.0736180555831572	0.615613119125212	0.00994074088062618	0.591645251604491	0.0167029117045801	0.0158527693626524	0.00974284290345139	0.862572853034452	0.403176236091206	0.67861611836199	0.0310412379688944	0.777107950625703	0.547217066031211
0.016411355216203	0.0463571330171806	0.102950414334992	0.0221491391858697	0.349890813816557	0.102356148420704	0.059646759865397	0.0665610263074384	0.0387570559929464	0.376368728109247	0.00307561576249179	0.0254379085092772	0.00656319690076815	0.235098451618453	0.586999942229796	0.588664846929181	0.0220424652462368	0.724664658825583	0.59681189644784	0.978747737286459	0.78945316007259	0.0262040165346943	0.614350572945727	0.0312450420166351	0.423418443801614	0.00366562083342498	0.534669720840566	0.0438144272534101	0.0607907664832237	0.0786203022108094	0.0466198321786	0.0355394014490595	0.019520445310037	0.027681134901568	0.0729470234359429	0.237487021470564	0.0431868583224656	0.101443537347687	0.586885221289812	0.0282615723934524	0.566021298077637	0.0209514792784613	0.00124898562931736	0.0387152999856761	0.870031116986694	0.384346210549597	0.639639327647898	0.0256067861637234	0.790528492126078	0.558205812060587
0.0265558843769017	0.0464788729443374	0.0739152249341562	0.0373920918600264	0.33313106688323	0.0630380601375565	0.0147797788090778	0.0763460835460847	0.0430555782975581	0.364510902440598	0.0180878834683004	0.0217964668102651	0.0143517937081395	0.292170323872205	0.580166114826413	0.656989889897494	0.0302027591775962	0.850036038901797	0.629602403194937	0.934007537600524	0.785647668112487	0.0643083041228623	0.540375138321308	0.0164091625008454	0.411803511126327	0.00187278946306657	0.522564169294717	0.118239948505696	0.142098706820004	0.108424445526122	0.0147195540410269	0.0100120171218083	0.00711005750997367	0.0165533351415008	0.0777562867933744	0.333395396329179	0.0366722137693762	0.0648513944333765	0.59214625545433	0.00301758222999089	0.595480315014252	0.0136573736083075	0.04243988882957	0.0237521006362643	0.868769517500885	0.392809118984431	0.671561616044291	0.025623189268902	0.746506824338725	0.507239169715275
0.0366972011476108	0.0285907367672454	0.0627153464788727	0.0352235753045627	0.305641794650262	0.0862571113040307	0.0136417245382888	0.123008259366957	0.0466072889101618	0.26080910117747	0.0299139488354948	0.000424915464469645	0.0367739595337838	0.356589862419525	0.657868502833174	0.719201985355577	0.0306377419181294	0.864764036978519	0.675574146710347	0.998935690981413	0.805477338680915	0.056598789292308	0.565089649245113	0.00930250476941079	0.359603918658246	0.00400864549790726	0.523101358739292	0.151897469743389	0.113216783802068	0.10281173357987	0.0725595640262885	0.0111210098273685	0.0395000710927766	0.0093448496524111	0.0803645280989042	0.3602858487478	0.0127647832148972	0.0745070048511904	0.505593447673268	0.00949190746117134	0.595120548407652	0.0160481092825826	0.0504928485728851	0.0108781702130376	0.755088918499894	0.418591149893967	0.597588758734981	0.042082452515271	0.692018125207538	0.441502239458032
0.0359343407691268	0.023950553298971	0.0308614037271135	0.0228145058262113	0.238591162676431	0.0622158315822992	0.0277327100758552	0.125150890294876	0.0331419391855668	0.235259626647333	0.0495895870891589	0.00843946537795134	0.0255320399537507	0.423342241634112	0.765290087364091	0.786234733063702	0.00156617952352114	0.880835237156232	0.737261585208765	0.993833015567808	0.763062465421825	0.0495717369652952	0.471290961852596	0.0387252398527046	0.429287176922018	0.000651324243489765	0.545594532462736	0.208888836054881	0.101493128656105	0.0722337439502205	0.0347859739700317	0.0281822440753477	0.0145995250349715	0.00100907878063913	0.0905629857562959	0.317528948133542	0.0399455906793555	0.129149915324401	0.61214583627041	0.0133609469465649	0.588182000719062	0.00889650788889126	0.0513630561965917	0.0347906840412637	0.818114104472279	0.336193166864658	0.603542629550263	0.0111048186340975	0.751463789188243	0.31263247206194
0.0153525479785661	0.103573664820351	0.0193950865712576	0.0416507641383188	0.301635916141746	0.0456924502226724	0.0159316957718695	0.148388479783331	0.0383463423185645	0.257526825523436	0.0592367283954848	0.0236185334096326	0.00472191792296868	0.440791160470161	0.765851408137527	0.750884129141548	0.0121741812385263	0.802888757226248	0.78864462297623	0.910089477426954	0.730770551288629	0.0738814942219163	0.497347013830918	0.00557672030563739	0.498063095129743	0.00574007517858522	0.557827375237524	0.206628814994382	0.118331507628143	0.14788947849921	0.0133493018394476	0.0014720716266251	0.0572474237410178	0.0722008786498821	0.0649240985100257	0.248178982622691	0.0951661321765495	0.100082616525164	0.593017025737471	0.0128416630639871	0.469863536254149	0.0125666107160509	0.000317073311099702	0.0334957910580683	0.849202061963131	0.217593661653485	0.685037122489383	0.0553212211777762	0.742949228360913	0.393582513089972
0.0199231235740948	0.0605080922135526	0.0470804872093123	0.0524919637895197	0.345735262792598	0.18331256840346	0.00616135152394618	0.319341978362528	0.0162271021293783	0.2742414877633	0.0142776990474609	0.0198169928947044	0.019827984361415	0.345059376757991	0.726263017852568	0.768184099242278	0.0307557494714597	0.788122417690202	0.808400816976524	0.927289997312742	0.739909934356221	0.188897628794964	0.538256994878373	0.00719831258539452	0.391861375121021	0.00634967933322793	0.523614346086653	0.0901452714011243	0.0984762266409905	0.0819022602392577	0.00750902009698314	0.0220664843870797	0.044806084882133	0.0569122324781577	0.0431111334182478	0.199015799038032	0.0711316957251399	0.140972341842627	0.623287199572058	0.0189754927179615	0.39689325814631	0.0272791480535557	0.00728752472151683	0.0454408429159386	0.851138592053441	0.325456427984029	0.612352512601551	0.0159643412285461	0.716300826908053	0.48182275683327
0.00978358198912218	0.000548360915216478	0.0864187377946119	0.0548415096889418	0.327583238028211	0.185161249316839	0.0651402500908353	0.222062339013876	0.0152231232541629	0.282567444977647	0.0419306495477604	0.0135062322880553	0.0015599261815434	0.321266268086649	0.791185543750396	0.79042921399792	0.00617835235718325	0.938280794680935	0.839377825547718	0.98547994706313	0.811303354942968	0.219946596244779	0.516008422259572	0.00352950980107461	0.352417587908742	0.010952600591196	0.39217217772996	0.0803523741841878	0.0788164743835733	0.0467129464202561	0.0669890558565109	0.0103095693358213	0.0485204926527607	0.0363305327733649	0.0434788404168912	0.168181409362532	0.0505387879333183	0.082763783997953	0.637518727532082	0.00852872929928604	0.400796832864213	0.0399489728848586	0.00115376975420433	0.0484063145398857	0.927475079859525	0.386297906046674	0.592888513043213	0.0130069686184363	0.724321854463562	0.463304554136987
0.00957571537528009	0.023530638428735	0.108351426844981	0.0478775931954973	0.256930732178727	0.128288451614264	0.0624161247951121	0.144054945504142	0.0126164916998967	0.327221126235043	0.026801000268922	0.00138686179068343	0.0476435807150916	0.335294985283038	0.774573643069288	0.877155698279411	0.00345022116670992	0.937228841755675	0.842098687511121	0.997009378418918	0.84978016183718	0.267801079308952	0.534758709269954	0.0037820928788464	0.293577910863422	0.022939128344429	0.523152682838994	0.118531770497233	0.0368847394242911	0.025231341579543	0.0610288868707668	0.0125855172018157	0.121670182787101	0.0137479104809527	0.0648557078340219	0.2894196789482	0.038723318236359	0.0579008565931014	0.745487112251625	0.00606813406631582	0.361170908420532	0.0549219065421272	0.0142231209069744	0.121944106282876	0.852196149204767	0.47691622674167	0.572247274937087	0.0039361539587289	0.730203156647785	0.441885204372926
0.0181158127929337	0.00398658192165018	0.102198123008382	0.0560824111582254	0.247096133549898	0.0859841702568652	0.0494662078256241	0.107766656818221	0.0143468297075247	0.321364000965656	0.0101792137214077	0.0220458475293225	0.0318238797556139	0.290094395481324	0.816146627498772	0.783992946450034	0.00916085850938904	0.969269910468311	0.859640389318349	0.992383981752527	0.811217941178842	0.298197085620858	0.518631116837956	0.00686963782674284	0.311429574602847	0.017869185948048	0.55315986075662	0.101883644493914	0.0441617735448051	0.0328953931787293	0.0177461537219334	0.00100091141986502	0.0953461902230563	0.060929086122691	0.0803832427826662	0.275161986736298	0.0474043241986821	0.0723636962433572	0.843531352823384	0.0122357575985456	0.348455539309126	0.00391471007670291	0.0607067898601339	0.0291295873823401	0.878902077539941	0.527097405904631	0.551647207852113	0.0105486445746184	0.725130161019243	0.468492727236657
0.00511537009202748	0.0151238961950726	0.0930341825806867	0.0648692473803068	0.22749550956223	0.183375201989712	0.000681379486916373	0.149346268765907	0.00521318735260367	0.381756804130188	0.0519503261603726	0.0163186589787049	0.0366773261408137	0.307571103873317	0.853661409623494	0.780176778993105	0.00978362648837416	0.982261262587397	0.843125590642247	0.955318050730646	0.782174493852835	0.342901686924344	0.463481664746804	0.005674930680833	0.331209013469366	0.00886974228485846	0.505194751260744	0.0579635169187573	0.053713638972262	0.0328166636865506	0.0194279049428509	0.00448625243216918	0.108549576261605	0.0482646543300397	0.0734486698067595	0.24217905514031	0.0475943861319971	0.0256295262752006	0.884076202420449	0.000220087867605024	0.367668462286672	0.0239084048388215	0.0233604823886038	0.0663393768527604	0.868877707846591	0.553714040759635	0.562232866708925	0.0353570879424317	0.691509448721	0.460700948783754
0.000763283380415479	0.0829525411667312	0.0724074981394849	0.0639542766569745	0.195898540902343	0.225792379372171	0.00382016413923644	0.130565514919174	0.0125066844767224	0.399338993926898	0.0671904028612755	0.00862684451431757	0.0255624244759772	0.323338255757228	0.877360310857566	0.839407042059193	0.00398710666375376	0.978842843679801	0.855239175823022	0.943628983191019	0.799418742723642	0.342286648528495	0.470176123848983	0.0103485747739851	0.378676791585396	0.00904930781098583	0.493583093591088	0.0673222637304696	0.0434505833516986	0.0332299408677974	0.0140595533363424	0.0178989237805891	0.164360711201614	0.0124087878582024	0.0808418507437038	0.21446966489206	0.0831469532265244	0.0196420152790237	0.945772625466852	0.00950139593580039	0.40080846670598	0.0233102551047955	0.0538934136137216	0.0676676506159309	0.903227650905933	0.528610998353295	0.533951610184251	0.0148896124268682	0.642087880629635	0.413486530037419
0.0213909026709935	0.133329034243278	0.0200362461539791	0.0415638452934759	0.204571356003617	0.209137261651201	0.0113068201265383	0.095051311435015	0.0168347672214303	0.366474132103797	0.0408494264496367	0.0166848392497984	0.0318976422482896	0.285093801164346	0.803536132709975	0.818418723733855	0.00124216287513625	0.951057044227698	0.771681640808481	0.973037169502524	0.863363580587568	0.233542995851617	0.452331896235654	0.0204626324940672	0.36793854053329	0.0197246043937111	0.522904866024251	0.0463524484145812	0.0692214834878751	0.0477497004869593	0.0118642614348437	0.00119509366829872	0.0993381096080542	0.0204292880177638	0.0811209664279297	0.0914515921470013	0.126279105979781	0.0375018016692111	0.849634602250272	0.0262769766419743	0.349465102621467	0.0743356298267395	0.0205305898314787	0.0791093738077912	0.892072563838783	0.536546386528305	0.514317849347714	0.0171878579318187	0.668734676975542	0.461832694979234
0.019715666731363	0.229501176101263	0.0545346329444742	0.0517157884031286	0.280127113110686	0.265257214225422	0.041645841016163	0.0831597386224902	0.0274144729792529	0.427307983035886	0.0412272289780014	0.00839621826371013	0.00345453966926234	0.245619296472413	0.805342302610468	0.853244749074692	0.0259681554349804	0.909407303412687	0.776480665442065	0.974808710011221	0.773148135421188	0.233093244669747	0.485458427504184	0.000577302067129926	0.368459437646914	0.00447431567458774	0.487520432053535	0.0487058342398047	0.080508265549048	0.033808396149601	0.0143658459596813	0.00940731926392863	0.0314205371617933	0.0259920367710983	0.0762980512013964	0.0930936970858732	0.112015032583264	0.0131962416484008	0.860728902581455	0.0216833055600879	0.267885118062576	0.0507601997520332	0.00383353910657789	0.110898642111603	0.851340143750425	0.551604546296848	0.505127621700754	0.0254930315786505	0.662100486611261	0.447415153269569
0.0116981030404442	0.194166556132592	0.0325352259507803	0.0592926500760513	0.280451207468527	0.333223208140356	0.0240546500119713	0.223551043854644	0.0261878489399173	0.434692975592872	0.00363321646453475	0.00303792259408818	0.020582290679427	0.249925900243725	0.715181881890061	0.863365840387721	0.0201148747025453	0.860009766985629	0.886858658499535	0.836264518945703	0.75796329336628	0.216791677399521	0.492734029442126	0.0195692842680325	0.410875281785477	0.00205070342121078	0.535350464346695	0.0611829998295604	0.0556655757688314	0.0655560081257778	0.0181219203354265	0.00642075797265992	0.0405352969539755	0.0215513704406599	0.0976692721404921	0.180493742531595	0.139289166688395	0.102787415828066	0.837242285412023	0.00949163271007614	0.291415828494574	0.00566265642499813	0.0189009864245713	0.065247116495635	0.906094612889252	0.567684876040933	0.609076158474235	0.0160070691628573	0.734398922314577	0.466068111879547
0.0022618130257292	0.17964455026448	0.0709215837049062	0.0548124125341995	0.283882015641756	0.280181052199709	0.0146032467345257	0.182023548998415	0.0286956816967522	0.414969473125003	0.0163959844001353	0.0456076620199588	0.0163980226037555	0.270077455469213	0.719868836938211	0.928029552190042	0.00797960973928714	0.798585955537859	0.955232709128517	0.797672275561321	0.780685456351906	0.228855274070238	0.493912936948488	0.000632273818373341	0.447953249839746	0.00244698716866592	0.649837644219254	0.0683604923611784	0.0283900586864554	0.0659806295215948	0.0168527578499339	0.00152180764699556	0.00517523186049282	0.0221836998504062	0.102422447313447	0.207729041529765	0.113675330771921	0.0737146909576649	0.875398127240444	0.01318968066885	0.374587239585086	0.0314395354000881	0.0499480647233979	0.0548439897435764	0.892710822122862	0.554145512370305	0.535092695089883	0.00947439848439353	0.736791488375427	0.504565975098662
0.00255294460384994	0.22599660729701	0.0751754229121739	0.0444219450555673	0.156175369888856	0.238033547871087	0.0584905256914474	0.118958844647177	0.0285586342432336	0.370021417204244	0.0337022732323138	0.00388396991421401	0.00424404836009678	0.338410667156198	0.664945397969203	0.933266014332865	0.0195299163674258	0.691623570422846	0.975061354986536	0.833797843907216	0.652888152457209	0.221785125104306	0.522093175723706	0.00623747164575638	0.366615833393027	0.00604912956669439	0.622383506107085	0.152782657869318	0.0175726053990738	0.0340158786014504	0.00195470418498553	0.0167090506971883	0.0147815500450781	0.0294220608339628	0.0841761304687478	0.163220605871443	0.107444399197284	0.155107091981996	0.831278368821877	0.0196041833795442	0.48323548909035	0.0148760518838404	0.0107536935493734	0.0174666015830035	0.845512031470534	0.481632061153702	0.595318667571855	0.0194778525864947	0.775478134771576	0.568637450303276
[truncated: 9,573 more rows]
[truncated: 105 more columns]
