# Supplementary material for: Muscle redundancy is greatly reduced by the spatiotemporal nature of neuromuscular control
Source: Front Rehabil Sci. 2023 Nov 8;4:1248269. doi: 10.3389/fresc.2023.1248269 (PMC10663283; doi:10.3389/fresc.2023.1248269)
Supplement: Supplementary file 1 [file Datasheet1.zip › Data Sheet 1_v1/stfeasibility-Pub/big1_rhs.csv]

	x
1	0
2	0
3	0
4	0
5	0
6	0
7	0
8	0
9	0
10	0
11	0
12	0
13	0
14	1
15	0
16	1
17	0
18	1
19	0
20	1
21	0
22	1
23	0
24	1
25	0
26	1
27	0
28	1
29	0
30	1
31	0
32	1
33	0
34	1
35	0
36	1
37	0
38	1
39	0
40	1
41	0
42	1
43	0
44	1
45	0
46	1
47	0
48	1
49	0
50	1
51	0
52	1
53	0
54	1
55	0
56	1
57	0
58	1
59	0
60	1
61	0
62	1
63	0
64	1
65	0
66	1
67	0
68	1
69	0
70	1
71	0
72	1
73	0
74	1
75	-0.476209042
76	0
77	0
78	0
79	0
80	0
81	0.476209042
82	0
83	0
84	0
85	0
86	0
87	0
88	1
89	0
90	1
91	0
92	1
93	0
94	1
95	0
96	1
97	0
98	1
99	0
100	1
101	0
102	1
103	0
104	1
105	0
106	1
107	0
108	1
109	0
110	1
111	0
112	1
113	0
114	1
115	0
116	1
117	0
118	1
119	0
120	1
121	0
122	1
123	0
124	1
125	0
126	1
127	0
128	1
129	0
130	1
131	0
132	1
133	0
134	1
135	0
136	1
137	0
138	1
139	0
140	1
141	0
142	1
143	0
144	1
145	0
146	1
147	0
148	1
149	-0.999748271
150	0
151	0
152	0
153	0
154	0
155	0.999748271
156	0
157	0
158	0
159	0
160	0
161	0
162	1
163	0
164	1
165	0
166	1
167	0
168	1
169	0
170	1
171	0
172	1
173	0
174	1
175	0
176	1
177	0
178	1
179	0
180	1
181	0
182	1
183	0
184	1
185	0
186	1
187	0
188	1
189	0
190	1
191	0
192	1
193	0
194	1
195	0
196	1
197	0
198	1
199	0
200	1
201	0
202	1
203	0
204	1
205	0
206	1
207	0
208	1
209	0
210	1
211	0
212	1
213	0
214	1
215	0
216	1
217	0
218	1
219	0
220	1
221	0
222	1
223	-0.507932982
224	0
225	0
226	0
227	0
228	0
229	0.507932982
230	0
231	0
232	0
233	0
234	0
235	0
236	1
237	0
238	1
239	0
240	1
241	0
242	1
243	0
244	1
245	0
246	1
247	0
248	1
249	0
250	1
251	0
252	1
253	0
254	1
255	0
256	1
257	0
258	1
259	0
260	1
261	0
262	1
263	0
264	1
265	0
266	1
267	0
268	1
269	0
270	1
271	0
272	1
273	0
274	1
275	0
276	1
277	0
278	1
279	0
280	1
281	0
282	1
283	0
284	1
285	0
286	1
287	0
288	1
289	0
290	1
291	0
292	1
293	0
294	1
295	0
296	1
297	0
298	0
299	0
300	0
301	0
302	0
303	0
304	0
305	0
306	0
307	0
308	0
309	0
310	1
311	0
312	1
313	0
314	1
315	0
316	1
317	0
318	1
319	0
320	1
321	0
322	1
323	0
324	1
325	0
326	1
327	0
328	1
329	0
330	1
331	0
332	1
333	0
334	1
335	0
336	1
337	0
338	1
339	0
340	1
341	0
342	1
343	0
344	1
345	0
346	1
347	0
348	1
349	0
350	1
351	0
352	1
353	0
354	1
355	0
356	1
357	0
358	1
359	0
360	1
361	0
362	1
363	0
364	1
365	0
366	1
367	0
368	1
369	0
370	1
