# Supplementary material for: Muscle redundancy is greatly reduced by the spatiotemporal nature of neuromuscular control
Source: Front Rehabil Sci. 2023 Nov 8;4:1248269. doi: 10.3389/fresc.2023.1248269 (PMC10663283; doi:10.3389/fresc.2023.1248269)
Supplement: Supplementary file 1 [file Datasheet1.zip › Data Sheet 1_v1/stfeasibility-Pub/data/cat1H.txt]

-20.591	-1.5285	-9.5059	-27.494	-1.2237	0.22774	2.527	-0.17619	0.2497	0.047277	-4.9012	6.7748	6.5903	0.19802	-0.70828	0.044433	7.2494	3.5524	0.036664	0.10192	-2.1418	1.2641	3.4232	-14.839	1.2142	-17.655	-1.2571	0.16875	-0.62441	-2.1237	-0.85434
-19.674	-1.4362	-9.2624	37.974	0.93563	0.014637	-2.9313	-0.24584	-0.86757	0.00025244	5.9142	5.724	3.8109	-0.36201	-0.677	-0.20054	2.6252	3.5308	-0.11303	-0.050485	-2.0618	-12.35	3.5487	-9.5998	-1.3846	20.792	1.4957	0.36491	-4.9031	-16.83	-6.5069
-2.7428	-0.37439	-0.024573	-7.8979	0.17467	1.0414	0.36409	0.50235	7.5593	0.3109	-1.0306	2.3959	-0.11157	-0.45012	-0.093695	-0.53261	1.947	-0.4891	-0.24975	1.0465	-0.14447	2.5718	-1.4727	1.3727	0.26119	3.2759	-0.045332	2.0526	0.48539	1.1187	1.3593
-0.40104	-0.042095	-0.10885	-0.98031	0.041268	0.24	0.047396	0.022302	0.38608	0.01569	0.0003459	0.59589	0.037649	-0.10815	-0.014364	-0.12514	0.45417	-0.00090071	-0.058917	0.071386	-0.011432	0.28691	-0.055576	0.10911	0.042931	0.60106	0.0081582	0.4772	0.035302	0.011349	0.1903
0.42885	0.058849	0.096782	-0.68203	0.071417	-0.076423	-0.064666	0.0078275	-0.037859	0.0024081	0.15136	-0.07466	-0.16729	0.028434	0.019051	0.036589	-0.05723	0.082788	0.016912	-0.12873	-0.12149	0.11037	0.11262	0.41045	-0.037108	0.34021	0.022665	-0.14628	0.059299	0.14072	0.16076
1.2644	0.09276	0.58526	2.2846	0.29946	-0.050067	-0.6477	0.0082593	-0.045695	-0.0044532	0.39796	-1.3526	-1.364	-0.054697	0.043198	-0.015827	-1.5466	-0.22466	-0.011497	-0.0021051	0.14223	-0.1927	-0.21439	0.95411	-0.31051	1.4414	0.32332	-0.026551	-0.00011179	-0.0040357	0.0046217
