# Supplementary material for: Muscle redundancy is greatly reduced by the spatiotemporal nature of neuromuscular control
Source: Front Rehabil Sci. 2023 Nov 8;4:1248269. doi: 10.3389/fresc.2023.1248269 (PMC10663283; doi:10.3389/fresc.2023.1248269)
Supplement: Supplementary file 1 [file Datasheet1.zip › Data Sheet 1_v1/stfeasibility-Pub/data/force_redirection_tasks.csv]

time	lambda	dorsal_fx	medial_fy	proximal_fz	JR3_MX	JR3_MY	JR3_MZ
0	0	0	0	-1	0	0	0
0.001	0.000249205436913091	-0.000391450974923143	0	-0.999999923383064	0	0	0
0.002	0.000996573334253292	-0.00156541309348058	0	-0.999998774740173	0	0	0
0.003	0.00224135869944703	-0.00352071073864188	0	-0.999993802278742	0	0	0
0.004	0.00398232070337112	-0.00625537393710213	0	-0.999980434957058	0	0	0
0.005	0.00621772391723813	-0.00976662261555333	0	-0.999952305403955	0	0	0
0.006	0.0089453400425098	-0.0140508449053739	0	-0.999901282006101	0	0	0
0.007	0.0121624501321132	-0.0191035698383722	0	-0.999817510158444	0	0	0
0.008	0.0158658473007464	-0.0249194348694281	0	-0.999689462666176	0	0	0
0.009	0.0200518399215715	-0.0314921487515155	0	-0.999503999275147	0	0	0
0.01	0.0247162553061085	-0.0388144503738577	0	-0.999246435291202	0	0	0
0.011	0.0298544438636622	-0.0468780642539944	0	-0.998900619226857	0	0	0
0.012	0.0354612837361347	-0.055673653448494	0	-0.998449019385415	0	0	0
0.013	0.0415311859036056	-0.0651907707140436	0	-0.9978728192579	0	0	0
0.014	0.0480580997555882	-0.0754178088098247	0	-0.997152021566584	0	0	0
0.015	0.0550355191224098	-0.0863419508825774	0	-0.996265560740604	0	0	0
0.016	0.0624564887607031	-0.0979491219167214	0	-0.995191423554154	0	0	0
0.017	0.070313611286544	-0.110223942262514	0	-0.993906777596425	0	0	0
0.018	0.0785990545493247	-0.123149684274735	0	-0.992388107175329	0	0	0
0.019	0.0873045594390119	-0.136708233102078	0	-0.990611356184709	0	0	0
0.02	0.0964214481190073	-0.150880052662679	0	-0.988552077388191	0	0	0
0.021	0.105940632676404	-0.165644157823525	0	-0.986185587493011	0	0	0
0.022	0.115852624181015	-0.180978093770468	0	-0.983487127305288	0	0	0
0.023	0.126147542144145	-0.196857923510926	0	-0.980432026175689	0	0	0
0.024	0.13681512436768	-0.213258224393122	0	-0.976995869862659	0	0	0
0.025	0.147844737173664	-0.230152094453816	0	-0.973154670860969	0	0	0
0.026	0.159225386004183	-0.247511169321428	0	-0.968885040167893	0	0	0
0.027	0.170945726380981	-0.265305650303521	0	-0.964164359389532	0	0	0
0.028	0.182994075213881	-0.283504344177723	0	-0.958970952027411	0	0	0
0.029	0.195358422446742	-0.302074715084156	0	-0.95328425273201	0	0	0
0.03	0.208026443029347	-0.320982948786453	0	-0.947084973267105	0	0	0
0.031	0.22098550920328	-0.340194029429007	0	-0.940355263898095	0	0	0
0.032	0.234222703089549	-0.359671828771605	0	-0.933078868900207	0	0	0
0.033	0.247724829565411	-0.379379207731029	0	-0.925241274879897	0	0	0
0.034	0.261478429417555	-0.399278129904329	0	-0.916829850615752	0	0	0
0.035	0.27546979275854	-0.419329786592571	0	-0.90783397715454	0	0	0
0.036	0.289684972693108	-0.439494732688954	0	-0.898245166944229	0	0	0
0.037	0.304109799220753	-0.459733032643702	0	-0.888057170848941	0	0	0
0.038	0.318729893360688	-0.480004415572305	0	-0.877266071970807	0	0	0
0.039	0.333530681485119	-0.500268438435851	0	-0.865870365300115	0	0	0
0.04	0.348497409846564	-0.520484656094567	0	-0.853871022327214	0	0	0
0.041	0.363615159284698	-0.540612796920516	0	-0.841271539876262	0	0	0
0.042	0.378868860098108	-0.56061294255457	0	-0.828077972560741	0	0	0
0.043	0.39424330706609	-0.58044571030822	0	-0.814298948411937	0	0	0
0.044	0.409723174605549	-0.600072436644056	0	-0.799945667392521	0	0	0
0.045	0.42529303204787	-0.619455360121125	0	-0.785031882675607	0	0	0
0.046	0.440937359020546	-0.638557802163987	0	-0.769573864743014	0	0	0
0.047	0.456640560918225	-0.657344344007712	0	-0.753590348532325	0	0	0
0.048	0.472386984447746	-0.675780998185758	0	-0.737102464038115	0	0	0
0.049	0.488160933231688	-0.693835372963544	0	-0.720133650945809	0	0	0
0.05	0.503946683454857	-0.711476828177253	0	-0.702709558044314	0	0	0
0.051	0.519728499538126	-0.72867662101424	0	-0.684857928323291	0	0	0
0.052	0.535490649824008	-0.745408040367219	0	-0.666608470810192	0	0	0
0.053	0.551217422258307	-0.761646528507854	0	-0.647992720338689	0	0	0
0.054	0.56689314005224	-0.777369788954647	0	-0.629043886561667	0	0	0
0.055	0.5825021773094	-0.792557879553156	0	-0.609796693626822	0	0	0
0.056	0.598028974601989	-0.8071932899414	0	-0.590287212019351	0	0	0
0.057	0.613458054480795	-0.821261002737297	0	-0.57055268414313	0	0	0
0.058	0.628774036903448	-0.834748537955722	0	-0.550631345258136	0	0	0
0.059	0.643961654565583	-0.847645980337527	0	-0.53056224141719	0	0	0
0.06	0.659005768119619	-0.859945989449015	0	-0.510385046049113	0	0	0
0.061	0.673891381265991	-0.871643792585288	0	-0.490139876818379	0	0	0
0.062	0.688603655701788	-0.882737160682014	0	-0.469867114353682	0	0	0
0.063	0.703127925911895	-0.893226367604993	0	-0.449607224380558	0	0	0
0.064	0.717449713787896	-0.903114133343287	0	-0.429400584717351	0	0	0
0.065	0.731554743060174	-0.912405551777467	0	-0.409287318500898	0	0	0
0.066	0.745428953528797	-0.921108003827933	0	-0.389307134900094	0	0	0
0.067	0.759058515079039	-0.92923105690778	0	-0.369499178453823	0	0	0
0.068	0.772429841467535	-0.936786351709042	0	-0.349901888036723	0	0	0
0.069	0.785529603865347	-0.943787477439431	0	-0.330552866314173	0	0	0
0.07	0.798344744144428	-0.950249836698308	0	-0.311488760398892	0	0	0
0.071	0.810862487894248	-0.956190501235263	0	-0.292745154268104	0	0	0
0.072	0.823070357155605	-0.961628059872411	0	-0.274356473344485	0	0	0
0.073	0.834956182858928	-0.966582459892595	0	-0.256355901488496	0	0	0
0.074	0.846508116954666	-0.971074843200795	0	-0.238775310496187	0	0	0
0.075	0.857714644223686	-0.975127378555949	0	-0.221645202047333	0	0	0
0.076	0.868564593755889	-0.978763091146285	0	-0.204994661905544	0	0	0
0.077	0.879047150085623	-0.982005690744308	0	-0.188851326036631	0	0	0
0.078	0.889151863972765	-0.984879399629265	0	-0.173241358185331	0	0	0
0.079	0.89886866281876	-0.987408781406812	0	-0.158189438334913	0	0	0
0.08	0.9081878607072	-0.989618571789264	0	-0.143718761370175	0	0	0
0.081	0.917100168058959	-0.99153351232701	0	-0.129851045172778	0	0	0
0.082	0.925596700892247	-0.993178188004011	0	-0.116606547299327	0	0	0
0.083	0.933668989678357	-0.994576869529525	0	-0.104004089327538	0	0	0
0.084	0.941308987784274	-0.995753361075857	0	-0.092061087904355	0	0	0
0.085	0.948509079493732	-0.99673085412954	0	-0.0807935914921294	0	0	0
0.086	0.955262087598731	-0.997531788042387	0	-0.070216321784602	0	0	0
0.087	0.96156128055393	-0.998177717790504	0	-0.0603427187533087	0	0	0
0.088	0.967400379186799	-0.998689189374805	0	-0.0511849882865522	0	0	0
0.089	0.972773562956833	-0.999085623226729	0	-0.0427541513967707	0	0	0
0.09	0.977675475757597	-0.999385205918569	0	-0.0350600939972861	0	0	0
0.091	0.982101231255806	-0.999604790419608	0	-0.0281116162853042	0	0	0
0.092	0.986046417762128	-0.99975980508757	0	-0.0219164808138733	0	0	0
0.093	0.989507102628857	-0.999864171539977	0	-0.0164814583904442	0	0	0
0.094	0.992479836170055	-0.999930231511824	0	-0.0118123710028842	0	0	0
0.095	0.994961655100279	-0.999968682774522	0	-0.00791413104436449	0	0	0
0.096	0.996950085488444	-0.999988524165922	0	-0.00479077618565594	0	0	0
0.097	0.998443145223897	-0.999997009762052	0	-0.00244549932611173	0	0	0
0.098	0.999439345992222	-0.999999612207333	0	-0.00088067314218144	0	0	0
0.099	0.999937694758829	-0.999999995210845	0	-9.78688438159402e-05	0	0	0
0.1	0.999937694758829	-0.999999995210845	0	-9.78688438159402e-05	0	0	0
0.101	0.999439345992222	-0.999999612207333	0	-0.00088067314218144	0	0	0
0.102	0.998443145223897	-0.999997009762052	0	-0.00244549932611173	0	0	0
0.103	0.996950085488444	-0.999988524165922	0	-0.00479077618565594	0	0	0
0.104	0.994961655100279	-0.999968682774522	0	-0.00791413104436449	0	0	0
0.105	0.992479836170055	-0.999930231511824	0	-0.0118123710028842	0	0	0
0.106	0.989507102628857	-0.999864171539977	0	-0.016481458390444	0	0	0
0.107	0.986046417762128	-0.99975980508757	0	-0.0219164808138733	0	0	0
0.108	0.982101231255806	-0.999604790419608	0	-0.028111616285304	0	0	0
0.109	0.977675475757597	-0.999385205918569	0	-0.0350600939972861	0	0	0
0.11	0.972773562956833	-0.999085623226729	0	-0.0427541513967707	0	0	0
0.111	0.967400379186799	-0.998689189374805	0	-0.0511849882865522	0	0	0
0.112	0.96156128055393	-0.998177717790504	0	-0.0603427187533084	0	0	0
0.113	0.955262087598731	-0.997531788042387	0	-0.070216321784602	0	0	0
0.114	0.948509079493732	-0.99673085412954	0	-0.0807935914921292	0	0	0
0.115	0.941308987784273	-0.995753361075857	0	-0.092061087904355	0	0	0
0.116	0.933668989678357	-0.994576869529525	0	-0.104004089327538	0	0	0
0.117	0.925596700892247	-0.993178188004011	0	-0.116606547299327	0	0	0
0.118	0.917100168058959	-0.99153351232701	0	-0.129851045172778	0	0	0
0.119	0.9081878607072	-0.989618571789264	0	-0.143718761370175	0	0	0
0.12	0.89886866281876	-0.987408781406812	0	-0.158189438334913	0	0	0
0.121	0.889151863972765	-0.984879399629265	0	-0.173241358185331	0	0	0
0.122	0.879047150085623	-0.982005690744308	0	-0.188851326036631	0	0	0
0.123	0.868564593755889	-0.978763091146285	0	-0.204994661905544	0	0	0
0.124	0.857714644223686	-0.975127378555949	0	-0.221645202047333	0	0	0
0.125	0.846508116954666	-0.971074843200795	0	-0.238775310496187	0	0	0
0.126	0.834956182858928	-0.966582459892595	0	-0.256355901488496	0	0	0
0.127	0.823070357155605	-0.961628059872411	0	-0.274356473344484	0	0	0
0.128	0.810862487894248	-0.956190501235264	0	-0.292745154268103	0	0	0
0.129	0.798344744144428	-0.950249836698308	0	-0.311488760398892	0	0	0
0.13	0.785529603865347	-0.943787477439431	0	-0.330552866314173	0	0	0
0.131	0.772429841467535	-0.936786351709042	0	-0.349901888036723	0	0	0
0.132	0.759058515079039	-0.92923105690778	0	-0.369499178453823	0	0	0
0.133	0.745428953528797	-0.921108003827933	0	-0.389307134900094	0	0	0
0.134	0.731554743060174	-0.912405551777467	0	-0.409287318500898	0	0	0
0.135	0.717449713787897	-0.903114133343287	0	-0.429400584717351	0	0	0
0.136	0.703127925911894	-0.893226367604993	0	-0.449607224380558	0	0	0
0.137	0.688603655701788	-0.882737160682015	0	-0.469867114353681	0	0	0
0.138	0.673891381265991	-0.871643792585288	0	-0.490139876818379	0	0	0
0.139	0.659005768119619	-0.859945989449015	0	-0.510385046049113	0	0	0
0.14	0.643961654565583	-0.847645980337527	0	-0.53056224141719	0	0	0
0.141	0.628774036903448	-0.834748537955722	0	-0.550631345258137	0	0	0
0.142	0.613458054480795	-0.821261002737297	0	-0.57055268414313	0	0	0
0.143	0.598028974601989	-0.8071932899414	0	-0.590287212019351	0	0	0
0.144	0.582502177309399	-0.792557879553156	0	-0.609796693626822	0	0	0
0.145	0.56689314005224	-0.777369788954647	0	-0.629043886561667	0	0	0
0.146	0.551217422258306	-0.761646528507854	0	-0.64799272033869	0	0	0
0.147	0.535490649824008	-0.745408040367219	0	-0.666608470810192	0	0	0
0.148	0.519728499538126	-0.72867662101424	0	-0.684857928323291	0	0	0
0.149	0.503946683454857	-0.711476828177253	0	-0.702709558044314	0	0	0
0.15	0.488160933231688	-0.693835372963544	0	-0.720133650945809	0	0	0
0.151	0.472386984447746	-0.675780998185758	0	-0.737102464038115	0	0	0
0.152	0.456640560918225	-0.657344344007712	0	-0.753590348532325	0	0	0
0.153	0.440937359020546	-0.638557802163987	0	-0.769573864743014	0	0	0
0.154	0.42529303204787	-0.619455360121125	0	-0.785031882675606	0	0	0
0.155	0.409723174605549	-0.600072436644056	0	-0.799945667392521	0	0	0
0.156	0.39424330706609	-0.58044571030822	0	-0.814298948411937	0	0	0
0.157	0.378868860098109	-0.56061294255457	0	-0.82807797256074	0	0	0
0.158	0.363615159284698	-0.540612796920516	0	-0.841271539876262	0	0	0
0.159	0.348497409846564	-0.520484656094567	0	-0.853871022327213	0	0	0
0.16	0.333530681485119	-0.500268438435851	0	-0.865870365300115	0	0	0
0.161	0.318729893360688	-0.480004415572305	0	-0.877266071970808	0	0	0
0.162	0.304109799220754	-0.459733032643702	0	-0.888057170848941	0	0	0
0.163	0.289684972693108	-0.439494732688954	0	-0.898245166944229	0	0	0
0.164	0.27546979275854	-0.419329786592571	0	-0.90783397715454	0	0	0
0.165	0.261478429417555	-0.399278129904329	0	-0.916829850615752	0	0	0
0.166	0.247724829565411	-0.379379207731029	0	-0.925241274879897	0	0	0
0.167	0.234222703089549	-0.359671828771605	0	-0.933078868900207	0	0	0
0.168	0.22098550920328	-0.340194029429007	0	-0.940355263898095	0	0	0
0.169	0.208026443029347	-0.320982948786453	0	-0.947084973267105	0	0	0
0.17	0.195358422446742	-0.302074715084156	0	-0.95328425273201	0	0	0
0.171	0.182994075213881	-0.283504344177723	0	-0.958970952027411	0	0	0
0.172	0.170945726380981	-0.265305650303521	0	-0.964164359389532	0	0	0
0.173	0.159225386004183	-0.247511169321428	0	-0.968885040167893	0	0	0
0.174	0.147844737173664	-0.230152094453816	0	-0.973154670860969	0	0	0
0.175	0.13681512436768	-0.213258224393122	0	-0.976995869862659	0	0	0
0.176	0.126147542144146	-0.196857923510926	0	-0.980432026175689	0	0	0
0.177	0.115852624181015	-0.180978093770468	0	-0.983487127305288	0	0	0
0.178	0.105940632676404	-0.165644157823525	0	-0.986185587493011	0	0	0
0.179	0.0964214481190074	-0.150880052662679	0	-0.988552077388191	0	0	0
0.18	0.0873045594390119	-0.136708233102078	0	-0.990611356184709	0	0	0
0.181	0.0785990545493248	-0.123149684274735	0	-0.992388107175329	0	0	0
0.182	0.0703136112865441	-0.110223942262514	0	-0.993906777596425	0	0	0
0.183	0.0624564887607031	-0.0979491219167213	0	-0.995191423554154	0	0	0
0.184	0.0550355191224099	-0.0863419508825776	0	-0.996265560740604	0	0	0
0.185	0.0480580997555882	-0.0754178088098247	0	-0.997152021566584	0	0	0
0.186	0.0415311859036057	-0.0651907707140438	0	-0.9978728192579	0	0	0
0.187	0.0354612837361348	-0.0556736534484941	0	-0.998449019385415	0	0	0
0.188	0.0298544438636622	-0.0468780642539943	0	-0.998900619226857	0	0	0
0.189	0.0247162553061086	-0.0388144503738578	0	-0.999246435291202	0	0	0
0.19	0.0200518399215715	-0.0314921487515155	0	-0.999503999275147	0	0	0
0.191	0.0158658473007465	-0.0249194348694282	0	-0.999689462666176	0	0	0
0.192	0.0121624501321132	-0.0191035698383722	0	-0.999817510158444	0	0	0
0.193	0.0089453400425098	-0.0140508449053739	0	-0.999901282006101	0	0	0
0.194	0.00621772391723818	-0.00976662261555341	0	-0.999952305403955	0	0	0
0.195	0.00398232070337107	-0.00625537393710204	0	-0.999980434957058	0	0	0
0.196	0.00224135869944708	-0.00352071073864197	0	-0.999993802278742	0	0	0
0.197	0.000996573334253348	-0.00156541309348066	0	-0.999998774740173	0	0	0
0.198	0.000249205436913091	-0.000391450974923143	0	-0.999999923383064	0	0	0
0.199	0	0	0	-1	0	0	0
