# Supplementary material for: Muscle redundancy is greatly reduced by the spatiotemporal nature of neuromuscular control
Source: Front Rehabil Sci. 2023 Nov 8;4:1248269. doi: 10.3389/fresc.2023.1248269 (PMC10663283; doi:10.3389/fresc.2023.1248269)
Supplement: Supplementary file 1 [file Datasheet1.zip › Data Sheet 1_v1/stfeasibility-Pub/data/fvc_hentz_2002.csv]

	FDP	FDS	EIP	EDC	LUM	DI	PI
Fx	6.7	17.0	-0.27	-0.76	-1.2	0.4	-1.7
Fy	2.3	4.4	0.61	0.16	-0.19	-3.9	4.9
Fz	0.88	-1.1	1.1	2.7	-2.6	-2.5	-8.6
ty	-0.039	0.18	0.0043	0.018	-0.019	0.014	0.015
