# Supplementary material for: Muscle redundancy is greatly reduced by the spatiotemporal nature of neuromuscular control
Source: Front Rehabil Sci. 2023 Nov 8;4:1248269. doi: 10.3389/fresc.2023.1248269 (PMC10663283; doi:10.3389/fresc.2023.1248269)
Supplement: Supplementary file 1 [file Datasheet1.zip › Data Sheet 1_v1/stfeasibility-Pub/data/nine_task_equivalence_matrix.csv]

	1	2	3	4	5	6	7	8	9
	1	-1
	1		-1
	1			-1
	1				-1
	1					-1
	1						-1
	1							-1
	1								-1
		1	-1
		1		-1
		1			-1
		1				-1
		1					-1
		1						-1
		1							-1
			1	-1
			1		-1
			1			-1
			1				-1
			1					-1
			1						-1
				1	-1
				1		-1
				1			-1
				1				-1
				1					-1
					1	-1
					1		-1
					1			-1
					1				-1
						1	-1
						1		-1
						1			-1
							1	-1
							1		-1
								1	-1
