# Supplementary material for: Muscle redundancy is greatly reduced by the spatiotemporal nature of neuromuscular control
Source: Front Rehabil Sci. 2023 Nov 8;4:1248269. doi: 10.3389/fresc.2023.1248269 (PMC10663283; doi:10.3389/fresc.2023.1248269)
Supplement: Supplementary file 1 [file Datasheet1.zip › Data Sheet 1_v1/stfeasibility-Pub/data/palmar_scaling_tasks.csv]

time	lambda	dorsal_fx	medial_fy	proximal_fz	JR3_MX	JR3_MY	JR3_MZ
0	0	0	0	0	0	0	0
0.001	0.000249205436913091	-0.000249205436913091	0	0	0	0	0
0.002	0.000996573334253292	-0.000996573334253292	0	0	0	0	0
0.003	0.00224135869944703	-0.00224135869944703	0	0	0	0	0
0.004	0.00398232070337112	-0.00398232070337112	0	0	0	0	0
0.005	0.00621772391723813	-0.00621772391723813	0	0	0	0	0
0.006	0.0089453400425098	-0.0089453400425098	0	0	0	0	0
0.007	0.0121624501321132	-0.0121624501321132	0	0	0	0	0
0.008	0.0158658473007464	-0.0158658473007464	0	0	0	0	0
0.009	0.0200518399215715	-0.0200518399215715	0	0	0	0	0
0.01	0.0247162553061085	-0.0247162553061085	0	0	0	0	0
0.011	0.0298544438636622	-0.0298544438636622	0	0	0	0	0
0.012	0.0354612837361347	-0.0354612837361347	0	0	0	0	0
0.013	0.0415311859036056	-0.0415311859036056	0	0	0	0	0
0.014	0.0480580997555882	-0.0480580997555882	0	0	0	0	0
0.015	0.0550355191224098	-0.0550355191224098	0	0	0	0	0
0.016	0.0624564887607031	-0.0624564887607031	0	0	0	0	0
0.017	0.070313611286544	-0.070313611286544	0	0	0	0	0
0.018	0.0785990545493247	-0.0785990545493247	0	0	0	0	0
0.019	0.0873045594390119	-0.0873045594390119	0	0	0	0	0
0.02	0.0964214481190073	-0.0964214481190073	0	0	0	0	0
0.021	0.105940632676404	-0.105940632676404	0	0	0	0	0
0.022	0.115852624181015	-0.115852624181015	0	0	0	0	0
0.023	0.126147542144145	-0.126147542144145	0	0	0	0	0
0.024	0.13681512436768	-0.13681512436768	0	0	0	0	0
0.025	0.147844737173664	-0.147844737173664	0	0	0	0	0
0.026	0.159225386004183	-0.159225386004183	0	0	0	0	0
0.027	0.170945726380981	-0.170945726380981	0	0	0	0	0
0.028	0.182994075213881	-0.182994075213881	0	0	0	0	0
0.029	0.195358422446742	-0.195358422446742	0	0	0	0	0
0.03	0.208026443029347	-0.208026443029347	0	0	0	0	0
0.031	0.22098550920328	-0.22098550920328	0	0	0	0	0
0.032	0.234222703089549	-0.234222703089549	0	0	0	0	0
0.033	0.247724829565411	-0.247724829565411	0	0	0	0	0
0.034	0.261478429417555	-0.261478429417555	0	0	0	0	0
0.035	0.27546979275854	-0.27546979275854	0	0	0	0	0
0.036	0.289684972693108	-0.289684972693108	0	0	0	0	0
0.037	0.304109799220753	-0.304109799220753	0	0	0	0	0
0.038	0.318729893360688	-0.318729893360688	0	0	0	0	0
0.039	0.333530681485119	-0.333530681485119	0	0	0	0	0
0.04	0.348497409846564	-0.348497409846564	0	0	0	0	0
0.041	0.363615159284698	-0.363615159284698	0	0	0	0	0
0.042	0.378868860098108	-0.378868860098108	0	0	0	0	0
0.043	0.39424330706609	-0.39424330706609	0	0	0	0	0
0.044	0.409723174605549	-0.409723174605549	0	0	0	0	0
0.045	0.42529303204787	-0.42529303204787	0	0	0	0	0
0.046	0.440937359020546	-0.440937359020546	0	0	0	0	0
0.047	0.456640560918225	-0.456640560918225	0	0	0	0	0
0.048	0.472386984447746	-0.472386984447746	0	0	0	0	0
0.049	0.488160933231688	-0.488160933231688	0	0	0	0	0
0.05	0.503946683454857	-0.503946683454857	0	0	0	0	0
0.051	0.519728499538126	-0.519728499538126	0	0	0	0	0
0.052	0.535490649824008	-0.535490649824008	0	0	0	0	0
0.053	0.551217422258307	-0.551217422258307	0	0	0	0	0
0.054	0.56689314005224	-0.56689314005224	0	0	0	0	0
0.055	0.5825021773094	-0.5825021773094	0	0	0	0	0
0.056	0.598028974601989	-0.598028974601989	0	0	0	0	0
0.057	0.613458054480795	-0.613458054480795	0	0	0	0	0
0.058	0.628774036903448	-0.628774036903448	0	0	0	0	0
0.059	0.643961654565583	-0.643961654565583	0	0	0	0	0
0.06	0.659005768119619	-0.659005768119619	0	0	0	0	0
0.061	0.673891381265991	-0.673891381265991	0	0	0	0	0
0.062	0.688603655701788	-0.688603655701788	0	0	0	0	0
0.063	0.703127925911895	-0.703127925911895	0	0	0	0	0
0.064	0.717449713787896	-0.717449713787896	0	0	0	0	0
0.065	0.731554743060174	-0.731554743060174	0	0	0	0	0
0.066	0.745428953528797	-0.745428953528797	0	0	0	0	0
0.067	0.759058515079039	-0.759058515079039	0	0	0	0	0
0.068	0.772429841467535	-0.772429841467535	0	0	0	0	0
0.069	0.785529603865347	-0.785529603865347	0	0	0	0	0
0.07	0.798344744144428	-0.798344744144428	0	0	0	0	0
0.071	0.810862487894248	-0.810862487894248	0	0	0	0	0
0.072	0.823070357155605	-0.823070357155605	0	0	0	0	0
0.073	0.834956182858928	-0.834956182858928	0	0	0	0	0
0.074	0.846508116954666	-0.846508116954666	0	0	0	0	0
0.075	0.857714644223686	-0.857714644223686	0	0	0	0	0
0.076	0.868564593755889	-0.868564593755889	0	0	0	0	0
0.077	0.879047150085623	-0.879047150085623	0	0	0	0	0
0.078	0.889151863972765	-0.889151863972765	0	0	0	0	0
0.079	0.89886866281876	-0.89886866281876	0	0	0	0	0
0.08	0.9081878607072	-0.9081878607072	0	0	0	0	0
0.081	0.917100168058959	-0.917100168058959	0	0	0	0	0
0.082	0.925596700892247	-0.925596700892247	0	0	0	0	0
0.083	0.933668989678357	-0.933668989678357	0	0	0	0	0
0.084	0.941308987784274	-0.941308987784274	0	0	0	0	0
0.085	0.948509079493732	-0.948509079493732	0	0	0	0	0
0.086	0.955262087598731	-0.955262087598731	0	0	0	0	0
0.087	0.96156128055393	-0.96156128055393	0	0	0	0	0
0.088	0.967400379186799	-0.967400379186799	0	0	0	0	0
0.089	0.972773562956833	-0.972773562956833	0	0	0	0	0
0.09	0.977675475757597	-0.977675475757597	0	0	0	0	0
0.091	0.982101231255806	-0.982101231255806	0	0	0	0	0
0.092	0.986046417762128	-0.986046417762128	0	0	0	0	0
0.093	0.989507102628857	-0.989507102628857	0	0	0	0	0
0.094	0.992479836170055	-0.992479836170055	0	0	0	0	0
0.095	0.994961655100279	-0.994961655100279	0	0	0	0	0
0.096	0.996950085488444	-0.996950085488444	0	0	0	0	0
0.097	0.998443145223897	-0.998443145223897	0	0	0	0	0
0.098	0.999439345992222	-0.999439345992222	0	0	0	0	0
0.099	0.999937694758829	-0.999937694758829	0	0	0	0	0
0.1	0.999937694758829	-0.999937694758829	0	0	0	0	0
0.101	0.999439345992222	-0.999439345992222	0	0	0	0	0
0.102	0.998443145223897	-0.998443145223897	0	0	0	0	0
0.103	0.996950085488444	-0.996950085488444	0	0	0	0	0
0.104	0.994961655100279	-0.994961655100279	0	0	0	0	0
0.105	0.992479836170055	-0.992479836170055	0	0	0	0	0
0.106	0.989507102628857	-0.989507102628857	0	0	0	0	0
0.107	0.986046417762128	-0.986046417762128	0	0	0	0	0
0.108	0.982101231255806	-0.982101231255806	0	0	0	0	0
0.109	0.977675475757597	-0.977675475757597	0	0	0	0	0
0.11	0.972773562956833	-0.972773562956833	0	0	0	0	0
0.111	0.967400379186799	-0.967400379186799	0	0	0	0	0
0.112	0.96156128055393	-0.96156128055393	0	0	0	0	0
0.113	0.955262087598731	-0.955262087598731	0	0	0	0	0
0.114	0.948509079493732	-0.948509079493732	0	0	0	0	0
0.115	0.941308987784273	-0.941308987784273	0	0	0	0	0
0.116	0.933668989678357	-0.933668989678357	0	0	0	0	0
0.117	0.925596700892247	-0.925596700892247	0	0	0	0	0
0.118	0.917100168058959	-0.917100168058959	0	0	0	0	0
0.119	0.9081878607072	-0.9081878607072	0	0	0	0	0
0.12	0.89886866281876	-0.89886866281876	0	0	0	0	0
0.121	0.889151863972765	-0.889151863972765	0	0	0	0	0
0.122	0.879047150085623	-0.879047150085623	0	0	0	0	0
0.123	0.868564593755889	-0.868564593755889	0	0	0	0	0
0.124	0.857714644223686	-0.857714644223686	0	0	0	0	0
0.125	0.846508116954666	-0.846508116954666	0	0	0	0	0
0.126	0.834956182858928	-0.834956182858928	0	0	0	0	0
0.127	0.823070357155605	-0.823070357155605	0	0	0	0	0
0.128	0.810862487894248	-0.810862487894248	0	0	0	0	0
0.129	0.798344744144428	-0.798344744144428	0	0	0	0	0
0.13	0.785529603865347	-0.785529603865347	0	0	0	0	0
0.131	0.772429841467535	-0.772429841467535	0	0	0	0	0
0.132	0.759058515079039	-0.759058515079039	0	0	0	0	0
0.133	0.745428953528797	-0.745428953528797	0	0	0	0	0
0.134	0.731554743060174	-0.731554743060174	0	0	0	0	0
0.135	0.717449713787897	-0.717449713787897	0	0	0	0	0
0.136	0.703127925911894	-0.703127925911894	0	0	0	0	0
0.137	0.688603655701788	-0.688603655701788	0	0	0	0	0
0.138	0.673891381265991	-0.673891381265991	0	0	0	0	0
0.139	0.659005768119619	-0.659005768119619	0	0	0	0	0
0.14	0.643961654565583	-0.643961654565583	0	0	0	0	0
0.141	0.628774036903448	-0.628774036903448	0	0	0	0	0
0.142	0.613458054480795	-0.613458054480795	0	0	0	0	0
0.143	0.598028974601989	-0.598028974601989	0	0	0	0	0
0.144	0.582502177309399	-0.582502177309399	0	0	0	0	0
0.145	0.56689314005224	-0.56689314005224	0	0	0	0	0
0.146	0.551217422258306	-0.551217422258306	0	0	0	0	0
0.147	0.535490649824008	-0.535490649824008	0	0	0	0	0
0.148	0.519728499538126	-0.519728499538126	0	0	0	0	0
0.149	0.503946683454857	-0.503946683454857	0	0	0	0	0
0.15	0.488160933231688	-0.488160933231688	0	0	0	0	0
0.151	0.472386984447746	-0.472386984447746	0	0	0	0	0
0.152	0.456640560918225	-0.456640560918225	0	0	0	0	0
0.153	0.440937359020546	-0.440937359020546	0	0	0	0	0
0.154	0.42529303204787	-0.42529303204787	0	0	0	0	0
0.155	0.409723174605549	-0.409723174605549	0	0	0	0	0
0.156	0.39424330706609	-0.39424330706609	0	0	0	0	0
0.157	0.378868860098109	-0.378868860098109	0	0	0	0	0
0.158	0.363615159284698	-0.363615159284698	0	0	0	0	0
0.159	0.348497409846564	-0.348497409846564	0	0	0	0	0
0.16	0.333530681485119	-0.333530681485119	0	0	0	0	0
0.161	0.318729893360688	-0.318729893360688	0	0	0	0	0
0.162	0.304109799220754	-0.304109799220754	0	0	0	0	0
0.163	0.289684972693108	-0.289684972693108	0	0	0	0	0
0.164	0.27546979275854	-0.27546979275854	0	0	0	0	0
0.165	0.261478429417555	-0.261478429417555	0	0	0	0	0
0.166	0.247724829565411	-0.247724829565411	0	0	0	0	0
0.167	0.234222703089549	-0.234222703089549	0	0	0	0	0
0.168	0.22098550920328	-0.22098550920328	0	0	0	0	0
0.169	0.208026443029347	-0.208026443029347	0	0	0	0	0
0.17	0.195358422446742	-0.195358422446742	0	0	0	0	0
0.171	0.182994075213881	-0.182994075213881	0	0	0	0	0
0.172	0.170945726380981	-0.170945726380981	0	0	0	0	0
0.173	0.159225386004183	-0.159225386004183	0	0	0	0	0
0.174	0.147844737173664	-0.147844737173664	0	0	0	0	0
0.175	0.13681512436768	-0.13681512436768	0	0	0	0	0
0.176	0.126147542144146	-0.126147542144146	0	0	0	0	0
0.177	0.115852624181015	-0.115852624181015	0	0	0	0	0
0.178	0.105940632676404	-0.105940632676404	0	0	0	0	0
0.179	0.0964214481190074	-0.0964214481190074	0	0	0	0	0
0.18	0.0873045594390119	-0.0873045594390119	0	0	0	0	0
0.181	0.0785990545493248	-0.0785990545493248	0	0	0	0	0
0.182	0.0703136112865441	-0.0703136112865441	0	0	0	0	0
0.183	0.0624564887607031	-0.0624564887607031	0	0	0	0	0
0.184	0.0550355191224099	-0.0550355191224099	0	0	0	0	0
0.185	0.0480580997555882	-0.0480580997555882	0	0	0	0	0
0.186	0.0415311859036057	-0.0415311859036057	0	0	0	0	0
0.187	0.0354612837361348	-0.0354612837361348	0	0	0	0	0
0.188	0.0298544438636622	-0.0298544438636622	0	0	0	0	0
0.189	0.0247162553061086	-0.0247162553061086	0	0	0	0	0
0.19	0.0200518399215715	-0.0200518399215715	0	0	0	0	0
0.191	0.0158658473007465	-0.0158658473007465	0	0	0	0	0
0.192	0.0121624501321132	-0.0121624501321132	0	0	0	0	0
0.193	0.0089453400425098	-0.0089453400425098	0	0	0	0	0
0.194	0.00621772391723818	-0.00621772391723818	0	0	0	0	0
0.195	0.00398232070337107	-0.00398232070337107	0	0	0	0	0
0.196	0.00224135869944708	-0.00224135869944708	0	0	0	0	0
0.197	0.000996573334253348	-0.000996573334253348	0	0	0	0	0
0.198	0.000249205436913091	-0.000249205436913091	0	0	0	0	0
0.199	0	0	0	0	0	0	0
