# Supplementary material for: Muscle redundancy is greatly reduced by the spatiotemporal nature of neuromuscular control
Source: Front Rehabil Sci. 2023 Nov 8;4:1248269. doi: 10.3389/fresc.2023.1248269 (PMC10663283; doi:10.3389/fresc.2023.1248269)
Supplement: Supplementary file 1 [file Datasheet1.zip › Data Sheet 1_v1/stfeasibility-Pub/data/xz_plane_h.tsv]

x	z	name
-10.99743	7.96056	FDP
-9.7893	0.427707	FDS
-0.21753648	-3.570336	EIP
3.3659406	-13.926132	EDC
3.06936	6.30504	LUM
26.04576	7.08864	DI
-27.70848	26.78832	PI
