# Supplementary material for: Muscle redundancy is greatly reduced by the spatiotemporal nature of neuromuscular control
Source: Front Rehabil Sci. 2023 Nov 8;4:1248269. doi: 10.3389/fresc.2023.1248269 (PMC10663283; doi:10.3389/fresc.2023.1248269)
Supplement: Supplementary file 1 [file Datasheet1.zip › Data Sheet 1_v1/stfeasibility-Pub/DESCRIPTION]

Package: stfeasibility
Title: The Feasibility Theory of Time-Varying Isometric Force Trajectories
Version: 0.0.1
Authors@R: person("Brian", "Cohn", email = "bc@alumni.usc.edu", role = c("aut", "cre"))
Description: Code for subsampling from spatiotemporal feasibility spaces
Depends: 
	R (>= 3.5.0),
	lpSolve,
	testthat,
	devtools,
	ggplot2,
	hitandrun,
	ggpubr,
	reshape2,
	plyr,
	RColorBrewer,
	plotly,
	lpSolve,
	pracma,
	xtable,
	caTools,
	GGally,
	plotrix,
	scatterplot3d,
	microbenchmark,
	pbmcapply,
	pbapply,
	geometry,
	rgl
License: MIT + file LICENSE
Encoding: UTF-8
LazyData: true
Suggests: testthat
RoxygenNote: 6.0.1
