# Supplementary material for: Muscle redundancy is greatly reduced by the spatiotemporal nature of neuromuscular control
Source: Front Rehabil Sci. 2023 Nov 8;4:1248269. doi: 10.3389/fresc.2023.1248269 (PMC10663283; doi:10.3389/fresc.2023.1248269)
Supplement: Supplementary file 1 [file Datasheet1.zip › Data Sheet 1_v1/stfeasibility-Pub/R/maximize_wrench.r]

	maximize_wrench <- function(H_matrix_input, bounds_tuple_of_numeric, direction) {
		positive_fx_direction_constraint <- a_matrix_lhs_direction(H_matrix_input, direction = direction, bounds_tuple_of_numeric)
	    indices_for_muscles <- 1:ncol(H_matrix_input)
	    fmax_info <- lpsolve_force_in_dir("max", positive_fx_direction_constraint, indices_for_muscles, nrow(H_matrix_input))
	}
