# Supplementary material for: Muscle redundancy is greatly reduced by the spatiotemporal nature of neuromuscular control
Source: Front Rehabil Sci. 2023 Nov 8;4:1248269. doi: 10.3389/fresc.2023.1248269 (PMC10663283; doi:10.3389/fresc.2023.1248269)
Supplement: Supplementary file 1 [file Datasheet1.zip › Data Sheet 1_v1/stfeasibility-Pub/R/minimize_activation.r]

##' @param min_or_max string, either 'max' or 'min'
##' @param taskRHSconstraint constraint object as in hitandrun where task is on the RHS. No lamdbas.
##' @param num_muscles integer
lpsolve_muscles_for_task <- function(min_or_max, taskRHSconstraint, num_muscles) {
    c_in_cTx <- rep(1, ncol(taskRHSconstraint$constr))
    lp_result <- lp(min_or_max, objective.in = c_in_cTx, const.mat = taskRHSconstraint$constr,
        const.dir = taskRHSconstraint$dir, const.rhs = taskRHSconstraint$rhs, compute.sens = 0)
    return(lp_result)
}
