# Supplementary material for: Muscle redundancy is greatly reduced by the spatiotemporal nature of neuromuscular control
Source: Front Rehabil Sci. 2023 Nov 8;4:1248269. doi: 10.3389/fresc.2023.1248269 (PMC10663283; doi:10.3389/fresc.2023.1248269)
Supplement: Supplementary file 1 [file Datasheet1.zip › Data Sheet 1_v1/stfeasibility-Pub/R/runplots.r]

get_deltas_dt <- function(seed_0, dataset){
        merged_activation_trajectory <- merge(seed_0, dataset, by=c("muscle", "task_index"))
        #split by muscle so we can get a_{i+1} - a_{i}
        each_muscle <- split(merged_activation_trajectory, merged_activation_trajectory$muscle)
        diffsets <- lapply(each_muscle, function(sa){
                seed_activations <- sa$activation.x[1:6]
                other_traj_activations <- sa$activation.y[2:7]
                the_diffs <- other_traj_activations - seed_activations
                return(the_diffs)
            }) %>% dcrb

        add_trailing_0 <- function(v) c(v,0)
        abs_per_txn <- apply(diffsets,2, function(v) max(abs(v))) %>% add_trailing_0 %>% as.numeric
        res <- data.table(max_abs_dot = abs_per_txn, transition_index=task_transition_idx())
        return(res)
}
task_transition_idx <- function() {c("t0_t1",
                            "t1_t2",
                            "t2_t3",
                            "t3_t4",
                            "t4_t5",
                            "t5_t6", "end_padding")}

run_step_speed_distributions_plot <- function(spatiotemporal_evaluations){
    library(data.table)
    points <- rbindlist(spatiotemporal_evaluations)
    velocities <- as.numeric(points$velocity_limit)
    sorted_speed_levels <- sort(unique(velocities), decreasing=TRUE)
    points[,velocity_limit:= factor(points$velocity_limit, levels=sorted_speed_levels)]
    points_with_dot <- points[,.( task_index, activation, transition_index=task_transition_idx(), dot = as.numeric(c(diff(activation),0))), by=.(muscle_trajectory, muscle, velocity_limit)]

    # within a given muscle trajectory, describe the norm of the transition from moment to moment
    within <- points_with_dot[transition_index!="end_padding",.(max_abs_dot = max(abs(dot))), by=.(muscle_trajectory,velocity_limit,transition_index)]

    #across analyses from the seed trajectory (a view from the 'transect', which is the predefined trajectory of the first har point sampled)
    seed_0 <- points[velocity_limit==1.0 & muscle_trajectory==1, .(muscle,task_index,activation)]
    message('computing deltas dataframe')
    across <- points[muscle_trajectory!=1, get_deltas_dt(seed_0, .SD), by=.(velocity_limit, muscle_trajectory)]
    setcolorder(across, colnames(within))
    across[,source:="across"]
    within[,source:="within"]
    within_and_across_within <- rbindlist(list(within, across))
    
    p4 <- ggplot(within_and_across_within[transition_index!="end_padding"], aes(max_abs_dot, fill=as.factor(source), group=as.factor(source))) 
    p4 <- p4 + geom_histogram(aes(y=..ncount..),bins=100, alpha=0.7,position="identity")
    p4 <- p4 + facet_grid(velocity_limit~transition_index, scales = "free", space="free")
    p4 <- p4 + theme_classic() + xlab("maximum absolute delta observed within a given transition, \n where all operations are performed from id=1 (red) within each single activation trajectory and \n id=2(blue) across, with a single seed point across all of the other trajectories.")
    p4 <- p4 + ylab("number of transitions") + theme_bw()
    p4 <- p4 + labs(caption = "degenerate case is where the velocity constraint is set to 1. \n Rows as you go down are increasingly stringent velocity constraints, \n down to 0.05, indicating no change can be greater than 5% activation change per 50ms transition.")
    p4 <- p4 + ggtitle("Max(abs(a_i+1 - a_i)) maximum value that still meets lipschitz constraints")

    ggsave("redirection_figures/within_vs_across_transition_distributions.pdf", p4, height=20)
    message('done with redirection_figures/within_vs_across_transition_distributions.pdf')
 }
runplots <- function(spatiotemporal_evaluations){
    # boxplots figure
    library(data.table)
    points <- rbindlist(spatiotemporal_evaluations)
    points <- data.table(points)
    velocities <- as.numeric(points$velocity_limit)
    sorted_speed_levels <- sort(unique(velocities), decreasing=TRUE)
    # as we decrease the max abs velocity from 1 towards 0, the difficulty increases.
    points$velocity_limit <- factor(velocities, levels=sorted_speed_levels)
    points <- data.table(points)
    library(data.table)
    variance_p <- ggplot(points[,var(activation),by=.(muscle,task_index,velocity_limit)],
        aes(task_index,V1,col=velocity_limit,group=velocity_limit)) 
    variance_p <- variance_p + geom_path(size=1.5) + facet_grid(~factor(muscle, levels=c("FDP" ,"FDS" ,"EIP" ,"EDC" ,"LUM" ,"DI" , "PI"))) + theme_classic()
    variance_p <- variance_p + xlab("Time") + ylab("Variance of the FAS")
    ggsave("redirection_figures/variance_per_task_per_vel.pdf",variance_p)


    boxplots_plot <- ggplot(points,aes(task_index,activation,fill=velocity_limit, group=task_index)) + geom_boxplot(outlier.shape=19,outlier.size=0.2) + facet_grid(velocity_limit~factor(muscle, levels=c("FDP" ,"FDS" ,"EIP" ,"EDC" ,"LUM" ,"DI" , "PI"))) + theme_classic() + xlab("Time") + ylab("Muscle Activation")
    ggsave("redirection_figures/boxplots_by_vel.pdf", boxplots_plot, width=10)

    distributions_per_task_per_muscle_per_st <- ggplot(points,aes(y=activation, col=velocity_limit)) + geom_histogram(bins=50) + facet_grid(velocity_limit~muscle+task_index, scales="free", space="free") + theme_classic()
    ggsave("redirection_figures/distributions_per_task_per_muscle_per_st.pdf", distributions_per_task_per_muscle_per_st)


    diffs <- points[,max(abs(diff(activation))),by=.(muscle_trajectory, muscle,velocity_limit)]
    diffs$velocity_limit <- factor(diffs$velocity_limit,levels=sorted_speed_levels)
    speed_dists <- ggplot(diffs, aes(V1, col=velocity_limit)) + geom_histogram(bins=100) + facet_grid(velocity_limit~factor(muscle, levels=c("FDP" ,"FDS" ,"EIP" ,"EDC" ,"LUM" ,"DI" , "PI")), scales="free_y") + theme_classic()
    ggsave("redirection_figures/speed_distributions_by_vel_const.pdf", speed_dists)

    dotdot <- points[,abs(diff(diff(activation))),by=.(muscle_trajectory, muscle,velocity_limit)]
    dotdot$velocity_limit <- factor(dotdot$velocity_limit,levels=sorted_speed_levels)
    dot_dot_p <- ggplot(dotdot, aes(V1, col=velocity_limit)) + geom_histogram(bins=100) + facet_grid(velocity_limit~factor(muscle, levels=c("FDP" ,"FDS" ,"EIP" ,"EDC" ,"LUM" ,"DI" , "PI")), scales="free_y") + theme_classic()
    ggsave("redirection_figures/dot_dot_dist.pdf", dot_dot_p)

    summ_stats <- diffs[,.(min=min(V1),median=median(V1),mean=mean(V1),max=max(V1)), by=.(muscle,velocity_limit)]
    setorder(summ_stats,"muscle", "velocity_limit")
    summ_stats$velocity_limit <- factor(summ_stats$velocity_limit,levels=sorted_speed_levels)
    summary_stats_p <- ggplot(melt(summ_stats, id.vars=c("muscle","velocity_limit")), aes(velocity_limit, value, group=muscle, col=factor(muscle, levels=c("FDP" ,"FDS" ,"EIP" ,"EDC" ,"LUM" ,"DI" , "PI")))) + geom_path() + facet_grid(~variable) + theme_classic()
    browser()
    pp2 <- ggplot(diffs,aes(velocity_limit, y=V1,fill=velocity_limit)) + geom_boxplot(outlier.size=0.2) + facet_grid(~factor(muscle, levels=c("FDP" ,"FDS" ,"EIP" ,"EDC" ,"LUM" ,"DI" , "PI"))) + theme_classic()
    pp2 <- pp2 + ylab("Trajectory speeds recorded")
    ggsave("redirection_figures/per_muscle_changes_in_fas_by_vel_constraint.pdf", pp2, width=8)
}
