# Supplementary material for: Muscle redundancy is greatly reduced by the spatiotemporal nature of neuromuscular control
Source: Front Rehabil Sci. 2023 Nov 8;4:1248269. doi: 10.3389/fresc.2023.1248269 (PMC10663283; doi:10.3389/fresc.2023.1248269)
Supplement: Supplementary file 1 [file Datasheet1.zip › Data Sheet 1_v1/stfeasibility-Pub/tasks.csv]

	time	lambda	Fx	Fy	Fz	tx
1	0	0	0	0	0	0
2	0.0166666666666667	0.00100666176405778	0.0100665169744014	0	0	0
3	0.0333333333333333	0.00402259358460233	0.0402255335866648	0	0	0
4	0.05	0.00903565136864665	0.0903556101213296	0	0	0
5	0.0666666666666667	0.0160256493018219	0.160254890453289	0	0	0
6	0.0833333333333333	0.0249644411295273	0.24964191485116	0	0	0
7	0.1	0.0358160334919637	0.358156753316288	0	0	0
8	0.116666666666667	0.0485367308566894	0.485362454893808	0	0	0
9	0.133333333333333	0.0630753114651075	0.630746807119929	0	0	0
10	0.15	0.0793732335844094	0.793724398520736	0	0	0
11	0.166666666666667	0.0973648712344707	0.973638975857583	0	0	0
12	0.183333333333333	0.116977778440511	1.16976608662727	0	0	0
13	0.2	0.138132980947465	1.38131599617655	0	0	0
14	0.216666666666667	0.160745294221434	1.60743686768492	0	0	0
15	0.233333333333333	0.184723666457739	1.84721819221074	0	0	0
16	0.25	0.209971545214401	2.09969445498949	0	0	0
17	0.266666666666667	0.236387266194749	2.36384902322087	0	0	0
18	0.283333333333333	0.263864462613659	2.63861823969033	0	0	0
19	0.3	0.292292493499057	2.92289570574122	0	0	0
20	0.316666666666667	0.321556889204064	3.21553673635172	0	0	0
21	0.333333333333333	0.351539812335863	3.51536296937739	0	0	0
22	0.35	0.382120532245286	3.82116711039964	0	0	0
23	0.366666666666667	0.413175911166535	4.13171779407423	0	0	0
24	0.383333333333333	0.444580900049494	4.44576454240494	0	0	0
25	0.4	0.476209042088129	4.76204279997708	0	0	0
26	0.416666666666667	0.507932981917404	5.07927902587585	0	0	0
27	0.433333333333333	0.539624978428394	5.3961958217861	0	0	0
28	0.45	0.571157419136643	5.71151707562451	0	0	0
29	0.466666666666667	0.602403334032595	6.02397309999255	0	0	0
30	0.483333333333333	0.633236906845018	6.33230574475949	0	0	0
31	0.5	0.663533981658711	6.63527346318894	0	0	0
32	0.516666666666667	0.693172562846564	6.93165631120936	0	0	0
33	0.533333333333333	0.722033306302887	7.22026085969824	0	0	0
34	0.55	0.75	7.499925	0	0	0
35	0.566666666666667	0.776960031933055	7.76952262332736	0	0	0
36	0.583333333333333	0.802804843568833	8.02796815520398	0	0	0
37	0.6	0.827430366972642	8.27422092668973	0	0	0
38	0.616666666666667	0.850737443853161	8.50728936478722	0	0	0
39	0.633333333333333	0.872632224837877	8.72623498515629	0	0	0
40	0.65	0.893026547371394	8.9301761710592	0	0	0
41	0.666666666666667	0.911838290714916	9.11829172332009	0	0	0
42	0.683333333333333	0.928991706617489	9.28982416700422	0	0	0
43	0.7	0.944417724327462	9.44408280150218	0	0	0
44	0.716666666666667	0.958054228716035	9.58044648173748	0	0	0
45	0.733333333333333	0.969846310392954	9.6983661192985	0	0	0
46	0.75	0.979746486807249	9.79736689342381	0	0	0
47	0.766666666666667	0.987714893442704	9.87705016293769	0	0	0
48	0.783333333333333	0.993719444338197	9.93709507143754	0	0	0
49	0.8	0.997735961286542	9.97725983926929	0	0	0
50	0.816666666666667	0.999748271191593	9.99738273708881	0	0	0
51	0.833333333333333	0.999748271191593	9.99738273708881	0	0	0
52	0.85	0.997735961286542	9.97725983926929	0	0	0
53	0.866666666666667	0.993719444338197	9.93709507143754	0	0	0
54	0.883333333333333	0.987714893442704	9.87705016293769	0	0	0
55	0.9	0.979746486807249	9.79736689342381	0	0	0
56	0.916666666666667	0.969846310392954	9.6983661192985	0	0	0
57	0.933333333333333	0.958054228716035	9.58044648173748	0	0	0
58	0.95	0.944417724327462	9.44408280150219	0	0	0
59	0.966666666666667	0.928991706617488	9.28982416700422	0	0	0
60	0.983333333333333	0.911838290714916	9.11829172332009	0	0	0
61	1	0.893026547371394	8.9301761710592	0	0	0
62	1.01666666666667	0.872632224837877	8.72623498515629	0	0	0
63	1.03333333333333	0.850737443853161	8.50728936478722	0	0	0
64	1.05	0.827430366972643	8.27422092668973	0	0	0
65	1.06666666666667	0.802804843568833	8.02796815520398	0	0	0
66	1.08333333333333	0.776960031933055	7.76952262332736	0	0	0
67	1.1	0.75	7.499925	0	0	0
68	1.11666666666667	0.722033306302887	7.22026085969824	0	0	0
69	1.13333333333333	0.693172562846564	6.93165631120936	0	0	0
70	1.15	0.663533981658711	6.63527346318894	0	0	0
71	1.16666666666667	0.633236906845017	6.33230574475949	0	0	0
72	1.18333333333333	0.602403334032595	6.02397309999255	0	0	0
73	1.2	0.571157419136643	5.71151707562451	0	0	0
74	1.21666666666667	0.539624978428394	5.3961958217861	0	0	0
75	1.23333333333333	0.507932981917404	5.07927902587585	0	0	0
76	1.25	0.476209042088129	4.76204279997708	0	0	0
77	1.26666666666667	0.444580900049495	4.44576454240494	0	0	0
78	1.28333333333333	0.413175911166535	4.13171779407423	0	0	0
79	1.3	0.382120532245286	3.82116711039964	0	0	0
80	1.31666666666667	0.351539812335863	3.51536296937739	0	0	0
81	1.33333333333333	0.321556889204064	3.21553673635172	0	0	0
82	1.35	0.292292493499057	2.92289570574122	0	0	0
83	1.36666666666667	0.263864462613659	2.63861823969032	0	0	0
84	1.38333333333333	0.236387266194749	2.36384902322087	0	0	0
85	1.4	0.209971545214401	2.09969445498949	0	0	0
86	1.41666666666667	0.184723666457739	1.84721819221074	0	0	0
87	1.43333333333333	0.160745294221434	1.60743686768492	0	0	0
88	1.45	0.138132980947465	1.38131599617655	0	0	0
89	1.46666666666667	0.116977778440511	1.16976608662727	0	0	0
90	1.48333333333333	0.0973648712344706	0.973638975857582	0	0	0
91	1.5	0.0793732335844094	0.793724398520736	0	0	0
92	1.51666666666667	0.0630753114651076	0.630746807119929	0	0	0
93	1.53333333333333	0.0485367308566895	0.485362454893809	0	0	0
94	1.55	0.0358160334919637	0.358156753316287	0	0	0
95	1.56666666666667	0.0249644411295273	0.24964191485116	0	0	0
96	1.58333333333333	0.0160256493018219	0.160254890453289	0	0	0
97	1.6	0.00903565136864659	0.090355610121329	0	0	0
98	1.61666666666667	0.00402259358460233	0.0402255335866648	0	0	0
99	1.63333333333333	0.00100666176405778	0.0100665169744014	0	0	0
100	1.65	0	0	0	0	0
