# Supplementary material for: Muscle redundancy is greatly reduced by the spatiotemporal nature of neuromuscular control
Source: Front Rehabil Sci. 2023 Nov 8;4:1248269. doi: 10.3389/fresc.2023.1248269 (PMC10663283; doi:10.3389/fresc.2023.1248269)
Supplement: Supplementary file 1 [file Datasheet1.zip › Data Sheet 1_v1/stfeasibility-Pub/tests/testthat/test_analytical_integration.r]

test_that('we can analytically extract the distribution',{
	# this was too slow
	st_res <- readRDS("/Volumes/GoogleDrive/My\ Drive/outputs/ste_1e5_speed_13_timefin_09:04:05.556.rds")
	nonred_constr <- attr(st_res,"constraints_and_tasks")$nonredundant_constr
	vertices <- findVertices(nonred_constr)
	})
