# Supplementary material for: Muscle redundancy is greatly reduced by the spatiotemporal nature of neuromuscular control
Source: Front Rehabil Sci. 2023 Nov 8;4:1248269. doi: 10.3389/fresc.2023.1248269 (PMC10663283; doi:10.3389/fresc.2023.1248269)
Supplement: Supplementary file 1 [file Datasheet1.zip › Data Sheet 1_v1/stfeasibility-Pub/tests/testthat/test_eliminate_redundant_major.r]

test_that("major performance", {
    structures <- pblapply(3:4, function(i){
        print("Just starting %s" %--% i)
        return(create_nonredundant_structures(i))
    })
    use_data(structures)
})
