# Supplementary material for: Muscle redundancy is greatly reduced by the spatiotemporal nature of neuromuscular control
Source: Front Rehabil Sci. 2023 Nov 8;4:1248269. doi: 10.3389/fresc.2023.1248269 (PMC10663283; doi:10.3389/fresc.2023.1248269)
Supplement: Supplementary file 1 [file Datasheet1.zip › Data Sheet 1_v1/stfeasibility-Pub/tests/testthat/test_helper_functions.r]

context('shard generation')
test_that("shard_a_total", {
	expect_equal(shard_a_total(8000,8), c(1000, 1000, 1000, 1000, 1000, 1000, 1000, 1000))
	expect_equal(shard_a_total(799098,8), c(99889, 99887, 99887, 99887, 99887, 99887, 99887, 99887))
	expect_error(shard_a_total(1,8))
	expect_equal(shard_a_total(8,8), rep(1,8))
})
