# Supplementary material for: Muscle redundancy is greatly reduced by the spatiotemporal nature of neuromuscular control
Source: Front Rehabil Sci. 2023 Nov 8;4:1248269. doi: 10.3389/fresc.2023.1248269 (PMC10663283; doi:10.3389/fresc.2023.1248269)
Supplement: Supplementary file 1 [file Datasheet1.zip › Data Sheet 1_v1/stfeasibility-Pub/tests/testthat/test_multiconstraint_redundancy.r]

context("multiconstraint redundancy")
test_that("H matrix of two moments with defined task on rhs has 0 sd in wrench_outputs",
    {
        lhs_0 <- constraint_H_with_bounds(H_matrix_mini, c(0.25), bounds_tuple_of_numeric_mini)
        lhs_1 <- constraint_H_with_bounds(H_matrix_mini, c(0.75), bounds_tuple_of_numeric_mini)
        constr_tuple <- diagonal_merge_constraint_list(list(lhs_0, lhs_1))
        print_constraint(constr_tuple)
        context("type requirements")
        expect_equal(class(constr_tuple$constr), "matrix")

        context("must be a feasible constraint set")
        expect_true(constraint_is_feasible(constr_tuple, 3))
        solutions <- constr_tuple %>% eliminate_redundant %>% pb_har_sample(10000,
            mc.cores = 8, eliminate = FALSE) %>% as.matrix

        context("bound requirements")
        expect_true(all(as.numeric(unlist(solutions)) <= 1))
        expect_true(all(as.numeric(unlist(solutions)) >= 0))

        context("output matches desired wrench")
        lhs_0_output <- lhs_0$constr %*% t(solutions[, 1:3])
        expect_equal(sd(lhs_0_output["Fx", ]), 0)
        expect_equal(mean(lhs_0_output["Fx", ]), 0.25)

        lhs_1_output <- lhs_1$constr %*% t(solutions[, 4:6])
        expect_equal(sd(lhs_1_output["Fx", ]), 0)
        expect_equal(mean(lhs_1_output["Fx", ]), 0.75)
    })

test_that("we can make a mini-H multiconstraint with RHS", {
    mini_H_task_trajectory <- cos(seq(0, (pi * 2), length.out = 11))
    num_muscles <- 3
    constraint_list <- lapply(mini_H_task_trajectory, function(task_x) {
        a_matrix_rhs_task(H_matrix_mini, task_x, bounds_tuple_of_numeric_mini)
    })
    mini_trajectory_constr <- diagonal_merge_constraint_list(constraint_list)
    expect_true(constraint_is_feasible(mini_trajectory_constr, 3))
    expect_equal(ncol(mini_trajectory_constr$constr), 3 * length(mini_H_task_trajectory))
    expect_equal(nrow(mini_trajectory_constr$constr), 88)
    # add the lambda=1 constraint: devtools::use_data(mini_trajectory_constr,
    # overwrite=TRUE)
})

test_that("we can make a mini-H multiconstraint", {
    mini_H_task_trajectory <- cos(seq(0, (pi * 2), length.out = 11))
    num_muscles <- 3
    constraint_list <- lapply(mini_H_task_trajectory, function(task_x) {
        a_matrix_lhs_direction(H_matrix_mini, direction = task_x, bounds_tuple_of_numeric_mini)
    })
    mini_trajectory_constr <- diagonal_merge_constraint_list(constraint_list)
    expect_equal(ncol(mini_trajectory_constr$constr), length(mini_H_task_trajectory) *
        4)
    expect_equal(nrow(mini_trajectory_constr$constr), 56)
    # add the lambda=1 constraint: devtools::use_data(mini_trajectory_constr)
})

test_that("zero variance occurs in lambda when we have fixed tasks per moment of a trajectory",
    {
        har_mini_task <- mini_trajectory_constr %>% eliminate_redundant %>% pb_har_sample(10000,
            mc.cores = 8, eliminate = FALSE)
        lambda_indices <- colnames(har_mini_task)[4 * (1:7)]
        variances_for_lambda_parameters <- apply(har_mini_task[, lambda_indices],
            2, sd) %>% as.numeric
        expect_equal(variances_for_lambda_parameters, rep(0, 7), 1e-10)
    })

test_that("adding lambda_q", {
    mini_trajectory_lambda_constr <- mini_trajectory_constr %>% add_lambda_equality_constraint(3)
    mini_trajectory_lambda_velocity_consr <- mini_trajectory_lambda_constr %>% generate_and_add_velocity_constraint(0.5,
        0.5, 3)
    full_constr_mini <- mini_trajectory_lambda_velocity_consr %>% eliminate_redundant

    expect_equal(ncol(mini_trajectory_constr_nonredundant$constr), length(mini_H_task_trajectory) *
        4)
    expect_equal(nrow(mini_trajectory_constr_nonredundant$constr), 49)


    a <- plot_constraint_matrix(mini_trajectory_constr) + ggtitle("H_matrix_mini trajectory over cosine task in Fx")
    b <- plot_constraint_matrix(mini_trajectory_lambda_constr) + ggtitle("task lambda fixed to 1")
    c <- plot_constraint_matrix(mini_trajectory_lambda_velocity_consr) + ggtitle("velocity_added")
    d <- plot_constraint_matrix(mini_trajectory_constr_nonredundant) + ggtitle("redundant constraints removed")
    redundancy_comparisons_H_mini <- arrangeGrob(grobs = list(a, b, c, d), ncol = 4)
    plot(redundancy_comparisons_H_mini)

    points <- mini_trajectory_lambda_constr %>% eliminate_redundant %>% pb_har_sample(10000,
        mc.cores = 8, eliminate = FALSE)g
    points <- mini_trajectory_constr_nonredundant %>% pb_har_sample(10000, mc.cores = 8,
        eliminate = FALSE)

    is_feasible(mini_trajectory_constr)
    res <- lpsolve_muscles_for_task("min", mini_trajectory_constr, 3)

})
