# Supplementary material for: Muscle redundancy is greatly reduced by the spatiotemporal nature of neuromuscular control
Source: Front Rehabil Sci. 2023 Nov 8;4:1248269. doi: 10.3389/fresc.2023.1248269 (PMC10663283; doi:10.3389/fresc.2023.1248269)
Supplement: Supplementary file 1 [file Datasheet1.zip › Data Sheet 1_v1/stfeasibility-Pub/tests/testthat/test_seedpoints.r]

########################################
test_that('we can extract 100 seeds for a given speed multiconstraint #23', {
	library(data.table)
    n_seeds <- 100
    #speed is fixed across this entire run below; is dependent on the rda used
    st_res <- st_with_vel(my_H_matrix, 0.126767676, har_n=1e5)
    H_multiconstraint <- attr(st_res, "constraints_and_tasks")$nonredundant_constr
    activation_per_seed <- extract_n_seeds_from_rds_ste(st_res, 10)
    multiconstraint_per_seed <- lapply(seq(1,ncol(activation_per_seed)), function(task_0_seed_activation){
    	# trim top which has task0 wrench requirements
    	seed_a <- activation_per_seed[,task_0_seed_activation]
    	seed_id <- colnames(activation_per_seed)[task_0_seed_activation]
    	res <- merge_constraints(trim_top_of_constraint(H_multiconstraint,22),assemble_equality_with_seed_point(seed_id, seed_a))
    	attr(res, "seed_activation") <- seed_a
    	attr(res, "seed_id") <- seed_id
    	return(res)
    	})

    result_filepaths <- pbmclapply(multiconstraint_per_seed, seed_sample_and_save, har_samples_per_seed = 1e4, mc.cores=detectCores(all.tests = FALSE, logical = TRUE))

	seeded_points <- ex%>% har_sample(1000)
	parcoords(seeded_points, reorderable = TRUE, brushMode = "1D-axes-multi", autoresize=TRUE, width=1900, height=500, alpha=0.1)
    })


test_that("pca projections for each task-poltope projected", {
	seed_vs_noseed_trajectories <- readRDS("/Volumes/GoogleDrive/My\ Drive/outputs/seed_vs_noseed_trajectories_at_speedlimit_0.126767676767677.rds")
	generate_pca_projection_plots(seed_vs_noseed_trajectories, "speedlimit_pt1267_new")
	})

test_that('we can combine the unseeded and seeded trajectories', {
    trajectories <- data.table(readRDS("/Volumes/GoogleDrive/My\ Drive/outputs/ste_1e5_speed_13_timefin_09:04:05.556.rds"))
    velocity_limit_fixed <- trajectories$velocity_limit[1]
	trajectories_per_seed <- lapply(dir("/Volumes/GoogleDrive/My\ Drive/outputs/seed_evals/", full.names=TRUE), readRDS)
	seed_vs_noseed_trajectories <- combine_unseeded_and_seeded_data_into_id_tall_df(trajectories_unseeded=trajectories, trajectories_per_seed=trajectories_per_seed)
	saveRDS(seed_vs_noseed_trajectories, sprintf("/Volumes/GoogleDrive/My\ Drive/outputs/seed_vs_noseed_trajectories_at_speedlimit_%s.rds",velocity_limit_fixed))
})

test_that("seed vs noseed from scratch", {
	library(data.table)
    speeds <- sample(seq(0.05,1,length.out=100))
    pblapply(speeds,seed_vs_noseed_diff_speeds,10,1e5,1e4, seed_constraint_type="start")
	})

test_that("seed vs noseed from scratch", {
	library(data.table)
    speeds <- sample(seq(0.05,1,length.out=100))
    pblapply(speeds, seed_vs_noseed_diff_speeds, 10, 1e5, 1e4, seed_constraint_type="start_and_end")
	})

test_that('effect of a seed on downstream polytope projections onto each muscle', {
	seed_vs_noseed_trajectories <- readRDS("/Volumes/GoogleDrive/My\ Drive/outputs/seed_vs_noseed_trajectories_at_speedlimit_0.126767676767677.rds")
    velocity_limit_fixed <- attr(seed_vs_noseed_trajectories,"velocity_limit")
    p <- gen_freqpoly_seed_vs_unseeded(seed_vs_noseed_trajectories, 1:3)
    p <- p + ggtitle("Velocity lim: %s"%--%velocity_limit_fixed)
    
	ggsave("seed_vs_noseed_trajectories"%>%time_dot("pdf"),p, width=20,height=20)
	htmlwidgets::saveWidget(ggplotly(p), "index.html")

	# just show 3
	p <- ggplot(seed_vs_noseed_trajectories,aes(activation))
	seed_id_interesting <- unique(seed_vs_noseed_trajectories$seed_id)[1:3]
	noseed_selection <- seed_vs_noseed_trajectories[seed_id%in%seed_id_interesting & seed_id!="Not Seeded"]
	p <- p + geom_freqpoly(aes(y=..ncount.., col=seed_id), alpha=0.5, bins=30, position="identity", data = noseed_selection)
	p <- p + geom_freqpoly(aes(y=..ncount..), alpha=0.5, bins=30, col="black", position="identity", data = seed_vs_noseed_trajectories[seed_id=="Not Seeded"]) 
	p <- p + facet_grid(task_index~factor(muscle, levels=muscle_name_per_index)) + coord_fixed()
	p <- p + theme_classic() + ylab("Within-bin Volume wrt to mode") + xlab("Muscle activation (0 to 1 is 0 to 100%)")
	ggsave("unseeded_and_seed"%>%time_dot("pdf"), p, width=8,height=10)
})
