# Supplementary material for: Muscle redundancy is greatly reduced by the spatiotemporal nature of neuromuscular control
Source: Front Rehabil Sci. 2023 Nov 8;4:1248269. doi: 10.3389/fresc.2023.1248269 (PMC10663283; doi:10.3389/fresc.2023.1248269)
Supplement: Supplementary file 1 [file Datasheet1.zip › Data Sheet 1_v1/stfeasibility-Pub/tests/testthat/test_st.r]

context('test combining force_cos with null st constr (degenerate case)')
test_that("combine force_cos ", {
	fmax_info <- maximize_wrench(H_matrix, bounds_tuple_of_numeric, direction=c(1,0,0,0))
	st_constr_str <- force_cos_ramp_constraint(H_matrix, bounds_tuple_of_numeric, fmax_info$output_vector_per_task[[1]], 1.0,1.0, n_task_values=4)
	points <- st_constr_str$nonredundant_constr %>% pb_har_sample(1e5, mc.cores=8, eliminate=FALSE)
	har_tall_df <- trajectory_har_df_melt(points,ncol(H_matrix))
	a <- plot_har_trajectory(har_tall_df)
	ggsave(a, filename="no_st.jpg", height=40, width=40)

	context('test force cosine ramp with 0.5 constr (highly generous)')
	fmax_info <- maximize_wrench(H_matrix, bounds_tuple_of_numeric, direction=c(1,0,0,0))
	st_constr_str <- force_cos_ramp_constraint(H_matrix, bounds_tuple_of_numeric, fmax_info$output_vector_per_task[[1]], 0.5,0.5, n_task_values=4)
	points <- st_constr_str$nonredundant_constr %>% pb_har_sample(1e5, mc.cores=8, eliminate=FALSE)
	har_tall_df <- trajectory_har_df_melt(points,ncol(H_matrix))
	a <- plot_har_trajectory(har_tall_df)
	ggsave(a, filename="st.jpg", height=40, width=40)
})
