# Supplementary material for: Muscle redundancy is greatly reduced by the spatiotemporal nature of neuromuscular control
Source: Front Rehabil Sci. 2023 Nov 8;4:1248269. doi: 10.3389/fresc.2023.1248269 (PMC10663283; doi:10.3389/fresc.2023.1248269)
Supplement: Supplementary file 1 [file Datasheet1.zip › Data Sheet 1_v1/stfeasibility-Pub/with_st.csv]

adf	adl	bfa	bfp	edl	fdl	fhl	gmax	gmed	gmin	grac	lg	mg	pb	pec	pl	plan	psoas	pt	pyr	qf	rf	sart	sm	sol	st	ta	tp	vi	vl	vm	adf_1	adl_1	bfa_1	bfp_1	edl_1	fdl_1	fhl_1	gmax_1	gmed_1	gmin_1	grac_1	lg_1	mg_1	pb_1	pec_1	pl_1	plan_1	psoas_1	pt_1
0.0208891702617773	0.0719981629573828	0.000551055445620008	0.191499384104227	0.295130672344391	0.230379665808485	0.440511066927112	0.156511657826014	0.079061210943456	0.0567952350290114	0.109566003011721	0.0142793665759464	0.0415666208643461	0.77369594335651	0.0104898861828562	0.940801293589023	0.12697842973003	0.081161486088549	0.426081305339896	0.853099123147404	0.823423459399188	0.23829324713628	0.951685644469747	0.0544681372402185	0.00124737994930409	0.0800281424424031	0.0507529611398476	0.0458340291231293	0.50857725392587	0.0932484031885841	0.38118003011937	0.126391191520511	0.0736252363083314	0.0443537136335125	0.0963374440533661	0.164251526811207	0.121065121615122	0.276651213668819	0.190551373491325	0.164991796506868	0.0500232064041103	0.356003611905923	0.0427411425941596	0.181486872420444	0.696395966462821	0.0699859015075199	0.774025909408172	0.036588602138244	0.107379661611253	0.350491098503534
0.0281389725219845	0.593876864081638	0.0107166377475379	0.17807013185584	0.566340284784313	0.337686491317626	0.515531500403455	0.249005540028679	0.0792291702926187	0.138129978038409	0.172697258849767	0.0295310432507247	0.19798488010151	0.975663150269358	0.424836679186129	0.727817774970528	0.0680903486773379	0.388992997939602	0.493467519360027	0.917387069967571	0.670455052900038	0.219112405022197	0.719926684537425	0.0207422163157038	0.0602764030431472	0.0719779124521255	0.52131290239447	0.127941080045976	0.224390176142957	0.335590014477714	0.079438159289376	0.0584411679829533	0.120754856586399	0.185058325648632	0.166425578525228	0.154914197347981	0.00791879551414811	0.125573596999897	0.169085727533592	0.0838362450215016	0.113268897166122	0.20916689840008	0.0311371966608428	0.178791585788804	0.853663731368724	0.0996874352461421	0.391769108194123	0.128476339128521	0.379418951923065	0.168201559842568
0.00340191043873321	0.514777382855274	0.0721251421332766	0.206454227678052	0.380162700600546	0.522399469436541	0.51702037697057	0.00862998626265204	0.0641326891576291	0.214596438293101	0.143895159774183	0.0346450838215123	0.195638024762126	0.950617343201013	0.25811333564488	0.624183265617936	0.0255660918725943	0.350021094209614	0.441859244665239	0.895642571098959	0.404766690872645	0.364776227633491	0.69649061858886	0.0853911040683383	0.0890278802166919	0.035483233534755	0.540619554660987	0.0118061072300863	0.392344200350437	0.146260260435195	0.133538531906988	0.00477356167209551	0.340148418085058	0.342843127146398	0.122305647234419	0.282407743600544	0.0456610578053304	0.230779223241096	0.160715279328875	0.106634312955208	0.204176466520155	0.172534900884778	0.0187407861901441	0.375815823839019	0.829350321600274	0.217705384999076	0.224297250840958	0.00857645663916318	0.395568245083253	0.299504611880669
0.00275147091033111	0.269704959766076	0.227600397764185	0.194311088383656	0.507824087335756	0.470850432614751	0.137658111430694	0.0683038319909821	0.099504238795318	0.0278633624499522	0.0475456495792845	0.0390582729353161	0.333643608347956	0.959126127618645	0.0754012772310343	0.775994116420628	0.013354801661201	0.124313699197386	0.00247679247797808	0.733582608629483	0.310473408779284	0.105315675559566	0.875424758127172	0.0126739667198923	0.103911489816813	0.0511601906481449	0.228783131848371	0.146387600415222	0.378458421267517	0.309272899412476	0.270875952200906	0.0408855682856962	0.530230472367776	0.0962499175500658	0.215103981272655	0.585855064197953	0.185073802948626	0.133220565937576	0.128767706186094	0.117495796608058	0.156327631512726	0.0650729214662498	0.0874199605847858	0.242435722145779	0.900646192082802	0.241265760500073	0.554217766013166	0.00169883007123839	0.433432501946072	0.443109821365922
0.0201860132075545	0.122842746915225	0.198591983816732	0.226732219773113	0.899871432134377	0.470493460105917	0.347169797631441	0.163549967394098	0.090814147933972	0.151393992165451	0.00197650076087911	0.101697958342165	0.22472854066019	0.377071195985983	0.217826882317336	0.956003895401302	0.0144316129979877	0.293396178783519	0.171892897622452	0.736825490049245	0.397022116440431	0.288049533996808	0.877904044087836	0.0658912540221917	0.13906894925879	0.0216530971495596	0.0310594681473304	0.0152647750718212	0.334347066286202	0.242001944275666	0.0930150327956222	0.0307119240643315	0.106394902595077	0.29362806354384	0.206924589324907	0.410832167134645	0.219345185823501	0.220418090326426	0.33957086711899	0.13089579300738	0.266853440020162	0.0788669755630965	0.0695184662641321	0.0510675010208988	0.601567099433857	0.584923770241945	0.607104866041432	0.153656253001973	0.493629713382814	0.374090705832965
0.000881766044548787	0.291311145784904	0.404715205258674	0.114672438547973	0.383778412190799	0.629602899294116	0.345768641997396	0.124463080380184	0.147431862161869	0.0285585259629581	0.337139063472378	0.0134042286728363	0.115944676822583	0.549569375687114	0.123329164149106	0.946147008218966	0.0137086551290161	0.0490814095631524	0.416784326767055	0.828872071116525	0.367693576963761	0.0574600409351365	0.977783488693456	0.0173400538317755	0.638285197118281	0.01236991508738	0.232387587010088	0.0929610301857384	0.253607516008551	0.109677914554231	0.00434929080318546	0.110157791829564	0.0617726811082977	0.102678146182043	0.139377783803231	0.496339654826416	0.548245410639831	0.156198081501994	0.404037780286093	0.143785831165592	0.273671388412748	0.0368739293736387	0.0555643998170608	0.167220447108314	0.742796027245203	0.55903250512056	0.938226241217683	0.0149352061179016	0.286795254331968	0.446967466651594
0.0262245911577778	0.180518752327544	0.353562801376192	0.121291013693269	0.474019118399477	0.353307118319048	0.10486961029287	0.0855009001816807	0.0657889187826665	0.0885117332693676	0.0839121791612858	0.0410004564617911	0.240580623831079	0.818361238777654	0.238370199001723	0.761913365662548	0.109835022272841	0.0214333493525386	0.527481273174444	0.925289991036922	0.335794145717941	0.137045698227875	0.846744648796091	0.0696017527873084	0.295883685051718	0.0305849540027644	0.42438458288842	0.131239678365283	0.319754246528853	0.0694134917928217	0.00596175357243454	0.00464918750216965	0.166982087976017	0.122617759367609	0.229684945768038	0.174149790138692	0.276494274687656	0.0888547997436353	0.548074944067455	0.123684477077701	0.263200396140525	0.035386029280252	0.125059813045328	0.0447679242431512	0.521408201204455	0.528842556260038	0.824297015658231	0.119927183531789	0.118401744056201	0.570174752428483
0.082602626514992	0.032601419520366	0.0724865069715265	0.176558500552555	0.692188995541284	0.42238307391884	0.367565848165079	0.0570135443069444	0.0259912908243191	0.353776356296023	0.0187392793354284	0.128787458281365	0.132207367667207	0.902721938995861	0.628322753212487	0.722325574013098	0.0780091073034485	0.0546925981632921	0.608156035123199	0.932645971597215	0.110371464646035	0.137405149622573	0.67948318582891	0.0165946594543467	0.14245094655205	0.0608128017305852	0.384662939197592	0.0840964580320937	0.230273772598949	0.326415504450345	0.00247808070605538	0.0547848477848173	0.015034266806359	0.19105195634417	0.161432042463112	0.380771834484779	0.110017679766961	0.73104470729686	0.548243641026711	0.08735732606535	0.177741881929861	0.161765375373533	0.0125955900912577	0.00606175838953381	0.583987625516025	0.292637729772547	0.653626592626237	0.00462969095511469	0.0535229024000709	0.422774671891116
0.0601190206621682	0.150001550345828	0.203035885955851	0.158026354309098	0.406067533446726	0.331872835120891	0.391084136153538	0.0571889350202092	0.0605541495261001	0.297549445995344	0.045889565428323	0.0691735922671572	0.181488858472973	0.764554749255275	0.63743522390796	0.313164460856233	0.0242847325600047	0.080968745849207	0.612271934131285	0.937633493937626	0.0139648237005893	0.0947413636008762	0.765794566684982	0.087375452031404	0.254297207883903	0.0127463881582247	0.464943421370245	0.129646420008051	0.46995040657672	0.0864619262570214	0.0447439734320817	0.0263234120548731	0.00378911103973415	0.209129950390595	0.218270937630165	0.451879450390833	0.0860877549714409	0.243302509409398	0.498104958356275	0.0380445304854213	0.281460807641927	0.100213873813551	0.0326883350605559	0.175601873298029	0.29574010362126	0.16835076454242	0.667840325840546	0.0898495958649201	0.175690314956907	0.540141498293383
0.0599665831031156	0.254518414691196	0.137509976447292	0.133160193641871	0.771098035475287	0.0889993375121723	0.0445150157270495	0.300694557685828	0.0369749822162951	0.005290522721538	0.0314227691773911	0.122561840134712	0.459449234122022	0.78889975343628	0.517865643826696	0.202048248786943	0.00574672962156676	0.0408476947442035	0.617967046896386	0.910567401132007	0.290415334102413	0.0840289921737543	0.623047682815546	0.118844493270474	0.0432873093688304	0.00284110980281003	0.486350015922922	0.144665453274457	0.288972861114929	0.184134347432292	0.0654817056584485	0.0580647607384307	0.0284919333489741	0.0706080087137662	0.230415577194298	0.346587461684421	0.292657363290158	0.265257828652527	0.752045118394356	0.0406037927016376	0.0112316072964799	0.0415460285649762	0.0483763185361877	0.173362600540187	0.37867633506299	0.280988365817849	0.451392485165673	0.0874041140461548	0.508882698407113	0.180435567513613
0.0797480509825834	0.276075225463799	0.144660157319373	0.157362211453845	0.769348462723798	0.259421048489355	0.190216201440708	0.443654761889923	0.100458674535942	0.283280929144294	0.0927233441768887	0.0693302036349993	0.242198354143198	0.919354065403321	0.370456899704845	0.121914102049565	0.0519526502136911	0.145951202469285	0.520247579797611	0.792242506922418	0.627573880265638	0.12584790363774	0.855627757086377	0.01277703623261	0.369253659878566	0.0257806144206765	0.204517478096592	0.0365752691432028	0.388396116815568	0.11612297898987	0.154314607974486	0.0385537166535463	0.104605523792167	0.0413198141621012	0.215373726919084	0.325390517445467	0.021420298864507	0.391143108804889	0.440447563853538	0.0638308847486833	0.419882090898452	0.320976138240632	0.10655207186118	0.040082169797038	0.439961157176213	0.420666851942091	0.30284360356549	0.0724098475047352	0.302633372103323	0.534624521070836
0.0526686945227693	0.246086898650014	0.14166192009554	0.198289599325124	0.645173786208081	0.00155601166667767	0.325147799396517	0.633098193223239	0.0825933416780554	0.47095699360201	0.0502478528664616	0.0326861505946727	0.179594342982916	0.613769769808827	0.357501930747395	0.234127410697484	0.140311074614142	0.364776200660325	0.236462650340198	0.781393211783566	0.66095106886122	0.263701227761497	0.931380009098494	0.0494846614364466	0.284382764670554	0.0350001500477779	0.426507414010112	0.0949455005786161	0.0059696682900885	0.323405971301364	0.0375198444577772	0.0392767898917394	0.571733587546938	0.277848011982287	0.120429118525335	0.819199666180528	0.0392931756818908	0.380988115035299	0.351384990149417	0.0310449638357062	0.247458254953028	0.0224645406019272	0.0163576466544142	0.443925320351129	0.475211600134007	0.276212350509843	0.484285553213996	0.00799160975401207	0.405512972473256	0.341695147431281
0.0389243314537235	0.24279024308496	0.347631935653515	0.174405556395674	0.598696352409331	0.31974844092941	0.0939679914293122	0.622348550409769	0.0750396193107294	0.631265804220908	0.068872261040098	0.122602093599094	0.31785304750126	0.564439445604098	0.253572949217456	0.360049156404388	0.0114476133220911	0.59958530493978	0.517051128871002	0.593987389875669	0.680267477889706	0.244726535538862	0.691269046555282	0.0160669007914973	0.378693736413998	0.0165766419604913	0.496662415036696	0.0247029807084081	0.117867527101634	0.227811418641184	0.0499326091617156	0.110261031670971	0.62959140078862	0.119997352188755	0.125915404748848	0.688439490393669	0.00939325347638135	0.302878697812426	0.416923140108173	0.0864363670569816	0.31571635250797	0.14728592325664	0.00235981328069509	0.410414805604514	0.2790566345881	0.375362484056402	0.726057037591745	0.0809555913024541	0.542102959801683	0.0880727750954702
0.0613959112770579	0.200936869289936	0.0408720180181776	0.288117465197359	0.290963358309744	0.268243893356359	0.334392009031376	0.157912973362269	0.200243804220873	0.764349985064742	0.015117793630894	0.0262564916080741	0.217558608624554	0.630976856677888	0.186512412231324	0.706621193709165	0.0201031944544793	0.867498238951296	0.542198849445415	0.410383514733458	0.564181746146165	0.0821607127655375	0.914387683957555	0.0210813100260946	0.0481002651894713	0.0222258993771496	0.249050155933765	0.451082924415841	0.0492375008059845	0.681369489415151	0.283393072600461	0.0871503985499916	0.648151071224852	0.0456347911088753	0.187472121997412	0.441107968975006	0.0742513243229559	0.345652805064131	0.320338178162724	0.11437973430824	0.4293034345561	0.0179289470109075	0.0375753380972668	0.146373711875733	0.530984692431608	0.671332676999811	0.554070389320095	0.167662662313994	0.406894734824683	0.142435486707807
0.0581221104820413	0.143497606710201	0.107089603561366	0.26401949408929	0.412942552382828	0.209351798070168	0.440292372944452	0.208089161400278	0.14760099671359	0.811196747148656	0.0997332086006149	0.0601906006682999	0.0201965296768944	0.560683836043751	0.298682583834053	0.848501968319084	0.144705919572837	0.991119022930484	0.776549444793762	0.67584942304534	0.884367663215949	0.269666623617525	0.833964063427283	0.0116557132581544	0.0399239230996266	0.0253177721113583	0.194520521426601	0.255841264747453	0.0546905919428934	0.469554866527945	0.180751276313199	0.0331273271074513	0.253217806695743	0.0903610433685504	0.211620275163581	0.566073743788987	0.194080246528895	0.563836766501105	0.355361527282765	0.0950477194717207	0.460238381597921	0.0429477815046879	0.0386397873614711	0.101380279534126	0.607483413261573	0.520582769827406	0.710001740864269	0.129008417736422	0.783076560500206	0.42033984196514
0.0128916704418476	0.248191551474659	0.280963555336829	0.192651066014725	0.383101544237076	0.175882778753951	0.141464937818269	0.360806191307016	0.0983408117648851	0.823580205116247	0.0954193495942573	0.0213361665926861	0.337995881631282	0.607784222725486	0.404425184815976	0.968194750773434	0.0375582894214138	0.956716656698894	0.765932830507545	0.903004095218809	0.998301612608053	0.137434029236206	0.895918736799851	0.0114399027867137	0.104413118626754	0.0738564945252706	0.356234487939454	0.336195941316048	0.0428896967706318	0.483582031045304	0.233329265237558	0.049415622589065	0.310058561881208	0.0411997182364064	0.19386253044944	0.601184271526756	0.0159362055660139	0.586471113530388	0.618577746594307	0.0492770667506052	0.575794253971857	0.00912927443078485	0.0401560808294608	0.283214124021444	0.550572532819807	0.161649314113103	0.829259313889629	0.00968347910560724	0.501152865661922	0.501228817708501
0.0151841911390103	0.113036928083055	0.319504719784602	0.185471395382823	0.712338746848527	0.188171228039268	0.488124220742811	0.657956684098439	0.00548582792281278	0.87410357510256	0.0237918312718559	0.0754405366670064	0.291643516269566	0.525090912975821	0.329028279688684	0.96334598449638	0.0262847792178378	0.933317505435302	0.60806334703854	0.904418732057208	0.794765232704969	0.0692890642869626	0.585978248964257	0.0156596980728374	0.0684752054696983	0.0525648719498366	0.65368763107908	0.19346723043389	0.182187531134139	0.323587178827219	0.332668056945356	0.0333979581300168	0.24633425577106	0.246787384305762	0.188397585544321	0.603606715063602	0.128955675945876	0.689821316128829	0.309166465225745	0.0838844361081043	0.95517041994031	0.0132311338818881	0.00555683865498029	0.0372978362648822	0.541696662458114	0.068031212087744	0.93472249984963	0.188513927722625	0.436024287442045	0.650849265440504
0.0454315293533965	0.354343037866094	0.0142353657346324	0.149576814316105	0.517399843419256	0.252309458392278	0.394750046581309	0.888296530728103	0.0125878852066098	0.703838565093734	0.17745590855428	0.0299191238767491	0.30914744068601	0.122997058071058	0.570954815213085	0.920116099252643	0.0237581771711644	0.665267828962479	0.800677461386554	0.934839811486084	0.95954884806427	0.0925018932903321	0.505026474829431	0.116156930321477	0.345954515319646	0.00837233220794469	0.706919239153972	0.0290105379227417	0.124469904467466	0.142078777849923	0.402915245120376	0.086131470722065	0.114713266978264	0.319049620245958	0.129819327675837	0.767956596485914	0.140686229491777	0.670322769540259	0.408484504763185	0.0188281195584698	0.70103031276972	0.0613595608025478	0.00948145915814126	0.0904093208883377	0.534664823501669	0.279629284529258	0.932733869282312	0.117944845831547	0.509369860983977	0.452296579160748
0.0152416494089299	0.217899729162224	0.0718454655412742	0.197035922418413	0.42446367581237	0.0101181948546153	0.700059302836898	0.61072815139976	0.00491780964796022	0.762343866196339	0.195493264313348	0.0858526947859874	0.0545876653919782	0.330778335340728	0.55380564738371	0.921120038817561	0.0807889498209393	0.674862407776255	0.774419705607719	0.998455586048586	0.842530922035811	0.206783517055021	0.561076565761203	0.0478125059802705	0.409464012347902	0.0257146529799346	0.88976109219614	0.0520419142116202	0.30873953999049	0.142425052869288	0.411277824016319	0.238785530815116	0.062958356279475	0.0237795690378005	0.145845348371452	0.921929391974721	0.12013672168457	0.666469916066371	0.329511019028365	0.147160497511944	0.39855748542463	0.0321549335514057	0.08136862622685	0.0521885169662322	0.329685266127943	0.26006060879609	0.890517947359056	0.143217173227515	0.27189695713567	0.468170237784995
0.00143174960102148	0.0486757770191602	0.139571237762982	0.237267523010599	0.609693078592433	0.0554998646415133	0.801831911719057	0.656859538423466	0.0487472846816132	0.517102228255253	0.0207612799921975	0.130940406623059	0.0108671052616429	0.00727476024715711	0.711728801022068	0.824608868929928	0.0628498144371531	0.875799373265929	0.637969843581686	0.946371833087856	0.488307281322604	0.0225608670983036	0.739428428401958	0.139011810344551	0.435271357410298	0.00109804959442154	0.861285956969312	0.16306133914138	0.395027951288808	0.442884072432496	0.0643980103381536	0.179042379279069	0.23216370646712	0.131425997521902	0.154356677469237	0.878297467229151	0.143803894001981	0.792109203400107	0.819026072608548	0.141167307936626	0.776866556942556	0.00468196938021183	0.115811921848552	0.0461048014137223	0.365706649109712	0.44528843812486	0.595092874170423	0.0358134546967552	0.515584203160768	0.615736711210558
0.0793928745692093	0.0815537958641523	0.0473036585959309	0.207027670101253	0.650676472395791	0.115894312770993	0.839858124677649	0.669804642939264	0.0635877561337113	0.687846814578442	0.000717563571877905	0.0814258551052362	0.0488284386891399	0.275596166258671	0.625287860648882	0.786697489440325	0.0219641504256481	0.671916394722988	0.764413171983976	0.856059629723924	0.514058871145629	0.00187631761549429	0.797897765089928	0.0429616703497524	0.550799632616845	0.0605016775305747	0.828959360073892	0.232334405346116	0.350095080159332	0.418106310066322	0.0541115254046431	0.0212424365235775	0.181120615833466	0.174162605869303	0.219543451529526	0.647694442466417	0.0794757198204128	0.729524946897473	0.787483263447081	0.0998771427809461	0.370884820582022	0.102174459606006	0.144948938488	0.00278596689460206	0.377742306553416	0.173832403213916	0.533764901948491	0.0207562186213359	0.577557918936833	0.568346136883506
0.0465895121833939	0.184826696919068	0.276697104559529	0.213708473588323	0.197833912024732	0.113800655088072	0.755373889813228	0.842536496984554	0.109927468368012	0.752137151800064	0.136487392077936	0.0188371994088679	0.0374503287935812	0.702870946007736	0.62215025908645	0.945190610240861	0.0857359074738149	0.912078431037628	0.921226765105819	0.913805950332436	0.721345821022131	0.134110488598276	0.976781635901501	0.0122185691903386	0.266726317477777	0.0230328568751641	0.904758488424642	0.440956217090326	0.410880236473194	0.265974386286316	0.133202597934565	0.106631773461614	0.274160048923967	0.0929318203494293	0.174100457726394	0.545051232459358	0.0453266994668848	0.274462928695973	0.585419801040335	0.146233416775002	0.989773196718478	0.149422396745733	0.0702380450420272	0.278040056690787	0.390727187143629	0.391812603573085	0.684758557988	0.0379541372481927	0.640124486522495	0.836817869605248
0.0346243599992988	0.194428273156273	0.0479323095842447	0.238874145089058	0.0461974508047444	0.00714795488060951	0.654143784202884	0.858621089538312	0.0185459275477443	0.971172047165685	0.0243795495745389	0.0532838327449379	0.0202777816329042	0.668292892144769	0.73527351789266	0.847379487300809	0.0347961126077438	0.616381424241779	0.840286537082217	0.983072497356246	0.615737258951032	0.213215247600655	0.903777179911421	0.032732210875513	0.357668505865026	0.0662619565848876	0.691157820835518	0.297937790521282	0.313067494058003	0.237608128506655	0.428276836832251	0.00637311574067205	0.455887160628503	0.0346704422078113	0.276461433258439	0.343318571001769	0.261491889143318	0.326572582272308	0.368458198472138	0.168193269215058	0.981088635962821	0.16052278295323	0.0346228657230469	0.231266314427413	0.345380264663673	0.333179459359447	0.652042575856758	0.122808876747507	0.866681971259066	0.985669845239812
0.165454510925066	0.100704899409921	0.155083903525194	0.1796057146572	0.0436110351873809	0.00134542688997124	0.417679620493991	0.819460977509426	0.102111483757465	0.718857411306296	0.0502716466491557	0.0141584467649966	0.195595506402967	0.590171836958424	0.514087827705919	0.754176379912393	0.0321595095939759	0.674805988983702	0.656013493455594	0.976092710281946	0.449303281859543	0.0605598690713792	0.930034743162464	0.00103632269935025	0.421925955499657	0.033291950294923	0.864854128852188	0.468662124357714	0.482683187834861	0.184408589137536	0.151172153381939	0.0291212373964444	0.413555197633009	0.00103078120361124	0.276353866571078	0.292150748554117	0.28567337246195	0.281409798897567	0.517897780996566	0.168092540413717	0.810075640499841	0.117686174508803	0.0159279938822256	0.387879468957053	0.282148470068285	0.246611964793278	0.709415237020966	0.00743424437571406	0.774222915780531	0.978661971838251
0.160160673621659	0.0795858643090643	0.169040279968986	0.171468625478095	0.0334268428171092	0.152810601368472	0.439935244362044	0.57591847215665	0.127958884099606	0.808878540658651	0.106229836191208	0.0220655143473076	0.286098390443735	0.354489612781053	0.518332174577902	0.826671456842913	0.0292967593668817	0.618135255311825	0.898096875045268	0.814669317903871	0.576203863856093	0.213858412967033	0.90181663956469	0.0294111541822205	0.0626048892546172	0.0107690622344013	0.956361277166222	0.3662724840389	0.527564501748078	0.0835975582058262	0.0437882557275665	0.0559396460403252	0.247774705980707	0.290682446883081	0.218427905130321	0.218022332807962	0.376011747067468	0.293296526010895	0.0848557225154983	0.194760161806048	0.952823933135516	0.0248696379438135	0.0778755491888198	0.246666962297191	0.323098482718095	0.215099674153515	0.76808856207561	0.046804477029152	0.762491960120825	0.905614546625452
0.0929207856765425	0.488149054606099	0.124845157183755	0.192075217261939	0.443712325757248	0.224198187572103	0.571241495793279	0.548141762579056	0.134081729000161	0.799468454606732	0.127236119652887	0.0586020526297364	0.225467343272792	0.380821102481296	0.43211656128971	0.546948605915294	0.0221680434678652	0.754221325477166	0.842210840616719	0.832077461645064	0.688048852356961	0.00714034922904103	0.801829908291825	0.00305134860571278	0.192134035434122	0.0104358599187496	0.819883324517684	0.240429276971714	0.334119848506817	0.345344275937653	0.18694203188737	0.105508025706017	0.114546496840996	0.0119608861641434	0.197248328141072	0.280896379317549	0.0405234888363946	0.185645958899096	0.0949743790186282	0.138119347591649	0.772121759751402	0.090799808260742	0.27389069466336	0.0949417388359113	0.298898574138465	0.105163920062513	0.351325639875463	0.00809818495605452	0.626837803481902	0.977249961596825
0.0341923084520938	0.602638781960595	0.0310139164764924	0.163386095560176	0.175582304505495	0.00664938590970428	0.659700029568848	0.195842246599415	0.0358979623056185	0.561479149630726	0.115444728381028	0.0821499511935549	0.100013808554635	0.310690713795011	0.591392755602231	0.0972211276674446	0.0241106127983257	0.628154097077383	0.868629766551045	0.833446230983325	0.579710697531881	0.161766147230434	0.454946737334253	0.0257252024398195	0.188935465174732	0.0864452408634861	0.707825000628006	0.019263593558394	0.391907522298778	0.250201159869227	0.0486682851189235	0.0970009634702489	0.225508444782646	0.116986791135708	0.184753832271859	0.242668022354619	0.0654271990316861	0.241582159267046	0.112942601293639	0.121482566269348	0.851405351469919	0.0665038194141704	0.0204718962211946	0.324106305865469	0.373792534296635	0.207735477367415	0.543200110695022	0.0398709494225526	0.851076375600085	0.702627474684763
0.0276386332809371	0.442753086491958	0.021219440087649	0.231294677559999	0.0765085223630138	0.289860853398283	0.252784837779472	0.27099679749703	0.0956292823551097	0.367528201968032	0.104741845023891	0.0237943262799553	0.297675131369781	0.275188794486227	0.50289406022256	0.427925179976845	0.0327539666238642	0.528015681409804	0.786666939465096	0.591434471727367	0.48203373604893	0.274194930605271	0.611417971033636	0.0393773112067552	0.153229107998091	0.0255259987908604	0.645297684984644	0.0710144831153736	0.697325681931951	0.20350513173392	0.255926433070058	0.048192944679907	0.0430733398171103	0.189803948400021	0.253084668465	0.189139251836608	0.0605000801366628	0.00309487830260415	0.073070798096403	0.123990990290861	0.747223517325186	0.0190743249916656	0.0779928360061118	0.368930225089274	0.480468061838051	0.113382455396072	0.721711573994348	0.0131474184886008	0.927998111690456	0.666685662623855
0.00660978823739032	0.464460147738906	0.170344317023186	0.285700915223398	0.319895565541351	0.351186669121967	0.143567194817703	0.548426343838236	0.0324838940780012	0.674052929511796	0.0159351530632864	0.00622989334542054	0.274680826503551	0.179395466638003	0.528310894401206	0.656978844057029	0.130895031590697	0.497337492423714	0.843389526703121	0.826129417761002	0.306630561112238	0.572210167140374	0.78874640891499	0.0326533927748821	0.197300456157184	0.00187310728676579	0.536455273562345	0.011256091290985	0.67338089164552	0.0799547066113394	0.229234468743058	0.0513296566986265	0.0493662442601538	0.163006369416948	0.234264892898517	0.092707628852583	0.0568844545215021	0.342898110132433	0.156810102045252	0.128046533302254	0.666791126618003	0.0216128169613033	0.074750764502969	0.0653915467913816	0.539490013812297	0.347338056797373	0.710539195000429	0.11362509920763	0.85080447564673	0.628767816332636
0.0626994539621775	0.490257938543645	0.0595678370598418	0.245099666819907	0.516132269404172	0.202839772220619	0.235605990604881	0.352761263896491	0.0027958578924438	0.98115147994851	0.0428825309901556	0.0374790593708665	0.298650095767073	0.512994939056162	0.730856162151646	0.209141903951115	0.0632485301750085	0.642699637449929	0.951874461261463	0.961145899275832	0.32499282245114	0.489318331421924	0.551726085710206	0.0366627220457592	0.0580270960522578	0.0206697297856083	0.332771393145891	0.0695620900562491	0.701510922710425	0.0822424145109383	0.096677109277391	0.0536318612160439	0.104825612341586	0.0595753005771815	0.26270308049246	0.226297575604951	0.457667521062059	0.135899374788247	0.232746391977031	0.117576399010795	0.621595749108239	0.0750251866495149	0.0288159514613835	0.283639951703519	0.318550495547783	0.407357149839019	0.648409236664054	0.0433409332094936	0.784924049862226	0.490183074214274
0.0438908585649617	0.193703471494243	0.0870951433769442	0.268895115397058	0.199882449169718	0.0967851669564266	0.510903107711234	0.380439460165088	0.0692385042552777	0.799920202816258	0.0381452214891969	0.00745052266235495	0.114635625102813	0.504046004374012	0.582035799693875	0.512390797193001	0.0356651073850974	0.634307935753886	0.746223724030769	0.858198110455622	0.388841973436087	0.388664884174883	0.878997708095544	0.0506881978233632	0.181685347904341	0.0303343381702376	0.274949728310592	0.2450947715329	0.910041666245335	0.0685605401718269	0.203854057914126	0.0244780595674448	0.150498624314648	0.00554340383040733	0.248815807125442	0.0978973702074743	0.417229793651016	0.301174978525116	0.274894395713405	0.107294103991912	0.705542635544802	0.224040154560075	0.0111272257623453	0.180568624727535	0.0591501967482773	0.312884575526769	0.682790012592814	0.154837169189835	0.730020255109621	0.599661914430397
0.0447320039508893	0.1971670746799	0.145997755063429	0.245731410508366	0.06677200622322	0.1164696841677	0.151699030402391	0.375753854087756	0.0962094927499939	0.575721569224305	0.0506899471232603	0.184806714005673	0.0403309527937902	0.465555378232356	0.673437593366895	0.665716511547396	0.053415283824122	0.52331871105362	0.544329625314911	0.750171660701702	0.638953920997856	0.472181807518337	0.905148811021335	0.0432395886090656	0.0797155335554683	0.016220572575873	0.0703638652308752	0.0910638669037746	0.840291777917985	0.0327201639887483	0.0375763657743538	0.00323895422799189	0.15664002467555	0.153255502225289	0.193327943967378	0.020317205407926	0.126103510205995	0.103677308945296	0.412725885082947	0.105757787870027	0.523684447448025	0.426376719066229	0.0125990015732766	0.242603895691781	0.218365609066388	0.231128856879999	0.53786142821882	0.0909530576911734	0.534386012301742	0.520789752299801
0.0373185924619014	0.278624670332509	0.136242921240943	0.213412253323197	0.385827669492748	0.129198761552237	0.160133279188292	0.657513410619827	0.0708787383430529	0.592664160450174	0.0222408195360228	0.0990762194959487	0.202115252490835	0.544199546655031	0.463355276146207	0.239092907732259	0.0475386526655721	0.340374109319094	0.169500811697419	0.862973873376192	0.545916895428606	0.195829705639954	0.995214321387621	0.0368170481158205	0.0539885210908129	0.0445166256921843	0.0503337748381667	0.064140225438259	0.807462076200386	0.22595297549317	0.0575285701622583	0.067949639124282	0.279348964264233	0.147312317336961	0.248694631419486	0.237522396819444	0.199281992536754	0.151781751308266	0.789345830326907	0.0672189717321557	0.803180916535672	0.00778521704620006	0.0733365854926016	0.0927142972883149	0.473897936892488	0.111448173437061	0.407311915152699	0.0939200997831082	0.692633057694701	0.527098041166433
0.020474618182579	0.157423490900628	0.196137198698075	0.197848120536852	0.437559386159034	0.134398215317018	0.364652002203373	0.668879744599835	0.0615884526764534	0.442006005306211	0.20458458332326	0.0579758041120383	0.183249370466741	0.427264192474766	0.010008620324651	0.413441106106804	0.019541574316666	0.249118927300728	0.167256580905053	0.796344585190777	0.571892368632923	0.259342746406183	0.863971755719834	0.010152169282776	0.178868097159341	0.0217943378188594	0.116468361985866	0.00433673311446688	0.6998251313448	0.0572980058503009	0.25080111703948	0.0248352528148149	0.299773740216276	0.0870104660124956	0.286784454492243	0.356969051711396	0.183964373617142	0.161575788331967	0.763737575889535	0.0323384849743108	0.932008955952482	0.0418121917478117	0.0502554135953435	0.0579937115869777	0.197901088989348	0.059992548478803	0.623036923693623	0.153208917176502	0.678351435521905	0.578046528842792
0.0110572155092472	0.223243602873671	0.0288821914270936	0.198260106531332	0.270443498496738	0.208880963291295	0.652109382507061	0.552104122528964	0.0873636956562536	0.659057773974202	0.0625457094995217	0.0162382475443643	0.0661327633313787	0.23477293890945	0.396800937267899	0.64699184281814	0.0456206948208081	0.567926467716251	0.0454042119778381	0.599889476372023	0.667789239190026	0.0290859090456886	0.816864243206857	0.0842252922853116	0.0709239782366544	0.0722888634703257	0.219303228936578	0.127145075395783	0.245889959420107	0.451116962463884	0.0788222228183355	0.00491895585155734	0.160639429700283	0.0178993044506849	0.247116125091845	0.609864451226924	0.0220212139442652	0.249622085731029	0.688055785689683	0.0134262753669592	0.947855299646254	0.0684235649001785	0.00223321215760322	0.309252070863555	0.0303273838467616	0.141152904013626	0.769051529318088	0.016315799288584	0.996573645489872	0.493611954312842
0.00672168005806872	0.200516951509052	0.0876970676913547	0.226413487827362	0.385162896622109	0.0692095414656974	0.50920361595761	0.48514206107974	0.084509058959984	0.430286113677067	0.0290465273829604	0.0146171381785454	0.0179071438711184	0.187079014873381	0.409261227483494	0.914066963740865	0.177684316534435	0.505159022845481	0.159193404122523	0.667922078686921	0.515728127701943	0.0819160860733998	0.875287851200684	0.00589335396529907	0.192360544977386	0.0909941377712933	0.360031947364633	0.211237481568521	0.110652889421692	0.634346750462451	0.00503129099377039	0.0343580730687229	0.61319742635211	0.0733462904248752	0.188856663276095	0.552305186892591	0.109201725264587	0.104323094087199	0.690515168047062	0.0541450318491159	0.721256635175654	0.156845263046632	0.0569370454460229	0.0916281126732441	0.232858922466209	0.349341304973843	0.818773629499046	0.176187105170701	0.755993991822884	0.460657886145649
0.0150099026248173	0.192401142355384	0.0315597411843077	0.279519264609339	0.604307375317106	0.196634933230668	0.514182040813426	0.79534523700979	0.0957269437604652	0.330429588308779	0.122788194828975	0.00580117962404514	0.193410534095523	0.26235712569197	0.591641707618171	0.736849555917604	0.0147150942334095	0.64681062026892	0.0229403385171002	0.634939516274098	0.365920042728816	0.2789774666318	0.865616811983376	0.011173152084121	0.339364359479365	0.0459841212287453	0.260213535972788	0.224138946038543	0.0532133505825468	0.632993099438837	0.074046616917855	0.00187318978810264	0.638712071282348	0.0549741320542176	0.116989785147539	0.406126898244032	0.0559560854592756	0.216414000986912	0.889657615327563	0.0179099670546747	0.720247011192989	0.41332367112233	0.0955606120467944	0.0499625107266056	0.273777674664195	0.603948243422159	0.972234462031241	0.100764402667816	0.601274148494844	0.456878673218988
0.0110058064737109	0.402703309350108	0.162124064848454	0.226580862297424	0.353496707933951	0.314899476375342	0.54182221577168	0.517398501010754	0.0482609074904717	0.357122752728927	0.130601191877553	0.0262618050549174	0.030111084858226	0.0789204462326965	0.506176311957775	0.984781043930275	0.0910867222469558	0.828936020646112	0.484337474470527	0.839532941072879	0.327614490687344	0.252570653888534	0.581038937407001	0.0287685329665022	0.389590554170653	0.0437600078309393	0.359110519641456	0.138688315100755	0.018718137508085	0.427549207759998	0.0130816310832705	0.0157362744996686	0.323723431971214	0.283947056648667	0.0875253576575537	0.496687392216786	0.0475087701253246	0.553227244362347	0.955383155744683	0.0166642971060894	0.25482347953847	0.474082194917897	0.0718243845384883	0.00242021127671428	0.525506719787472	0.276587711067102	0.781136374473049	0.00106727172202102	0.431476447197286	0.474262486331024
0.0631281673366312	0.409714679022429	0.050466943873252	0.253803892434915	0.323596404173858	0.219197628314636	0.224431335830928	0.528495641243029	0.0756253923322349	0.183379507948233	0.0488694503391798	0.0732860453636151	0.139723543364712	0.494691088894685	0.446068402757048	0.911493185094973	0.0868741181000878	0.868764453208457	0.842619573447564	0.905848183822297	0.435470464628739	0.284236712353707	0.672672114578267	0.0228100034125341	0.193229194311739	0.0422712929084245	0.277067879268909	0.298346859398179	0.160372482729104	0.479154452482515	0.0873673190171341	0.0541966600434804	0.0700900271997566	0.367028698024102	0.117596010837418	0.682696119611089	0.249799238703574	0.47962749532297	0.780958032039934	0.0272906577179609	0.504538401368778	0.244632848674936	0.0297921251245614	0.0766426477626181	0.358044983167216	0.167493700299358	0.80865707715924	0.0778420353130635	0.580499519284389	0.467078536902598
0.0785844501475077	0.163861218377573	0.151248008162388	0.2311426311019	0.359254048787848	0.139855136668473	0.251604091055764	0.4513960791873	0.0361026627150087	0.162097084442766	0.0101599061811427	0.117682661622935	0.045879810576682	0.171865678114333	0.662835831806962	0.925538105857969	0.100938551625022	0.791324849082061	0.591420608992523	0.686127491286517	0.338819272761721	0.414551722898797	0.393465418556595	0.00787341149144039	0.248875814593733	0.0271848919753181	0.110452433363925	0.133946890430452	0.237394554421884	0.15492705308484	0.0597482207677391	0.0740954041943472	0.0868459852448778	0.305660730801597	0.103557045014153	0.66942942548279	0.439921425294933	0.402676930424459	0.656788054721418	0.0194512464538299	0.64211078294324	0.138747679921937	0.00361276720479735	0.181735377106903	0.656360070970676	0.429149783222038	0.476297235557919	0.0175003306626149	0.647562772219893	0.153198336336363
0.0592729017653967	0.188665544875855	0.164552836350506	0.184033648102478	0.401068246033934	0.106744928767188	0.465009757150526	0.563269986851673	0.0435233441786713	0.412422370118491	0.0291195647206609	0.0404408160041043	0.120971408050689	0.171203524988736	0.658706344113186	0.813661493062017	0.0342107740052287	0.832664412409993	0.420618044188348	0.456056301171118	0.436956764960068	0.187629580682626	0.262012729357673	0.070725991504094	0.4103284872598	0.00912260663122322	0.329721338744642	0.221229016224254	0.47905258255631	0.016503421946615	0.0951709991724225	0.0401734284652494	0.183986457308888	0.205488296439923	0.230860512130127	0.53450927900291	0.33461985111552	0.242679691254755	0.681272753977682	0.0709125266430563	0.431125458356304	0.00579221030229519	0.0687445962371998	0.199291550349912	0.661428461677429	0.658149848129957	0.663408223607448	0.00969494743366713	0.965552096254168	0.32461996483554
0.0438951319717882	0.558904533631629	0.330549472508725	0.185745072498461	0.28880247034274	0.213540884850537	0.282776248110471	0.546227538440476	0.0878378298747241	0.546105872282949	0.0459657279023165	0.00852361563505119	0.102984737202148	0.326626516660019	0.605350446494143	0.756917359784445	0.118433373686527	0.974486979908049	0.306303036251558	0.564871259377018	0.517541099343999	0.202966319344561	0.445928278607959	0.0161848167429935	0.380361975548994	0.00551451856887813	0.280977659204823	0.24013053755879	0.359439286778879	0.0809198371780393	0.0163506024462049	0.00722570180382982	0.0674821471960625	0.283999194363311	0.20171924652608	0.620662586495532	0.391773516134072	0.4901860036152	0.940845646765072	0.0634441437963301	0.081601109752338	0.124104706790201	0.0212797332276069	0.225524867653109	0.577845077050159	0.612013932595281	0.914032242202722	0.031421545344877	0.947582357977871	0.0307322485321073
0.0716141442185703	0.483371380043091	0.0375441369333809	0.188778822325771	0.376999736383517	0.0385180979546616	0.254087310169693	0.642813387467981	0.0499741285970993	0.517683623373448	0.00712988567639872	0.0597656759012146	0.196703764051018	0.271046345926441	0.614966104906948	0.624322902290864	0.0305273721380931	0.916153305620424	0.198713477221544	0.6783798101814	0.519066032933793	0.0921338221428542	0.387620958961948	0.0847149677776112	0.688391890673631	0.032280285456265	0.574619916542866	0.215576662067427	0.211461388739079	0.333126566821692	0.037572785020654	0.0338434650270922	0.0369936067937419	0.519592739420201	0.135521519181041	0.775831584904945	0.464317661543325	0.636558385301828	0.924933908740773	0.126259707241761	0.0704481698215794	0.0690075782173	0.0736007349714308	0.069014112960944	0.519236337256645	0.678717266874994	0.809238639901336	0.0651295598057314	0.899231660369044	0.120272610339582
0.012675409752001	0.43565064596949	0.295688132553681	0.150331079267873	0.513975447823953	0.241728036711241	0.334256467231502	0.62817963623688	0.000434189577346658	0.469273297210061	0.0157896750120763	0.0841433304096124	0.147231923460667	0.602849540639656	0.359622680153053	0.545349335198709	0.0150771780807957	0.813130846296669	0.321611792510236	0.707772929223076	0.618089227534159	0.045423873175771	0.320872920421726	0.00374645672289403	0.866406648146611	0.0621539906114781	0.648019020346789	0.0114124805022942	0.284903571143358	0.130970701709805	0.242915450870408	0.0449171552139654	0.154918341423377	0.39449435790718	0.11283969699401	0.86156367075037	0.258053139054575	0.555342921916519	0.55464306935913	0.100515851185661	0.0448610112634116	0.154977250488988	0.0460279512098133	0.134602627815473	0.392156257806064	0.413733135287259	0.681576324956037	0.0154400300247322	0.992720485683408	0.10919858884088
0.0316292356741305	0.189086554381531	0.0041721076780943	0.205652080119399	0.631618381833918	0.111062594052516	0.27310662807611	0.829062486392759	0.0285138517596277	0.534576120876904	0.0809260380934797	0.0686626714119076	0.25492936016909	0.33596455792252	0.760739849794222	0.504464396487579	0.0140578099017871	0.664703841627927	0.444231660418552	0.630829081403444	0.537616144577043	0.014002684168646	0.414785411364012	0.0724202830951595	0.75358020000132	0.00880969750087639	0.650611937623888	0.118836016607922	0.262216829172386	0.369131692949912	0.307536251536095	0.030275892992426	0.0527900027631211	0.201064989513629	0.145301109147209	0.750591230387956	0.0088622779064138	0.57002489224182	0.412534821837826	0.055812458629953	0.287611481018346	0.177059417564408	0.137175775430394	0.0759013478542387	0.417327898756608	0.41508521296028	0.531563904564884	0.0352273331208754	0.828907486261301	0.235488747021928
0.0883251535659092	0.0452672300759037	0.262590452163918	0.141354732417079	0.804862141350917	0.229627892386344	0.373274588959202	0.642721425157448	0.00754304989784369	0.62391946468574	0.101264466216658	0.0397427596807585	0.22534927526545	0.189004881057799	0.426857473313957	0.72528055815614	0.0577712318872783	0.526381322472798	0.781165866250045	0.95609921294997	0.515883568011124	0.0833836120787486	0.537410113233668	0.00713747940921368	0.599051439538295	0.0248034607605549	0.501335293378071	0.043131538171867	0.0624425073059611	0.109178641338315	0.267412235694365	0.0799257281728327	0.200955534997609	0.192331220404812	0.121062827334347	0.912057241156097	0.253495295698579	0.645255056173004	0.214207387363833	0.104227970182215	0.185548118068957	0.263930847893227	0.0225848952340834	0.131021066311029	0.332475569395386	0.373578011181591	0.868767780164552	0.133260505772105	0.989850874422058	0.545897885413632
0.00767746175008874	0.0141322539557017	0.376606830925419	0.188380534987516	0.790121366801881	0.096802150882478	0.4848468879599	0.29400269035655	0.0703903932153999	0.445834960106565	0.0975421499970853	0.0573040128186402	0.140446769893904	0.243810312137955	0.495390653791279	0.868846509639229	0.0893201551861024	0.828573729118604	0.731452804443777	0.938341553159065	0.663656281955505	0.123372346593522	0.711294612095237	0.061499284727283	0.621317177634256	0.00588517862989386	0.636793631344861	0.159683625534067	0.0285158795338734	0.26260289013745	0.200952091966416	0.0749038444597212	0.230010417928384	0.116741422278224	0.17349584094967	0.654778206423477	0.0834283308803775	0.694087369594035	0.209806499315465	0.142211933446434	0.187707387424358	0.148542698243943	0.0579411981371449	0.049426020184864	0.73438004124136	0.698217525927234	0.715569285551238	0.13191519627025	0.902040178144903	0.457520206491523
0.0183493688721453	0.357658007177992	0.0385515914783912	0.27140960098824	0.668430729349641	0.203848280764535	0.531115700713886	0.363797577791154	0.0172273216923739	0.702307057156263	0.158442501054405	0.063593258864552	0.00221817017940099	0.542906384219366	0.440023452857591	0.914117566078062	0.218320131709013	0.894898339974429	0.215757530884769	0.872665680329767	0.520247653627431	0.403285590618244	0.401651274979069	0.0251096730099192	0.414232787983874	0.00594207248759397	0.734554124827704	0.0161004340907418	0.161205322685365	0.388256494046777	0.122820820726624	0.000620876046827368	0.13372265336352	0.218747232889021	0.185193387090188	0.746707414775798	0.465034285424288	0.527636386683833	0.0364134580023246	0.151365408486625	0.231110395320908	0.156376557144466	0.0177228585533931	0.378799329502937	0.459192912646262	0.536591162550037	0.955276702459074	0.0440654454625029	0.70950405273119	0.446473665284721
0.0263731443546885	0.379395023525949	0.0539852636973678	0.30211346773776	0.629857884605698	0.10054567929568	0.453141597200222	0.531087706556508	0.0347237198012816	0.578372468022238	0.109261461138368	0.0908798326309006	0.16328332642349	0.758621225263413	0.644439776597189	0.916266242701256	0.107442469456964	0.941411632925469	0.132202873654122	0.79639713436994	0.383418004446707	0.490316702357761	0.479397583056231	0.0040408431481999	0.221864654626149	0.00475531171152795	0.738451373756979	0.226875646732802	0.25342795012951	0.433905039137857	0.108473278643203	0.0234910239672934	0.293817258370403	0.0561680419851712	0.193389074306065	0.746308782061182	0.532181263942374	0.504496190319271	0.044353444799927	0.135913073547	0.616902916817411	0.136201961370092	0.0630358791451715	0.352963228416386	0.585541971428156	0.77092335442371	0.998898344396043	0.0131237584704804	0.675404516607126	0.512037932159254
0.120928193818046	0.125159332734329	0.0743888526063415	0.179472329254915	0.514433615229029	0.0551543138935075	0.550991336592877	0.585249400287154	0.112707809168635	0.548569742380039	0.0115889535313945	0.017748164147439	0.304339785073515	0.262170116798134	0.827281379048414	0.86699148490384	0.0189068738436572	0.874732016004881	0.742219455545627	0.517592354555459	0.772705570278657	0.128030008406799	0.559322431431903	0.048114957019015	0.106672589116709	0.0297151510182148	0.74814767577033	0.369833563655737	0.177130713404648	0.248927452399005	0.113244964127063	0.0670671377364957	0.27153321505288	0.0212796456907658	0.223479625113614	0.941203898002797	0.125603187891654	0.629363762142291	0.511638769429681	0.0603439212741657	0.600842395134328	0.0533968954446038	0.0853448093591344	0.264954027254122	0.15317595193909	0.881014536620517	0.979667302680618	0.0256019743240673	0.903705390072532	0.273348953266339
0.128387396483887	0.179120635448822	0.0698868067208651	0.171250475699342	0.517699221666329	0.0389562921284109	0.562599376774829	0.464128370794932	0.141094445221377	0.667071992604218	0.0176250838937019	0.0239938720899875	0.188419391132459	0.504155985435691	0.875936843164394	0.807116684985498	0.069685976974384	0.596705485994018	0.72777613023385	0.4460477697282	0.672183310188778	0.0758831943245884	0.675516977368675	0.0231474538082885	0.111806088462232	0.0253874665728877	0.600713740400764	0.437072957732546	0.337997932114563	0.204966953677742	0.00851900890490148	0.0648362128377388	0.647133700548609	0.205014867692477	0.231369922045587	0.925152550391651	0.497877432920011	0.76022614917814	0.215023009740642	0.126161648056375	0.729719116342228	0.0579130183753417	0.0197253835876401	0.288093593379536	0.42706584225019	0.990360183302367	0.738792455328929	0.0538041142956359	0.945714245750275	0.391231775022602
0.0938078532669701	0.199813743906455	0.128857970696785	0.126916072316824	0.518451233835242	0.0365364174589018	0.378211950941153	0.189823882589551	0.0896582700187843	0.857435120865044	0.165207818769538	0.094189384204436	0.092804148308934	0.870074511415327	0.924555063388627	0.465074023193998	0.116778071367075	0.869673141171045	0.766887389705629	0.825499244743258	0.956725718176965	0.0509492573699153	0.468795988210074	0.0710779943232048	0.385200799301399	0.0131202148434224	0.615264054089586	0.2172532164629	0.0862264233042057	0.209389970635534	0.000358903086734797	0.0186353678536508	0.180533583538832	0.137678643347341	0.168786800277068	0.758842361637993	0.055943061055627	0.712823087017974	0.334852805919481	0.0701082498201822	0.96004114854133	0.0643749225449424	0.0108477861107946	0.265740853716441	0.582084159621196	0.743619490723499	0.894733067889211	0.0343382087062798	0.631937863506588	0.727028315585358
0.0537165418625099	0.37621535116885	0.0396914206729934	0.137877347317673	0.529837441662218	0.117218803127957	0.357195036219262	0.548201792340818	0.0255031906001732	0.774968017895394	0.377894396670728	0.0908540682947118	0.0987926491240852	0.634894461735168	0.899826307671567	0.207964511349933	0.105173282812106	0.842668524395986	0.78400023574693	0.885455403398364	0.757836696838147	0.0490210103238701	0.19764017070488	0.00314650958976785	0.637682925596501	0.0144696300916952	0.701929384783822	0.0214929502535691	0.0228383813242534	0.385149203399376	0.0489231207200397	0.0377401073229236	0.0995136020227379	0.182501751980878	0.219346180341936	0.777505733158085	0.472442871766537	0.160434118233875	0.395776750099571	0.0716335961841066	0.992047469386516	0.00145382893101024	0.15704959137199	0.263602955253854	0.880809551956307	0.791287283834618	0.613651778269911	0.0758758399309321	0.685313440833475	0.554312071136308
0.0962252542039104	0.115563384999556	0.00885837204823435	0.105997552794986	0.680882906370964	0.284423499808774	0.37416930955411	0.512497843897704	0.0660765637221412	0.567285887859709	0.348110403854067	0.00781151867397867	0.324312606005857	0.701738788595019	0.97732681420387	0.350419494900294	0.0116701149682695	0.818647383874813	0.711031164288304	0.653575212561397	0.825780919224661	0.00196889326417984	0.185992248413972	0.0471335837920335	0.784525317794151	0.0143063317977103	0.947892067893913	0.101217103098179	0.00418742437442629	0.312621234534265	0.0416527529999211	0.0538322277761168	0.0528763453308447	0.137643418573874	0.200085491863649	0.741525891956237	0.263076452420668	0.366020723642493	0.749603364277381	0.00638627041965901	0.752591721600841	0.0175309625243314	0.053785539087281	0.15317361588404	0.743389873310042	0.676429623660823	0.469982776822228	0.167647521028641	0.999348797075022	0.904780134341929
0.0631820569930275	0.145631748344435	0.0852926275026103	0.189595103249081	0.63391344846489	0.142524207435016	0.482154940106112	0.968413859731072	0.0313871859904128	0.333697784277396	0.0967815260105925	0.18634245399766	0.0580697980934273	0.923533877929962	0.789336875214905	0.597437280804883	0.0496162281115311	0.644714545177629	0.942209218662685	0.656222164164261	0.85272222525358	0.174724138268039	0.419336785972094	0.00845377503551306	0.6824378013403	0.00429086021132577	0.930424195989098	0.0621066470082568	0.464527495652547	0.0438048974645649	0.31468494610391	0.0550284005919689	0.411331477013205	0.18731319474639	0.151832110938275	0.213164455105519	0.239954616188964	0.574051247136355	0.998686504533175	0.0426319524748594	0.464232551893918	0.0231690940978255	0.00779612820824453	0.205201131200638	0.472945192543223	0.314018088609877	0.91449459748492	0.0425098615204951	0.851170231555443	0.865933110849801
0.0385277734843809	0.0660587213365169	0.0648825208925609	0.187850395002385	0.384831751903071	0.220060303684166	0.650678724363431	0.994566279828448	0.0780295423700689	0.135117069027899	0.216713410051758	0.0128773056221003	0.046615499383872	0.820736675418964	0.952680298736199	0.80299783457887	0.0694989816204889	0.716335046113188	0.670827938820175	0.785955539661118	0.99112009780856	0.227153912323157	0.76516264695093	0.0106900021719817	0.648776874955465	0.0600764337013418	0.78991032513342	0.141762987435872	0.471535869357607	0.165127639945947	0.170025724425308	0.00663392021150244	0.440679892845196	0.146489941299613	0.216191172695029	0.208163897168289	0.481958305290282	0.428635698361571	0.893096248219018	0.036183206305241	0.117484822478952	0.0037122043114989	0.078009357638437	0.248451686395705	0.565263567732224	0.498930354405577	0.98482115874506	0.0139697494353856	0.825040799269506	0.793875916734861
0.027079138615145	0.142835595409942	0.076898211091507	0.248902709160778	0.390135604091601	0.330509491034451	0.433208584795588	0.756929751097529	0.0793597509439933	0.306135470052433	0.195099737995162	0.0289802713396381	0.202125241350085	0.835337538395936	0.661980317902968	0.788989391121779	0.095491434429944	0.740847541019844	0.551086560407198	0.699324195839467	0.907813961172032	0.472444809221043	0.698389391233347	0.0215618094857153	0.352266695806466	0.0084208138249774	0.912936605309519	0.0408862212240438	0.48576091818354	0.118404994775167	0.31585339468117	0.125402280020768	0.0533738653986361	0.122840950468675	0.227880922757125	0.498737909396786	0.613335533000218	0.574405569430229	0.827567288227584	0.114671212016935	0.203925456648424	0.106492653498741	0.00583824581280305	0.205282682760165	0.831642758524253	0.489570627760977	0.913327536409892	0.0512617931181119	0.885910848557446	0.692099253193546
0.0832649169584685	0.0743526801577444	0.158481612321316	0.174171403486394	0.35145592762761	0.423119384954713	0.571839579106294	0.851870486661533	0.00410241939924468	0.488619018894047	0.123206351179141	0.0998453364481799	0.169459292628125	0.774527415650142	0.514171685405281	0.821214964627885	0.0215844039753959	0.569227244620471	0.186065534536348	0.977732476460623	0.512659178340185	0.359121171093468	0.63822918827136	0.0914277272644109	0.115480348636703	0.0112542246134014	0.804819732002701	0.0072074945648422	0.403199471832129	0.000721132028982413	0.0280493905161122	0.122916714578345	0.185808914525807	0.160249942630008	0.183904148376983	0.262578523535007	0.336095670717604	0.353456899027845	0.440633430528761	0.108507809193376	0.232713175608985	0.0484890873710502	0.0882835279114225	0.0864178453117388	0.944336231405205	0.236896680814934	0.72108948489696	0.0876033608594659	0.87573014086368	0.626816468054955
0.0149022168794558	0.262509326034766	0.239594815241674	0.254321202023753	0.203776978536962	0.606299467411845	0.678861086851475	0.744577621321746	0.114861722150818	0.68963949647801	0.0888474087630008	0.060540431218213	0.19072830874703	0.928480370709367	0.247956913578717	0.701028823444178	0.00329202660173535	0.447279209976531	0.472268510849854	0.438538459208354	0.506248200806617	0.440798823600637	0.964440748250167	0.0216950702196993	0.00440213113279172	0.00335014473678977	0.974857472117649	0.116733796625257	0.334068468627552	0.166942160662973	0.154484528811514	0.0447022019993669	0.230434138488819	0.340774421189766	0.205867937127026	0.0664423445193232	0.510363396864117	0.36803467734685	0.346370344444286	0.154099051718011	0.212888401644036	0.161268867867563	0.0510269737180188	0.132906307852558	0.854997252990246	0.228706773082491	0.748057064760373	0.0969580073666875	0.903713891176582	0.424616372378338
0.0252789289306881	0.24035353247875	0.161946120561767	0.230968966673853	0.119214443012191	0.583796030366664	0.452920258648711	0.964020187888794	0.0879280280862651	0.711344469030252	0.180343828341453	0.00264445448630978	0.158276181433853	0.922840019592546	0.147849657553919	0.873778647384844	0.0165329249521838	0.587406984795565	0.00559278318296575	0.503853077407524	0.601669366483284	0.389937187600841	0.848787593208063	0.034347619825902	0.0443479057706752	0.0209478690511643	0.311794644071852	0.167211531395826	0.474749157383092	0.163600831478976	0.080072398836964	0.0397763848193824	0.669387569989123	0.174319019600132	0.231534695151519	0.079850942944835	0.595159993266014	0.111201909406613	0.551489776406887	0.0785328418508609	0.258088170231353	0.114546845203422	0.0182752274010366	0.248425017061598	0.911444348225137	0.292903196623419	0.971165351823212	0.0886538726964272	0.841269589790057	0.214731578102533
0.049853617332146	0.181087391581859	0.0901361934440546	0.25490583879794	0.546584678990951	0.451207631979005	0.419728594655268	0.744043009984217	0.0954900264341039	0.499738495713071	0.0460840088933396	0.0489228802409913	0.104756171922141	0.699223365121307	0.261306568501561	0.891520661926285	0.0902572418017636	0.53633794579067	0.200784513273082	0.492030497571936	0.771007906959434	0.490911069037906	0.865540634702622	0.0145344522164643	0.0676250840802707	0.0366852709541103	0.117085005550409	0.0510793320422339	0.36509795775977	0.164204789952673	0.0985141093324212	0.090489613559742	0.49099109677158	0.0729320252763033	0.237419274228804	0.231641079876465	0.447333276002567	0.0316863882216767	0.429511373376966	0.0588373853442032	0.143373295696967	0.101024140549769	0.0795372267369149	0.13280860674066	0.965002890758911	0.0565014748254435	0.795550476163743	0.170557620505379	0.839556703678928	0.507638403684828
0.13093530316083	0.100450314950406	0.17117857328716	0.197945475775072	0.153178822515962	0.345952736179512	0.41478255350628	0.490592619049389	0.154016684086462	0.546575712305453	0.0018420177521613	0.146873349229106	0.0531421477442539	0.632338842029884	0.254712055964454	0.870427630546442	0.0203395949589777	0.813146528615837	0.253353875844344	0.869603360912607	0.90226200186104	0.113661118653361	0.977764849335455	0.0656545857156261	0.0416098524395727	0.00302579502547884	0.300054699709586	0.144590522353497	0.344364742162198	0.105603654326305	0.282180700207511	0.0755669510675311	0.0808648992457423	0.133641441264676	0.253704190897333	0.112405177548524	0.260834667628722	0.189066215803476	0.0660323219687293	0.154270481673588	0.0689356607583197	0.0809732491883706	0.00896209640605369	0.183645937312788	0.858183984513555	0.218551547499017	0.961854009536333	0.11251669996959	0.616230749659994	0.0541106564246715
0.00918410310026119	0.0315647881697817	0.311055770411847	0.177167800439707	0.232465045471178	0.360364727787501	0.592578508806117	0.560612654933467	0.0141692717796304	0.543886058377779	0.0686710668992199	0.0229610910257991	0.045994310018193	0.696901949434888	0.272787922313551	0.919998245088578	0.137771070430918	0.914192306782387	0.0951810044720152	0.947556538401144	0.818592925193085	0.181234160879069	0.684174461006335	0.0117887189719737	0.0140432225335955	0.0977718265117059	0.54596720103011	0.0166182801505509	0.278586202381228	0.269197481676341	0.139403569564175	0.000319441643887267	0.082182296382559	0.168515863169371	0.26275376751049	0.126883478605497	0.14610385265608	0.192370170849163	0.188638533423859	0.133927913318059	0.447552705397515	0.164173056556021	0.188777144454239	0.21037992760443	0.990157693841607	0.401704877181787	0.88123221480268	0.00413402947873562	0.637994466708754	0.217908154721595
0.00568593577097724	0.190946945776829	0.48005107684218	0.114366616505412	0.0860118874380964	0.319544025878048	0.297828999034379	0.370591461111163	0.0475161547726447	0.304845747579209	0.0181883150615121	0.028517443030629	0.244607406228159	0.971522198976945	0.36844299053451	0.922903925795605	0.12817580823664	0.869247728436282	0.0924850883240551	0.790833519908061	0.919305935900649	0.183587640652682	0.599573073565379	0.0741727297113167	0.00392621312880166	0.0623338395303077	0.948133670563404	0.122727168590311	0.21883896871283	0.0547830420014206	0.0574503380398584	0.124087910167897	0.140778092348508	0.0600921584301502	0.209730699922179	0.275040612018489	0.347172361731834	0.464757735441589	0.0311699753360157	0.147374747406556	0.316286210124788	0.0392778097285715	0.0539115921901805	0.231705700825318	0.579853470956245	0.464334675573354	0.952762159710628	0.0361198608000123	0.831608086653796	0.0748626300863134
0.0366226079683558	0.0143919635974596	0.101569271121954	0.155553663660495	0.391086712043567	0.227151911419043	0.334760463905335	0.111328198030667	0.0687240147329542	0.412003707306229	0.343457081838513	0.128803664917329	0.191105927784917	0.792129298972662	0.457820493340983	0.981289931093245	0.0557572544076792	0.977006590621967	0.363913518365754	0.91955884931021	0.991030172578269	0.0978308255155745	0.36536299903327	0.0515488172533356	0.437553491874296	0.0251580382879395	0.962911980749618	0.0730279782654928	0.369206250960085	0.360220447769931	0.122863884102709	0.0744242370764181	0.281217957495758	0.0447996330382245	0.162801921111028	0.294630164633714	0.285782161901704	0.119610309173359	0.211943853162651	0.12009861036618	0.0500476351869312	0.171800362107263	0.0416176935400847	0.345404221723969	0.455842591210792	0.212618012380113	0.915297452005184	0.0635571104759056	0.536352179627652	0.311205813277205
0.0672200492345234	0.221972483955498	0.0790562019907329	0.19463385912309	0.358221918871611	0.00502770968701186	0.239782919961352	0.0474165025970537	0.137029010869142	0.480776624529401	0.206358663022915	0.151852799097862	0.124407245793497	0.321757636191847	0.439459445180716	0.887721953741847	0.115081191887005	0.925647558910988	0.577879258166619	0.713313383624717	0.864470074967044	0.0363331084164175	0.492468483989439	0.0208720602958925	0.471145044544552	0.0034784680025792	0.856681598143482	0.193134479948948	0.594924347893804	0.397163774339664	0.0686912850437366	0.102191844734844	0.0410885569753062	0.0901257748576613	0.188346524722576	0.0613545176961273	0.068115332763344	0.225747994020238	0.386558793221694	0.128741914707171	0.112953864396606	0.116037134857797	0.0970571901533098	0.293320388036993	0.770083125358578	0.106842805906368	0.816714166257818	0.00152322157157674	0.672632674501288	0.118027292457566
0.0442807874930829	0.402563657573034	0.0420180325924322	0.149118101688509	0.0199540210319913	0.351192410510062	0.476275740848415	0.355337745688116	0.0832918429059859	0.575508890946109	0.182760498907653	0.119799332163755	0.148389612678077	0.572407274781563	0.540175937305306	0.764337952597249	0.026072892828071	0.650000330158822	0.913129078798747	0.627923606683202	0.800307431566646	0.0912944484401515	0.452465016031218	0.095875546606793	0.075075095483524	0.0154200285899402	0.892652280780564	0.116571797834263	0.218367991449905	0.216521149168522	0.140486637366508	0.00607377762880602	0.225325078795642	0.0912186523446874	0.21884321105603	0.388909147123467	0.138920689197917	0.252655851264034	0.562845623224238	0.0349142172519915	0.201030609168554	0.0194186749639703	0.0895725882655724	0.160799130428604	0.978737156210148	0.542251138676418	0.999053207125102	0.145956081142771	0.823406629244446	0.422217284125595
0.081283973791552	0.238361234864928	0.0490025837574654	0.199701276883485	0.208877537481259	0.483462104225959	0.334562308249242	0.4243249456168	0.126337817161486	0.0895390263318554	0.00940449878044179	0.0693143003556501	0.182985316917655	0.636780979337776	0.305830226458937	0.73747109685193	0.0576761282769941	0.884132546323995	0.695030383245658	0.800742494383826	0.94723625579226	0.111949020288302	0.72238471950516	0.115830374339629	0.530159946622197	0.0164635081957284	0.969475470155122	0.0164754428553324	0.208281039989737	0.22430379430468	0.353222124397622	0.0491910700322658	0.390458910527789	0.0304497762748234	0.167211814078636	0.362593409172981	0.288004822265925	0.0168327443515064	0.659799007437858	0.025452608294578	0.254299647376353	0.193771577400053	0.168756141069261	0.154261901867778	0.731493461743121	0.194346384534533	0.938754130607211	0.00397107312213321	0.508667643458608	0.951524191869038
0.0460619044752397	0.230546374962723	0.196540109754428	0.133944363612428	0.0556026113598085	0.402513918311704	0.184537042050707	0.27821113343467	0.0948397979918524	0.344031131093812	0.297642806466205	0.0374119653269478	0.0660909143300834	0.906092883401334	0.180647095810214	0.63831736806742	0.108288949655363	0.853683681097177	0.740375206589649	0.691981904890183	0.996835972011129	0.138182697891952	0.421582827364185	0.0164077080451187	0.731031655501644	0.0346514273509263	0.638035942964604	0.0291084230029864	0.447558664708312	0.0705820093202282	0.167595982391595	0.0332428558940618	0.502847050469201	0.0833244458847365	0.208481481119707	0.360532183917865	0.414932299191646	0.137472870014958	0.309999307048892	0.0762574166541485	0.156205643573526	0.0202942656788858	0.0152968449519752	0.134712469365656	0.796113974385586	0.531113107176015	0.644729490471554	0.146302598546065	0.531918043449876	0.904837657883524
0.0691725441780266	0.00136758244355269	0.0633722413565142	0.126900025796917	0.371991495026648	0.246154513518526	0.314830206033081	0.0707091219355935	0.0563959159960881	0.138088749254493	0.250446162869048	0.00523403645901194	0.183065125132058	0.459815270577937	0.215449931471427	0.486290298626876	0.0035444035405417	0.819920997469014	0.52886684051636	0.779461988891224	0.674288526265428	0.079075697344685	0.2803650098289	0.0933589096634229	0.858647595667818	0.0520188514828486	0.476641431837926	0.0278422750957946	0.342182749320276	0.180993871224283	0.0706087935890053	0.0384362154069304	0.261881456289976	0.0322922130083305	0.235014316669753	0.0188050784727933	0.650548551637162	0.258880741820325	0.212829091573343	0.120655650647501	0.0909151131116394	0.0444035695899512	0.0348341397554711	0.065938220865408	0.806295551318717	0.447268732302844	0.717631542215024	0.0433961159998528	0.738814438803605	0.891338084703397
0.0232652566304804	0.183121212761344	0.108317023081089	0.127884447450225	0.214352186321681	0.053781647712369	0.170286930795894	0.0441815626660332	0.070437266086495	0.485351069730339	0.349640984800903	0.0554305303847028	0.183333792063573	0.415733813485641	0.373053033272489	0.767091476706974	0.027291260271087	0.484252926557951	0.740943923003631	0.601453581145138	0.662548012704571	0.0949536572699376	0.323861593369781	0.0339731777253269	0.428655460753911	0.0268745850020792	0.242256926859601	0.207502122760298	0.446031396331405	0.154307511598493	0.132276319727292	0.0120760047039186	0.574395642858315	0.259190993237648	0.205483696290891	0.326674540459264	0.539936804934429	0.0751507771791713	0.098806155453156	0.106819047365822	0.0762899605874911	0.00690224923964986	0.0760495032522122	0.177897766165912	0.757917416464841	0.168998323506808	0.890694427495144	0.0626381045806361	0.910807348224273	0.79632942008024
0.0833877347684071	0.170683816539443	0.0780557368244827	0.230076476774283	0.176828196640114	0.0865455627709325	0.205573459469515	0.18171623982911	0.111307517580106	0.570455001294886	0.0797008742572985	0.136158094208734	0.156053394607624	0.669136733038534	0.253816581760701	0.616825588255686	0.0276698528349755	0.825739366293688	0.476968631679221	0.651651601707494	0.327323395616281	0.0225735249336672	0.538643640790493	0.020130880138354	0.146239110872913	0.0142841811697853	0.384946384898534	0.379600727773289	0.497479328416882	0.488765647854151	0.102743148634477	0.0917015544266614	0.217334343920393	0.0405744905832979	0.185117975300307	0.171832056783783	0.247815718143736	0.0297065644353361	0.351617882395892	0.0702495619633733	0.160854714489768	0.121848788231907	0.167344709476153	0.0127882292929033	0.395783029713304	0.307993899960967	0.911600820543758	0.0690017426733511	0.825938955225725	0.447573991567502
0.0680045195490064	0.450621677733406	0.0158552814548721	0.214359160417091	0.169275710020928	0.186863794598041	0.0262739882787064	0.0164800184019634	0.181427206312517	0.230116502389487	0.00145397627923923	0.099678852950476	0.20513855758051	0.485824893774598	0.545701222952763	0.508641414307004	0.109186767886904	0.900793801445803	0.119303933299028	0.347183203772844	0.816968171617112	0.118001629623663	0.544453040997892	0.0565574768779239	0.195349887878672	0.0293605933635631	0.465061984919964	0.159144057404969	0.275295764500147	0.479565846248509	0.000112207250166878	0.00552944428090978	0.197327505239448	0.284135471230878	0.216764782410468	0.207417923202403	0.322635853582361	0.283777711473514	0.342348488838285	0.0929439909974553	0.116991061225771	0.0632495707049439	0.0128297789767775	0.0740065182807869	0.36625853650017	0.048739187315245	0.951984776221068	0.126400356087931	0.78779370094095	0.431981256332842
0.0403772668438668	0.0751086003602602	0.00727561504920441	0.209305937120758	0.143194831317566	0.0467746205188361	0.194192603905557	0.0436281694428089	0.113626022990965	0.400723451351384	0.00647349684065216	0.0776634343503533	0.151943588463641	0.808481901539589	0.208143368525914	0.388489426235476	0.107384655399727	0.632649676824305	0.0307471106807845	0.491659374149458	0.856921071700664	0.0854771311885962	0.660962974117554	0.0430148928396131	0.20317285621287	0.0775447598548974	0.501076830839676	0.0997087537292139	0.292717995519381	0.45240915389961	0.253620495959093	0.0378098390662128	0.535810071964426	0.0375630785686496	0.257247009541209	0.358495432065578	0.0743749382762838	0.141740143606132	0.49621840975917	0.169681989004899	0.0142895418188887	0.0600979265482676	0.122428071524141	0.042328351926562	0.495338839159106	0.0283109595416915	0.63240658851407	0.247632905020322	0.736957406741112	0.526259871571093
0.0745633502341724	0.0960008681114898	0.0222826650410658	0.128230512043313	0.00362251003074472	0.166466408391479	0.166264111807625	0.159417727031854	0.116336675090717	0.227339864318137	0.0738018133111292	0.0651746080721316	0.321926207389872	0.538085659709395	0.398719855570562	0.699219032963846	0.0183058306454028	0.591713290536776	0.0579273305741528	0.845734131267562	0.981589675823256	0.181454343229757	0.793295094484459	0.280379874818412	0.0199145252326141	0.000740473381773864	0.624256702250552	0.107561531879279	0.18369970992916	0.101122975033749	0.0265825191578217	0.00957653564250675	0.269935772023186	0.171390431725798	0.206714476378307	0.39175867458603	0.123359431283949	0.431173356327293	0.22054667285905	0.0789810142969477	0.02651259948554	0.138122286976388	0.26723484192106	0.107706189696438	0.532010985310546	0.482455132014754	0.979894690687517	0.0270900580397127	0.638144111881343	0.334612779627324
0.0828893243405442	0.0448337690947465	0.223558459272458	0.111388456400282	0.158447673153786	0.0442529147477965	0.0627422136463283	0.160671153625132	0.0455650047367449	0.0983350880497133	0.118613239000195	0.155442192889746	0.308171799590046	0.355704738116706	0.498754068576509	0.625273571727915	0.00349108150846277	0.597441974568855	0.29234844138154	0.986608153979283	0.71024814024397	0.187766669071285	0.518757452408539	0.0924099035349288	0.176773195049098	0.0379205434265807	0.610531330228409	0.0116391783405753	0.362252374751333	0.0643185327493862	0.0511107621528595	0.0117157825916303	0.103810004889141	0.343182109685974	0.161882467299964	0.249820314277604	0.014626095499297	0.125456740814754	0.241528702392897	0.0385490339213742	0.344089073400012	0.0304408579360627	0.244198390035374	0.187917178708747	0.650117349661855	0.469368376869086	0.941206664104327	0.0100699296416797	0.564049915519315	0.647411002920942
0.0488692889865359	0.33657549633236	0.152042319268579	0.142589373392277	0.267454879277937	0.126842426582936	0.301606906347398	0.119355600032448	0.0432004598542056	0.284923996931234	0.0619330715023901	0.0112245704339927	0.232508387107748	0.488433336530143	0.681732022728262	0.487043642951006	0.116322259101999	0.881682960093127	0.327187177635003	0.712379413283984	0.773690172616706	0.181124030604324	0.278643423011181	0.0470261091531509	0.0388592546974822	0.0695953424578325	0.510610863057995	0.0514399576516284	0.241816220559668	0.167228415874486	0.102940241825578	0.0353373589113477	0.131765271541355	0.169385716901889	0.172053919797607	0.0505724521631798	0.0187338857258774	0.0151814548430405	0.268496574869965	0.0651652070449248	0.0232228922622611	0.0476772028899443	0.0313849606741407	0.111368395428374	0.85032527151776	0.204092714171139	0.754335037463574	0.255437567340478	0.453412317548702	0.756446904807328
0.0445498194998749	0.158428032832034	0.177750782334987	0.161303385895867	0.11160397862443	0.02831764644369	0.184374665937438	0.293187282891403	0.0189840514010434	0.714348490065504	0.172721322626111	0.112919058814638	0.134885960802243	0.63780452668463	0.760728898473855	0.466743572344755	0.0122869323640093	0.997116932358681	0.268082604296016	0.91651833640714	0.847550230526693	0.13376181981346	0.315683550913696	0.00977567986227265	0.286016478704262	0.0467515981319366	0.172727478987924	0.0502915295775296	0.62473429392693	0.0456334653318975	0.356277134101216	0.0372062707796516	0.407071582158278	0.0245068849077868	0.211509895854977	0.202594767438002	0.0877869090868233	0.0478751410899226	0.0226893850232239	0.133794727767083	0.367025946805349	0.0139054492102078	0.0196635651391265	0.355031859867	0.886358670282024	0.488419111048183	0.638222339842782	0.0137478160096046	0.703541863851496	0.763165846429291
0.0826188005638136	0.0501354355219645	0.0591828266283631	0.213715651460665	0.513824603127761	0.0233528261771243	0.0582283689361126	0.476766142072698	0.0376754730797233	0.633674489756333	0.198224434404499	0.186945045273528	0.312264413762355	0.642094216101163	0.229492424884609	0.437167544173159	0.00176048494937316	0.842484382380572	0.434208790027304	0.978819563700595	0.527318336764609	0.112526266559286	0.496083522906883	0.00842443402707717	0.00242634221622957	0.0229094133845709	0.322945641383599	0.191911575484481	0.625112084721161	0.514744430698237	0.0567060564356695	0.0366433748759838	0.0452871626723173	0.210352057428724	0.219673488345897	0.245333267966554	0.0477264855934844	0.118503699690164	0.22307514655328	0.160876173612215	0.523150049673509	0.204391446521068	0.15110214179627	0.232756819658786	0.956659740093087	0.624464482233612	0.255500285117131	0.00243556121490282	0.605502182728978	0.895141859988683
0.0322814595091121	0.00808909254623177	0.0515725667184729	0.21774084537943	0.481480469701499	0.0443382940448432	0.0709562305215887	0.709943132567905	0.0212293045898932	0.625226009817863	0.362270096160601	0.106409016538746	0.404937780669575	0.466512766384991	0.3190015471138	0.689397647427237	0.00117523988771108	0.834954972263539	0.435585000080754	0.981802071134119	0.615542819940218	0.187944957189616	0.500504691042583	0.0103854637226883	0.237302462455322	0.0180130938031576	0.632012095158079	0.183623785102764	0.708076980341227	0.527410727988715	0.0945008455454255	0.0237931435333126	0.176994368526157	0.0547792064461315	0.222520826639355	0.21128504518328	0.285836981121915	0.0315513987255449	0.751428381231049	0.11141012170497	0.472276800095443	0.200363854248898	0.119434156373691	0.262339817494742	0.896532216180433	0.601258719193935	0.405783021328245	0.0179816116835645	0.369710289055541	0.729836926136596
0.0663098153134524	0.133530114867359	0.15296139152431	0.175994134301988	0.302406145465942	0.0188112284958675	0.129644434231238	0.463684657827107	0.135685615230431	0.702040669368987	0.203473185026111	0.0201927488223886	0.385988499132224	0.440320174107229	0.430607786212905	0.871187202978921	0.0223278131867247	0.739354378797928	0.346554797157046	0.508863267663191	0.804859266933162	0.0726378251521271	0.657719647346583	0.0152989267673094	0.171564489466007	0.016558658581125	0.546727796642349	0.404074028795908	0.683911406591141	0.296916550354234	0.0864430195492534	0.000329566001809944	0.187483482682903	0.15707209582096	0.178186881141763	0.151819163345843	0.281022564712055	0.0374805472739249	0.745515705848463	0.115617329069555	0.455384612452786	0.343298500735456	0.0108993257429318	0.231188087813607	0.91257309875113	0.00957247994819156	0.406461851484769	0.0401917779034445	0.448656359449131	0.7308738196975
0.00547808549187714	0.0548395130360781	0.142110502421409	0.232305092613395	0.305064645743362	0.0143495519832164	0.160282273778	0.638159703763691	0.105839843353529	0.775379348345165	0.163252024448757	0.0197592668883446	0.136976244665979	0.467590476644526	0.456069399701097	0.84465869797159	0.217146706727923	0.66152726469869	0.634353611747367	0.572567794602152	0.972641670407223	0.298299557806183	0.889534010726066	0.0281872094275859	0.411525296133526	0.030579977445481	0.695844171639284	0.217415133337984	0.616603818896084	0.353146355942856	0.00930514811486649	0.0219253118645042	0.190878491282232	0.101169064373518	0.151535395046322	0.158170281162746	0.0642492400410251	0.197131585640406	0.913184465505899	0.0518805381690077	0.492697438339188	0.208494143112808	0.0900652307252237	0.0400846341979434	0.85857387220348	0.313941690133738	0.545231016205076	0.142433698966089	0.352309768303024	0.664638030868348
0.0499662584776402	0.429661647758326	0.0105496063264587	0.267423459016225	0.688744856154809	0.105247931456724	0.23272008416199	0.602224435298863	0.133019644522115	0.732760584182633	0.0457337654940647	0.176782103679343	0.0546834940910176	0.255282055392399	0.606043968608746	0.709790445596825	0.183508901578287	0.727822769990771	0.607190461934222	0.626350770480459	0.964399709116861	0.255526880280875	0.839888217175463	0.0104742993197856	0.35680821423324	0.00204738179243375	0.5477804247438	0.0469072913603264	0.591380829422207	0.425016749317984	0.0035329933033192	0.0287974448776799	0.00488435694596034	0.0634305631885281	0.211108231740026	0.261956515834516	0.0627455440994238	0.188221865564213	0.995798142128788	0.0796751545007796	0.449669557659015	0.164523175447695	0.0120490506679149	0.267839487048715	0.736940978718755	0.431005835924801	0.722555432447818	0.0347203941525204	0.63326865195445	0.578686034693267
0.0649118512936151	0.384984147013985	0.0150392577095022	0.210404092308777	0.75451413778218	0.0684035936238658	0.289159391484521	0.692172438269732	0.102942057347	0.652199987590459	0.0330077291522134	0.0440082663341928	0.254877904827788	0.252649107195782	0.678148870306203	0.896694768747444	0.0709942467819364	0.579248609586097	0.365424757146482	0.733232657819521	0.85961105118424	0.133095144759711	0.8425156678256	0.0404481938720356	0.343558895028702	0.031391022015834	0.343349476286507	0.216340357348778	0.331354766451152	0.336004553092331	0.174775377527069	0.011968679544436	0.281068636431338	0.058133392651866	0.235780616164641	0.298618731594163	0.223826864907541	0.698105687732877	0.854352157898177	0.133623441376314	0.540673682181733	0.136147239568261	0.0548840298500097	0.0243735859013246	0.628045229047179	0.983095160466199	0.550119302719086	0.0141317470024603	0.691044872048638	0.242869122758876
0.00863500766531089	0.246528942515753	0.0147797284564403	0.232353369407878	0.581339995435539	0.0590896145138205	0.0410609304290775	0.888112257365321	0.0329564990365974	0.082073771103357	0.018962849904352	0.0827885901985961	0.338322395533763	0.177006085329648	0.490649070929318	0.968400211077306	0.0237211144562706	0.772233411480256	0.566885599629456	0.766534687146924	0.896066991173054	0.338198524982979	0.700012120820108	0.0686570823480765	0.35963330177376	0.0782566852882214	0.280684247422142	0.134326678464452	0.386596643536108	0.422650003673741	0.107758934545383	0.0255561274670868	0.380660384696748	0.045384411814618	0.196168485424952	0.332855699744119	0.017164530474859	0.373673873540369	0.768560985931374	0.0882648667602145	0.557285807604896	0.212922683643165	0.0473584961784119	0.140254869604821	0.643025741084584	0.665711169968508	0.802076404217894	0.00607205115435774	0.41242269916395	0.272939443346898
0.00955794685205874	0.219286029369496	0.164336919329642	0.233888300900349	0.679047494865031	0.201984621530083	0.209148687026716	0.833840418979913	0.0467798817541579	0.0889799061812888	0.0191806638286966	0.159309695430345	0.236848393425486	0.224818337307535	0.558072149409774	0.976506101655846	0.0984902705709051	0.798005813438754	0.780101642524043	0.690891709250867	0.722014793470819	0.247897927772089	0.584750477793291	0.0320931457387118	0.0830175433657867	0.0275854500651972	0.562196359331228	0.108719333648812	0.159226910548924	0.477571971166875	0.0922104536506908	0.00299009057919224	0.423641633422061	0.0313049307505671	0.186657479039615	0.431058630372581	0.166270297443	0.391334710355434	0.846771034768829	0.1098249083128	0.351322835469796	0.0997804778450855	0.0533500425241688	0.30734895126228	0.592512337621276	0.814917026269164	0.719430149936568	0.0485573166783325	0.42189915084332	0.327903916312882
0.0954777453038854	0.049388514865734	0.0134692931502501	0.228490063683822	0.239115301426978	0.590455203104904	0.185323394877343	0.908823727621596	0.13165757082435	0.116584309574214	0.0919129655520332	0.0196272891677031	0.375543778933838	0.0710420129277814	0.525955364272707	0.78472614832042	0.029443974466899	0.593627142826417	0.965705364758241	0.825394841175937	0.592519352680913	0.0419638551532733	0.984152262609041	0.0286415060902101	0.294494391866108	0.0265756466026275	0.845024293612169	0.0900130036544426	0.341610661600691	0.528041498315805	0.289186772623562	0.0634581439867484	0.366078684736192	0.134472987719298	0.156061840953629	0.309294331612459	0.118841219479927	0.583537482899632	0.722856295604435	0.0637865505442755	0.375624198349835	0.158837214606627	0.000880720162542509	0.0339092956003139	0.465615490408722	0.701784230996425	0.523276207121335	0.196776577521056	0.378043583905154	0.64860255180299
0.0329858000226552	0.179212898624072	0.0958199695732494	0.148313324926448	0.0795590817784003	0.311629178128017	0.385581938010971	0.918587813905911	0.100282421409785	0.0709351898679546	0.455992770308013	0.0500167075076518	0.243776855073387	0.48013730179386	0.00715333028567761	0.834394808211747	0.00168650376344641	0.417673302600228	0.646421651833847	0.816172107735338	0.93823894484113	0.291854304036551	0.859104474004811	0.0349853099762448	0.434069549238652	0.0371918033249967	0.947384497911239	0.0510762097541303	0.236006771978706	0.293099789217975	0.0149158051680869	0.0641123813933484	0.592266080867641	0.194700251196737	0.167780233286324	0.504280062481224	0.00232911409277254	0.667553046250064	0.635309032602988	0.0916678945307232	0.255806146706431	0.0196365428303154	0.177333535524232	0.0698181312387578	0.191796743983874	0.394007775711727	0.495748111008831	0.059029545478034	0.526104293470872	0.978631129599689
0.0326788498517596	0.0660936461459041	0.0177314428933922	0.264258308048139	0.108277319075405	0.421018443737099	0.197797464767812	0.629346592816331	0.189723991702391	0.0217813948462401	0.37089506530985	0.0236465154260548	0.249625426113358	0.880348475812838	0.172991827600161	0.782457913586709	0.0123315863588208	0.914484792670684	0.684517531294721	0.682546868096769	0.785236760458096	0.289128630559779	0.976386384392316	0.0252445316815952	0.504927386183744	0.0253566863014733	0.715627478916944	0.316595352281782	0.16012723533994	0.733239004213327	0.0152763489721735	0.0659036338805355	0.410012395563609	0.0527013996476573	0.199776825619143	0.512259045039383	0.260408267368196	0.415126072678792	0.485371526693991	0.147064595955324	0.282360824367887	0.111314838511105	0.152599969850926	0.129099330117288	0.484883982374968	0.154746525422081	0.7815176001719	0.0725554729050011	0.552390902633517	0.929068691616455
0.0231234018644297	0.0243604446827004	0.136401217873153	0.221216761767691	0.765294556226866	0.24738094459255	0.214755072151646	0.883330539697144	0.133306406588344	0.318576607034188	0.299279660682929	0.067317796885498	0.284293473127208	0.672167307698393	0.0211978246182554	0.682709383131559	0.0592111152048082	0.644758352548454	0.923332696164413	0.718328989106346	0.731170714949682	0.0180321984490887	0.91749322714245	0.00970442671112331	0.515162900322169	0.00659295761793865	0.647493306298127	0.314830222309663	0.232161610817285	0.724906718311799	0.0216990209210596	0.0247113146111136	0.21019337998215	0.0634297553412316	0.224004819745549	0.532400459027244	0.0597277474074919	0.405813449916306	0.512148706551097	0.131182206442091	0.358728480995281	0.11899505608771	0.151872971629325	0.179152774802122	0.314045339401414	0.0304036365204522	0.845440178247167	0.0427935945023751	0.374530444347537	0.743228426888327
0.0088868474953919	0.388147929487299	0.0160050477021289	0.242861151197177	0.722290546091419	0.481021245350084	0.119590786439896	0.631830924179118	0.185073030183291	0.266582292604459	0.173209369337914	0.00408479723961085	0.328591667526155	0.526779148628923	0.290502145561538	0.811222657783123	0.0590311333478782	0.82958337539195	0.850548879730562	0.565545081797982	0.943447129035982	0.0905422335717607	0.938346024093131	0.0809863062260604	0.949487963419089	0.0125231264660047	0.845181761688561	0.219012942545203	0.035947799654108	0.733782801583528	0.0492762103636022	0.0123557498173444	0.0530086694393913	0.217608004303923	0.252922178531276	0.572698882552515	0.154392562504625	0.476970004444683	0.223041267755499	0.188783555534625	0.0702587817376656	0.052633361722058	0.115255608573597	0.137041918121045	0.331845833773793	0.00172870925415905	0.803721988953284	0.0325757836706944	0.465577112679202	0.611062231276906
0.0883778247887724	0.178411564495538	0.000217123132772251	0.160948698714924	0.663147901812303	0.0451314304455742	0.0712165514691194	0.554495946034573	0.116462185258125	0.291540360267141	0.289762030496297	0.0808810279939234	0.405088999211704	0.253311343565758	0.20817684104832	0.672896619870492	0.0159519595846118	0.577432782079383	0.649137243206314	0.728253354288767	0.915769023478694	0.126656072982536	0.652293231698497	0.0359382136732053	0.842643892186726	0.0217251280388621	0.978766798111817	0.126617335874209	0.108629941512169	0.483770791719828	0.0386381737168581	0.107507719062928	0.452185835751717	0.127904235207381	0.133940490120165	0.667320099060098	0.047444132348025	0.347634691114604	0.186726822769542	0.129025820960638	0.140334134798401	0.0948888411871143	0.019397364444493	0.0533484680293487	0.300464394231605	0.0339673407195335	0.638219105539179	0.21273406966727	0.497081488791017	0.540322050939311
0.125064854222657	0.062327786347869	0.0787032599773622	0.219030643348579	0.793563541541161	0.102287008940443	0.0729544184089964	0.216476101163258	0.165695145916661	0.360073690225843	0.0306657898355703	0.0267426771443801	0.402369400834735	0.405962698571646	0.29242175477656	0.605177082344049	0.0975580622315853	0.756624513674419	0.557954967251107	0.867860684211928	0.805295510297964	0.112314042017067	0.959420495602913	0.0314340368777166	0.743572758009448	0.0283508530003446	0.967261004099844	0.203409754007328	0.364893814297222	0.500200547299139	0.0803460987866846	0.0160910442409794	0.482164709220388	0.332567614976707	0.152722583862445	0.866192428953407	0.152629437160732	0.150335564632881	0.00254085654218842	0.132753617940747	0.0377063881932466	0.000784587787704777	0.0254616366164777	0.230483323974833	0.324873226954095	0.166983290030547	0.805702851839583	0.102262251690971	0.576431392257558	0.658012884170088
0.184949668107935	0.210372386788225	0.0631261193987749	0.162055878421716	0.724837772685621	0.144844968059396	0.169782021263238	0.350620516347608	0.0584896415210116	0.548038332962069	0.0422524739759325	0.123942025906449	0.297632238747216	0.427336513860497	0.315335583149005	0.592276977051544	0.0519966135650048	0.648808914506985	0.745769138059418	0.995598496407396	0.680109613770565	0.270032411305963	0.547212341438674	0.0179014056180689	0.735655894690341	0.0236645406880949	0.943024625030372	0.0134301603574822	0.00476234608693494	0.158447265099307	0.123752294900735	0.0164473052197805	0.42768043853052	0.197745992674292	0.154331556534573	0.773180809319344	0.24589138901094	0.0392022809418468	0.119934245952202	0.0985643202720034	0.21031951215659	0.172448690003836	0.0437915613414291	0.249819000574285	0.427209937569099	0.409357872707591	0.994459100301392	0.0748176542929876	0.283182384202109	0.971311593645452
0.0808923366555231	0.0151785367704373	0.152861866256758	0.169186456812131	0.387260115068069	0.284234366474408	0.269724360670315	0.521253919015196	0.0598817879324937	0.671162936099615	0.111571545724107	0.114384681200383	0.106678790237433	0.482094177004024	0.38542606975056	0.509343097008277	0.068189065226065	0.645004883857567	0.623521025644114	0.721667771969054	0.640774116903265	0.102585855044762	0.604912339938328	0.0186025979516943	0.671554969929143	0.044325397074081	0.662384583629583	0.0163932663122796	0.360639605403606	0.288295537288769	0.0111730518095984	0.0659893800115702	0.491098510375085	0.0506566520819612	0.121678938585633	0.673541241740998	0.0531540783744525	0.0696762715205095	0.132253076300256	0.0799168282494084	0.457375566165688	0.0316624961299835	0.0445673909378062	0.289881904925391	0.310514038368329	0.409300261952253	0.92625892389636	0.00589544738014594	0.152166886237504	0.920860879700229
0.0020323543576579	0.148644810227259	0.280357626166391	0.201949254405685	0.131708279625344	0.257475697895544	0.255484023328242	0.0717630327385385	0.0754888733509442	0.945791445040709	0.00930662885199646	0.139515016718999	0.0326214412465198	0.333121436591739	0.648357596626163	0.354992532970107	0.126330699765951	0.408048622843316	0.60876790572508	0.534127991372974	0.256474306027223	0.0899783161140219	0.655394003646514	0.0598794297207123	0.640034776602826	0.000904004159685778	0.889602791579499	0.0104532321102212	0.506171489840853	0.245774538565837	0.014962605891017	0.0195474471349611	0.345474950591538	0.102129204209102	0.160485538781734	0.610159859711668	0.131438301893192	0.187793657429056	0.092878502195915	0.102113846669278	0.570798336075125	0.0792269523034069	0.0380170297367466	0.221073084846508	0.609787539613375	0.201634500150125	0.710821748599858	0.0207106131662825	0.361391472202669	0.804125458854885
0.0265746089752428	0.426114760909087	0.350505118150125	0.137007135834817	0.125435827996662	0.11562209220352	0.205212022892627	0.517829762452457	0.0516086689709134	0.961019634055014	0.0855720830634869	0.00818912398300516	0.196292418291909	0.651952075761596	0.557776132400049	0.520999314108547	0.145950052582373	0.216535655916032	0.777305396964046	0.791661638448139	0.390066197931618	0.141571181391719	0.801079530867065	0.0629613429169562	0.274846513927549	6.40615478873993e-05	0.734273583134631	0.265986161933634	0.381909706844879	0.0040657749215109	0.0508201476250885	0.027750418972575	0.301792585768424	0.18080426941036	0.241780051030002	0.531161857433359	0.0892967308274195	0.365520921997007	0.270259323329275	0.104575645769279	0.640491651970423	0.0974505831457225	0.0264053957567211	0.222209736313091	0.486088086319162	0.32051903801456	0.823779739719776	0.0628216618663546	0.568385779713163	0.883697761798393
0.0502792658271346	0.371464762023408	0.086116573922053	0.151492962892556	0.00423447744724343	0.18045683673221	0.500660347392507	0.129545691781371	0.0721898468955985	0.802271817686263	0.192321809079905	0.135747128395361	0.0233587807957271	0.387791197568202	0.934134708079254	0.832527586953663	0.00766507766179612	0.150715550206951	0.521690309082336	0.74252973779501	0.194072062622682	0.0337702057689169	0.616536469198973	0.0131808811338514	0.36980312409037	0.0284875511840911	0.642567794142605	0.199913892217441	0.293180112262378	0.228128365483784	0.073511837530656	0.064778150570644	0.459309230388364	0.036261630123107	0.224375393719086	0.414404959663973	0.18437059246653	0.472604468915557	0.149759282443601	0.0636454493277772	0.844410022668651	0.0116429413368344	0.0264682364727686	0.171717889475786	0.33962890683066	0.629166454287502	0.595564908462015	0.110080146927529	0.361381364087646	0.750477086254122
0.0633192436856705	0.189527107434422	0.0920160744926711	0.14235398637654	0.163016317176376	0.185722643706608	0.107465281128155	0.159183492009286	0.0842576662719633	0.923669907529596	0.23748135513279	0.0348534515103843	0.296631218010184	0.544844453151793	0.996383006710576	0.871026883301347	0.0501476328663819	0.218024532300727	0.338509637262568	0.704924007116707	0.555235961493789	0.102903009278509	0.617454402928907	0.0266894216364187	0.476356003248131	0.00502631769190548	0.749428397661878	0.183036572194041	0.155024476983102	0.161282071193665	0.300725720459293	0.00379099676200856	0.392772368085395	0.167589521918505	0.107981982428027	0.257144211594903	0.0379224446105193	0.534276175445827	0.234935045264216	0.0138476395011574	0.941978736278007	0.253278424783173	0.0295200378488334	0.143445280487521	0.346258241533659	0.497841237122333	0.550111297820118	0.0237549677432102	0.277186847639147	0.648574308323693
0.000837877116941055	0.0475155387653816	0.0788134120377495	0.159489891320177	0.374058958626173	0.0821761072147889	0.170389219894647	0.100081897965087	0.0845770180137846	0.777388902836167	0.273824470419907	0.0118800205910634	0.248359598036826	0.484270536692662	0.713840526150048	0.830343166277702	0.122093277132661	0.18248505680726	0.562498697355064	0.448092286694446	0.532814064033901	0.107178550839697	0.547981786382087	0.0714558108522111	0.251351205570626	0.00262123307640425	0.499607921825726	0.270318780158223	0.106657695278893	0.353345542123438	0.0925520986334794	0.0545770515554933	0.226265466930558	0.158153209423756	0.0915234320580575	0.323858024149094	0.0821691448697473	0.583176469360492	0.516123228064187	0.0238130067278391	0.669404898190766	0.120591760170676	0.0657537282059692	0.113284578307122	0.411949233246879	0.877136067448551	0.361252510456247	0.049641134661579	0.227632277016312	0.912159207050562
0.140837098670791	0.0534543594668087	0.0685204155314317	0.175290951523869	0.263675627093791	0.118282089856352	0.0832198406790199	0.000534668455290374	0.138602346778836	0.990289783315077	0.208426132551871	0.00494005733181258	0.369761849668237	0.571210863716124	0.676256112125975	0.651696433839893	0.00984398401169226	0.163881839343468	0.668595795324541	0.628668574184963	0.282254491160747	0.271984581944622	0.818113102557283	0.0111595113652657	0.551800455748978	0.00138704093417298	0.699743405491391	0.365613482023329	0.276066035441376	0.190732107887538	0.0256502782148841	0.00621518971173525	0.222613863840313	0.0452825283801231	0.188790093843436	0.332253924879774	0.266610117620728	0.209405866732397	0.190296027786568	0.0365321343707112	0.786479105936828	0.000421564276152661	0.198729044697165	0.0447392941865257	0.559423284460778	0.938641370620964	0.813619820119305	0.0898223567670278	0.113116210301015	0.92727648795797
0.134662308376217	0.0671599423585491	0.0336607451585357	0.160857410224485	0.185750282112733	0.177704447271633	0.0400376748323808	0.0806729928607817	0.128144165743448	0.973716994252586	0.11003687782516	0.0446150490944909	0.185569237174767	0.414113522792459	0.564576267174886	0.662823532328414	0.0413094700820002	0.171944039086779	0.701743323519977	0.581259035281992	0.486971777335772	0.0875536389864737	0.765472572008021	0.0264160033565676	0.828352121589692	0.0117658594653282	0.454371016209997	0.207947512945756	0.390240865910165	0.0826414339347548	0.224479396280025	0.00832545527303699	0.330110778909959	0.0426868430865899	0.209755414077121	0.393226448794862	0.500230870699077	0.24982488779164	0.22817502525168	0.0514965335474279	0.634788763234483	0.13611785678141	0.0942026308221688	0.0423544279016719	0.869049632758082	0.773556819846672	0.910239187064963	0.134242629879865	0.014581382665901	0.983318442390851
0.0205196460076729	0.168224162050653	0.218650309619597	0.170719441157089	0.328187209969842	0.0538134769519464	0.0603677015843003	0.361875227545753	0.0988546593833257	0.693631879224069	0.0296754625767666	0.100775471496897	0.313065788033305	0.382304832515507	0.355577616084721	0.671273588002867	0.0316346820221402	0.00964847887891006	0.741923222739834	0.587230325065631	0.559969742215052	0.0388080453099878	0.963025336084178	0.0269616250950403	0.333712293658951	0.0314816045502814	0.586320085577982	0.219544022116828	0.455739407412084	0.232976955841128	0.264773469455694	0.0150279946380677	0.266883240428423	0.042943874512188	0.184400338027448	0.434441406090983	0.1925607062005	0.352598903756487	0.0889936271288502	0.00952795925398285	0.73938618398999	0.212301098828069	0.0267528226292153	0.132991379714136	0.741636359198521	0.83080374722357	0.76278792665309	0.120373575028229	0.119812879295165	0.982879101891937
0.0449649823483369	0.0701800731411399	0.0956067209113863	0.230868736975302	0.618680527135404	0.123742258804857	0.0365523002292636	0.113106188845141	0.0996350640069658	0.797060931674064	0.04747454726354	0.160204439363687	0.310325431617803	0.4798462780659	0.586019710984019	0.323320250354263	0.0661100483668452	0.197265353713126	0.828261252365853	0.50497703494375	0.45900736457264	0.298318633345322	0.797729718261837	0.0268946385725057	0.359154299071988	0.0107830159598361	0.700528363172895	0.078366667175779	0.249232004094751	0.419549902421291	0.0328812054357268	0.0147618599620121	0.529948573914566	0.0065347728576658	0.195703609172911	0.340510411486633	0.152752589048951	0.303894903786761	0.242308171217464	0.0453854659875778	0.492517206388264	0.0752367492513333	0.0181093590609889	0.350387719536439	0.532895504912586	0.651566519678836	0.44694415953283	0.00945918949277647	0.247790790103889	0.882654661600943
0.00499859169161125	0.0356221988321262	0.273831750873432	0.200226749001573	0.50831235267156	0.0308939934388393	0.0437824841035665	0.0667801023749912	0.0330937157687506	0.601057761803607	0.0410119278769574	0.0530908514683399	0.378891641074529	0.507693342672817	0.390184706285005	0.351305057335978	0.086656913630974	0.258147867880341	0.888294909537339	0.611631417799568	0.322160960042286	0.286208758553938	0.577301777410292	0.0366478134085553	0.272669772663538	0.0134067690825595	0.658262526592636	0.134352965951379	0.244778126886982	0.184989564141663	0.279580909355133	0.0555873741615943	0.331194919702665	0.00689851394883831	0.190075488046591	0.285327333138587	0.021357837893799	0.116653266285381	0.10484062820235	0.00203401193879898	0.672222106577926	0.101492860043798	0.0825784636389661	0.111189852220137	0.747244079899529	0.661082983065331	0.715769653863157	0.161337903924328	0.453883085294637	0.794423304400086
0.000109276357446855	0.154470767533992	0.0746613791289192	0.213627986166921	0.554650327049887	0.200242975549045	0.207968543957238	0.0236809388011796	0.0227279189231177	0.898810490964969	0.0214275695985809	0.0321866771919385	0.191421977239036	0.538370383003723	0.475720713347359	0.377633347009109	0.120693893838781	0.406559741754586	0.870626396550575	0.702002287948867	0.348272253826937	0.0781994784523489	0.54977990714301	0.0524052060704136	0.77509293272022	0.0506866286455221	0.745955562790035	0.0650031281714883	0.0638985041460057	0.475142289593209	0.264988137409553	0.0303720734937819	0.428575192901831	0.0973664247230826	0.165603668181505	0.335679828474478	0.152711369030842	0.101872669430462	0.155367351662605	0.0316194417800257	0.852113028925611	0.434837764437209	0.0464542629566016	0.288125473665905	0.538052624764052	0.757392125224615	0.809657183862228	0.0990215788587052	0.892563573017198	0.379116300712918
0.0172891439458544	0.343075901232669	0.0539322031265662	0.185688793819808	0.182195390492616	0.0900949428668425	0.434565201204529	0.187966432215817	0.0996183978656814	0.701334780819281	0.0281502588153415	0.0247210549537535	0.0566375803088328	0.540617627481587	0.585480983395777	0.436850548961634	0.046930617123142	0.460107689620379	0.846705179827307	0.588423305716275	0.371430479548409	0.00181080837293449	0.738693256351799	0.12823605382648	0.907679743668433	0.0405202174512926	0.750118471109073	0.311808996026077	0.0229270848408884	0.422385833849117	0.0235682513277103	0.112731117987718	0.551874658945281	0.0743524432085421	0.154386565686063	0.270564716146479	0.13401798535736	0.273409986246586	0.233792335394006	0.0618324412611274	0.861215888941866	0.166716494959814	0.0324604982960566	0.132241966509618	0.710568899589317	0.545186595431349	0.898318007714275	0.0740961374974284	0.810470098157638	0.527027307066773
0.0173265700035886	0.071179348744117	0.104950492169655	0.211112611421544	0.405739201315409	0.0338664540030296	0.396754796361739	0.183160566626909	0.0333134446063339	0.591191816478387	0.0325291900934716	0.0808893027333032	0.260020532296092	0.394788064683734	0.580032806783657	0.350934969920699	0.0095782833030809	0.625681977022837	0.762454652200478	0.823263062558066	0.523455431624593	0.256144684195499	0.630207699052322	0.109388998539839	0.160105187611152	0.041282717503049	0.574586866970067	0.106625707570081	0.221015747004088	0.302804405853479	0.182983793884009	0.045322816169248	0.260433977557901	0.236560302449378	0.129523434397175	0.294868010739929	0.0873494679274316	0.568661518852633	0.0841877657027316	0.0292372500824989	0.719940596557647	0.094530981848336	0.0182539290318531	0.0729014651312348	0.771225349526788	0.159576520489841	0.726770804373009	0.0887723684504693	0.937013127902826	0.690320824296609
0.0890758804831393	0.294743805937927	0.0783177648431528	0.243396943470129	0.420030917514838	0.184409238118747	0.34285250485516	0.410032849824438	0.096316676605082	0.805239069444708	0.00134848916118301	0.099751260601461	0.12550447895586	0.626409401809027	0.479454325511833	0.197639867161989	0.0869313891377069	0.488306059853097	0.882031234700769	0.895553231400649	0.452230116717955	0.210251208344083	0.915987144037936	0.0326302396521752	0.393668181764244	0.00535372911383475	0.635767735273052	0.106316744245802	0.245485391138741	0.296077386603419	0.245798011846245	0.144713726602032	0.00272838429936597	0.0591273431618072	0.189486421007186	0.435787482990754	0.205364233476791	0.584067104143516	0.153715350518391	0.101240924815715	0.731207598532749	0.0570469715905367	0.0260205070129188	0.0948213293695439	0.626752787121855	0.432241752922342	0.212718321920746	0.0971199884694137	0.614778069676195	0.876271161409067
0.00945791425057671	0.411190660294993	0.011265359160917	0.183567384431599	0.880455010801095	0.191254529940337	0.560634335154116	0.463777416138546	0.109947815535875	0.950781381088106	0.245489930681135	0.147311017924789	0.187928160659174	0.814048761702332	0.0106038706576787	0.0661174251300454	0.0128775068011916	0.304775177379425	0.847502056733154	0.680750597328222	0.988964215222376	0.00544276494554796	0.854880039682832	0.032105856092646	0.187879388085039	0.0231030405453457	0.558579281862171	0.0117277486574307	0.332751537201508	0.465922832143112	0.145373167286545	0.0155533605366325	0.165742301351152	0.179549036318771	0.255765712290985	0.508716457115918	0.00626110750390554	0.346667843915173	0.267165504354739	0.0760623279228032	0.631933727676885	0.191685979377432	0.233718810798865	0.210224830250994	0.614604516663696	0.21606308645569	0.467409439743576	0.0109140920667215	0.702401571117466	0.957584976451867
0.0588020169774878	0.474627896704807	0.17295889449454	0.193447812300959	0.83903781330781	0.03784057185156	0.604788834223949	0.465038689927568	0.139515855409297	0.865370543402294	0.00966806599497209	0.11122790308832	0.0972343285781404	0.96488682911734	0.0846217992029204	0.231908924559602	0.128992854228046	0.380034250302151	0.542583693973902	0.555442621343527	0.890545974990487	0.0458101961724252	0.903109497256228	0.000726641436782263	0.0437571564245843	0.00919874748639634	0.594044256640364	0.185567903989105	0.458529679438042	0.211031487685994	0.148837587485031	0.0332648332822375	0.0722829177687253	0.0222187632862221	0.268430635215334	0.392456563413994	0.140855209622449	0.412200265295454	0.47408827064444	0.0101658889056672	0.761172221145655	0.0465559729545228	0.226632726990577	0.131648524517159	0.974335490922751	0.357738316596725	0.635018253455644	0.0287562700249777	0.581543955616517	0.935638403652631
0.0320499741838487	0.419374760123835	0.0669051638741292	0.220738106027832	0.797646129391686	0.139347012120292	0.573654324098127	0.749140020460552	0.086870040063146	0.492538429974192	0.0851884007005825	0.0826327386694953	0.153124934740853	0.853777757430301	0.0655495034299647	0.280785039407995	0.0882161380886838	0.398395463578478	0.568230231774117	0.55804017304731	0.50799389585199	0.0877163675024853	0.730441321083188	0.014660204683538	0.0675858715259182	0.0217420355443568	0.525897401360727	0.222783412487383	0.476429410352675	0.427683729444427	0.00718521662068633	0.0456955448606266	0.022770556028333	0.122300606091195	0.282361547808514	0.589764796103508	0.412029338500087	0.501891652780041	0.978061149489871	0.0292023267115457	0.938501122110607	0.0600813768995283	0.0370633174201186	0.158341137644913	0.998937842705919	0.196225504084636	0.486108537182384	0.153926880635846	0.763652504689099	0.987636155179188
0.000724261923682454	0.442150032004739	0.0199792162787028	0.15052495142823	0.384468731335849	0.0983747862608473	0.361132464177991	0.71023413445649	0.0772394492646201	0.345472864962274	0.0498951075913522	0.11358432045712	0.228305787098716	0.871664648614169	0.25342102331073	0.30237074632728	0.0465529393983063	0.322053039602666	0.403183904773066	0.52528308075783	0.981342115500097	0.00885044300264541	0.713594100357491	0.112591687407407	0.0545262849676813	0.0495960374049837	0.675666015168388	0.0921095666803654	0.345627886080293	0.307883684269723	0.129086191757986	0.0230447764461991	0.225489478845966	0.13007822762946	0.221297525407942	0.505420758756743	0.339722803737704	0.351528464922941	0.638264557461871	0.0573603636582994	0.696475381055778	0.0478066636658699	0.174134100677365	0.0113502376833087	0.77630402880004	0.545970092911442	0.564835975162437	0.126682098731761	0.606383960112569	0.667044206000885
0.00708904295201492	0.312884923854144	0.11243878327933	0.157714131463601	0.44968705045983	0.480244016005041	0.31363977314209	0.418414524350315	0.0578008398448744	0.645367495627664	0.202837518353097	0.0725556134322064	0.251528309822528	0.623371325886827	0.491131325870274	0.812576190885572	0.0344243411912469	0.396965251504814	0.892455204864352	0.388837955367014	0.89020847818037	0.329721526720917	0.460586805286728	0.0297361761176478	0.0784014644094921	0.0389657064129732	0.450366723926202	0.000186891407669115	0.0207844791134442	0.155668005604179	0.158788894263517	0.0171478899781933	0.184275979937893	0.13399055747561	0.204368574893702	0.142966449021268	0.0930392702919216	0.0192488426141986	0.320346562273784	0.0353326222792246	0.669391779385019	0.0284512113170859	0.123470892783222	0.324071130043128	0.699790982667793	0.316107303447821	0.57848703812426	0.0595508479510262	0.630844236984234	0.877440556042458
0.0545503618573712	0.268443720583783	0.087301663085873	0.203601531002237	0.0639910599051518	0.364296483447184	0.0587468001671378	0.493831266501812	0.161521737647184	0.532787942240095	0.0410275019759062	0.0477811501775895	0.066170285644328	0.873707678392167	0.449541727994215	0.664221252035625	0.11503695107983	0.394440538155399	0.709199428141061	0.394054020525144	0.788437169902512	0.0752070750684882	0.885585983088424	0.0336599955974121	0.256811118661471	0.0150103485352778	0.0312887201794333	0.256999592132314	0.244437462047941	0.22394125000525	0.322681496646314	0.0593979528187505	0.0878214618862455	0.0169393456136498	0.235296015279082	0.283289162147878	0.197434116907133	0.204769326118341	0.425007303356399	0.137722733738166	0.544688119570534	0.110947433860237	0.0795942005900169	0.168114689044008	0.401708726338312	0.76750501558991	0.386786030569592	0.015108157265266	0.706514122422694	0.958153402138893
0.0129943328125644	0.162238234472307	0.179199828773444	0.177802919610334	0.535906137245142	0.0141182895146893	0.490947088589733	0.0953904763527465	0.115534024403441	0.0532222582025922	0.0151670046557422	0.168473860414774	0.0264667217652735	0.79638265713367	0.830484116168755	0.575717826071744	0.00650197478541825	0.349850937180905	0.970637790553596	0.848334713506531	0.642204115814691	0.0205185024812913	0.868628810507743	0.0918221678742647	0.372281597449422	0.0198278715679108	0.312528942148425	0.249198264146214	0.416882458623684	0.135628361979797	0.243283055171122	0.0465780620355735	0.0340905210323566	0.0847262669047522	0.251101960941159	0.0456580465466547	0.173746981449008	0.0936603388886189	0.224869866673432	0.13040596494216	0.126059157813191	0.00154737816376614	0.125715071664685	0.0983755929930433	0.972744310514446	0.548208024072092	0.316455632271016	0.0574424961041118	0.324227636185106	0.938598402895734
0.0538350404138125	0.193197193089008	0.0266478736862608	0.118484878893887	0.383946088409839	0.0288362226867705	0.59568157891639	0.110620910617159	0.139257167904836	0.0725853426185642	0.185239107191857	0.022267253168141	0.0147981592573354	0.652740213453978	0.981091074074507	0.635832304894614	0.06020830342173	0.193878569557734	0.818188752766776	0.620084575454914	0.919755269451761	0.129680849760798	0.769046682714681	0.0700019484951109	0.276614886497602	0.0523993906485124	0.126274852339859	0.210689705751783	0.0597977362649904	0.0365950553743672	0.149685950950792	0.183222123924666	0.0661064496092164	0.0380515154415713	0.156671620267274	0.0646153619166708	0.181973471094892	0.242045427678863	0.325885057065708	0.228544423850173	0.135844089815334	0.0208079209290263	0.0860067674410564	0.13459068622244	0.86466547515227	0.617320409215111	0.30161075531258	0.0282814104411616	0.331017265976512	0.786471240273844
0.07834951256739	0.0356529472497065	0.018019730233102	0.137634354764987	0.299686593576743	0.00158125005044144	0.216048984442687	0.214208543498973	0.159849036818498	0.217585133676625	0.195001917885993	0.0136305945770342	0.258911025163792	0.54197830839323	0.943012699748405	0.658563001620327	0.0446111067935303	0.0273035058335815	0.863321638330317	0.405487577569856	0.867334438237164	0.341243791049042	0.86260516714779	0.0958731353593827	0.182706236309488	0.0164126412766515	0.262206180237981	0.276905309223706	0.0020896510401915	0.0332064166241686	0.0645585143878083	0.130683587950096	0.242366257214848	0.0572114407911625	0.194105952585353	0.181824810083852	0.00338371639048966	0.401890089381193	0.308521530586897	0.219631250264668	0.198019723475313	0.0201183744915796	0.0221186635036154	0.100312586233114	0.858521240654186	0.753364526952509	0.417540195159798	0.0252326301713305	0.395734335028821	0.968019146268878
0.039716871588115	0.106460473454132	0.10149008145012	0.165360090220859	0.272431993361968	0.0578519466069821	0.32356556277611	0.451115309770863	0.145790965119946	0.367631267713286	0.176859965613105	0.0606066212174476	0.26018857732637	0.644042721496815	0.992891889610062	0.563633785523852	0.0188821427856151	0.141554222679281	0.981433241421224	0.370716468635302	0.9967422995952	0.439361285365231	0.909604949979648	0.0691257822631006	0.0125488757659881	0.0137355893769808	0.432459552628128	0.204485517858555	0.0405377634089156	0.00791636351235452	0.153939947208835	0.0410955789937739	0.321152631179755	0.171870196861008	0.215063674955726	0.325026493031803	0.00192520571850054	0.216139167341025	0.361706929216248	0.178003207208793	0.291881342916223	0.0259510789048289	0.0110915537106375	0.235109282801258	0.996133613954132	0.762284577940693	0.277521986482989	0.00326264243133298	0.529713746593889	0.87240957666364
0.0717006787878196	0.0409937122452812	0.151301628702901	0.148290766553641	0.310577826429291	0.304412538857535	0.376828421902291	0.485162199971698	0.130381341191329	0.362432508085025	0.207248168128975	0.0548715071703227	0.157749237802098	0.926935538394328	0.953562848445449	0.493961423016839	0.00809029357968402	0.0763864934676822	0.912365394791189	0.395784632865257	0.561804135391149	0.214125203136668	0.754210885535239	0.00460316192155835	0.243498861529195	0.00667567279656397	0.320722828809721	0.239472703698287	0.0227836750039731	0.0510485698596117	0.180487267996963	0.00173681792947858	0.148656507903908	0.0718982489726752	0.202740531212036	0.3399971855076	0.0800356241993283	0.0580933601183838	0.255450093329256	0.127838796325771	0.543058760648847	0.130804272044245	0.0568619077756551	0.271221935948552	0.932024904187873	0.844408064712001	0.136473766530357	0.04823645021999	0.575435835753268	0.898685723677608
0.112211434186353	0.256757794119438	0.0759508565633251	0.173785304600493	0.706560927040645	0.247626053469169	0.268525394663147	0.589626614957639	0.159830248754576	0.429434099926441	0.019328031131947	0.109549356854992	0.250303498930022	0.8721946443067	0.845894256930339	0.388727642080047	0.0268150472028667	0.268249711919877	0.450739454509137	0.293276463220322	0.78081060970713	0.178786028484942	0.771951872698608	0.00912282288059997	0.126552293559334	0.00480316783006264	0.298552980501371	0.190670207976336	0.441149749860999	0.0874285573173971	0.0360306428715525	0.0229132480583841	0.0267669834568978	0.0993964471374326	0.170986394637532	0.597461469402001	0.0472608302370954	0.0658781231044294	0.315978687316057	0.096455623959945	0.0575313650118581	0.0624418439340104	0.0911845117151518	0.369345999733551	0.739453842379585	0.921929840432185	0.583781080676726	0.00132996330647418	0.589238337951794	0.829895643775286
0.00629402138848392	0.29862553553954	0.161415943545678	0.123581452869225	0.609120750214899	0.221296960018435	0.0337086243545125	0.456310967744037	0.130017240389439	0.168487122630238	0.0738637027683192	0.0886374191997162	0.328637221467468	0.653222820269986	0.760082045178968	0.600680689241431	0.0290224212788909	0.121664227438274	0.396471747800487	0.0365464269265342	0.936335973498881	0.0440743034487326	0.531034267714052	0.0222822808095705	0.0540093503415292	0.0284057195096699	0.0502530729229391	0.145634700919503	0.396746089371068	0.0899958831415683	0.162690665571329	0.0830749072406473	0.0646711242314423	0.0328484771662218	0.158151291288098	0.891281283262816	0.117013538076648	0.326226782617846	0.111412412331184	0.0807474253711043	0.0954247212587526	0.0950423840569483	0.102919564482869	0.305918080584035	0.925133988321994	0.648752265761421	0.649033822432594	0.0449731914125431	0.57773455191787	0.595457555621197
0.0516015214046998	0.252590984215884	0.0582992593453565	0.175635821985658	0.572800203141168	0.126323396696927	0.304933316152299	0.511393895902839	0.028544904994863	0.367668681096905	0.00629002909820809	0.031150125339848	0.190524945325867	0.707709874593696	0.701482045990252	0.350801645753899	0.0921281108935308	0.351175446531956	0.711449348081702	0.561906515495791	0.770888112651738	0.483586043337885	0.583030410685509	0.0616622119230988	0.0320272379589095	0.0668098927987741	0.0473157374878347	0.0363429671654654	0.160344988303497	0.000258175519392105	0.0479440211867859	0.0205344148873036	0.426267758450726	0.221385864860985	0.226544011211147	0.897118025376259	0.0248644186184165	0.317638737261935	0.185191854404761	0.0480167391804942	0.546330026377055	0.0984714667534493	0.0429118453001802	0.416058756713201	0.886133745006476	0.557765439053725	0.483903164523936	0.034684709717342	0.717380183926253	0.653426789208266
0.0142446668425432	0.341090625893173	0.0314001203547252	0.171566278412139	0.473999056019154	0.0706502830387496	0.0894769571903703	0.368769023599998	0.00233900081193506	0.67582288336376	0.150834227951342	0.0045098421658042	0.39980651743959	0.629795758567975	0.539010986456193	0.366091529329554	0.103912741262622	0.421295311317284	0.977069151516697	0.72535554074469	0.933734353788506	0.469408803328056	0.513457276402523	0.0458456258081168	0.0106436442421469	0.0736555970791575	0.48681268093571	0.00843508802531278	0.0377642833036762	0.200933391795281	0.195635947876388	0.0373948211506696	0.603141132719584	0.172036763607017	0.245603515354302	0.352936197106658	0.188338867517094	0.488912008377426	0.0847079707927253	0.12586226961079	0.328552317608491	0.100690546295395	0.0266056080048559	0.257444121293283	0.7613172228043	0.709650369105604	0.589275862989154	0.0318469604966449	0.78189195762275	0.709571066700301
0.0464953349503815	0.0609356128153962	0.113672786471328	0.166574658040196	0.553158445338121	0.012130068976501	0.187788874200826	0.257374073940518	0.0183934286126878	0.485354277786261	0.114409005995034	0.0808463090827457	0.348833225660475	0.831176288160511	0.480349770725102	0.45654703212861	0.0955087243678351	0.525437454509593	0.948660136673567	0.966880009410769	0.821094177146345	0.359891097013001	0.605956693236197	0.113857850055521	0.0984734500320434	0.0297879370867876	0.805798860372091	0.0990396002736178	0.170940309710617	0.173630528777108	0.114246511854634	0.00335824748055595	0.507018561236078	0.0596102294631033	0.213928340108762	0.464240693306606	0.0578013411239525	0.666078804901009	0.0188656263500922	0.14014603089112	0.231702702431477	0.0662428389339639	0.0114517793955438	0.0917051752084373	0.779577701940264	0.722766905772682	0.0316674285770525	0.148575303414589	0.545952703025486	0.66972591385919
0.00946088746740238	0.218645302915143	0.352582262583335	0.203465724029231	0.215297230338249	0.241575393997043	0.369427997897509	0.0533831327840425	0.11745882527926	0.388916764742356	0.0608882182746978	0.0226149236849992	0.168681810292799	0.994438594954306	0.736807712800562	0.034567748229717	0.146201425526343	0.455206340767244	0.764565129047039	0.747756880136878	0.719539704418479	0.439085628808283	0.932206928009489	0.020298936921116	0.0257396869378973	0.0234192214219954	0.694325138437391	0.00214337469798041	0.0813545758863416	0.0436215103953288	0.255998362076136	0.0194383909889606	0.65851789136918	0.0872809568611554	0.175407557265454	0.452789149254334	0.295692726647018	0.512153196105256	0.279416551072391	0.132073954288572	0.13778796756031	0.0476122383655105	0.000359650166096723	0.139601124592971	0.983604999054899	0.515061917669684	0.0996772069301924	0.0630897727302843	0.404691513104679	0.769582117988883
0.0719517621109351	0.219301107025345	0.105938849287361	0.181121085195485	0.0464700624125658	0.377575156722095	0.315177664752304	0.0785603258107601	0.0992458526816528	0.430105230570114	0.0314767450666205	0.0468468914284334	0.15980938098983	0.867401730230211	0.738105629793106	0.247969187426489	0.0979623156311586	0.23156198837705	0.9165875355601	0.785716863846203	0.4878404152434	0.269607425111117	0.864608700623859	0.0522619729521668	0.0658501059176194	0.0442076767191226	0.642513418598864	0.0488916561854499	0.208362688993149	0.133582282029534	0.166810241785512	0.00693747925984772	0.64114015762128	0.124335364909678	0.218939102552348	0.531602984365599	0.182312316229243	0.469092616401797	0.235533257856906	0.152364568095683	0.249901503933006	0.108074306111761	0.0225203280791255	0.197850122704411	0.795067586176529	0.390472898414652	0.0591342905881059	0.0110070728195688	0.688507197146888	0.803052948882709
0.0679763706960978	0.43686215295084	0.0454575136715744	0.13275578250071	0.112570218022255	0.00517876448764983	0.239679670328511	0.323420814051612	0.0797442623420084	0.104600755220477	0.113062086919909	0.112551432529203	0.13941081921986	0.643578145676137	0.290927475342747	0.311474724159362	0.0669326136759606	0.314856796934166	0.551460066957656	0.954750225554333	0.732009039248356	0.05545319872549	0.773021467790264	0.0303778093879517	0.304440692809108	0.0863688349687371	0.589110295363824	0.0679194594777988	0.109311267986181	0.340680789512779	0.108544459171905	0.0704557477449475	0.253955360313142	0.255065669546702	0.152782986683973	0.552341489251673	0.221611079547554	0.568986707911601	0.0773482949822243	0.123562852614569	0.190710210300175	0.161018404978442	0.0948123674891403	0.0102520796086226	0.688107778009495	0.440044549060575	0.21937536451303	0.0965606189602521	0.540790301892358	0.769808063537115
0.0193967472330968	0.689135461154064	0.333854650103468	0.158562954451531	0.0894967211161429	0.00074097712710272	0.129535236735475	0.510151942131193	0.104267060332924	0.31133036454171	0.165542508203036	0.0363235339138723	0.35655085777292	0.263569355188311	0.110815381832979	0.176569786295502	0.0605945149614003	0.704961229594018	0.515967025049227	0.931891104233558	0.728839857476101	0.182186149988458	0.777986958738397	0.0515841035438004	0.210274629816716	0.00681482475914524	0.811293629689806	0.102987556568991	0.305970918634784	0.18333577584804	0.147123140788717	0.0256506205520283	0.533279729995318	0.132562308197376	0.162159207596813	0.415849936244795	0.188973421304258	0.587810357914022	0.110237709812686	0.0942619255280117	0.0986635831231175	0.0854664983863157	0.00237151612594444	0.16315307064994	0.577108423157807	0.212095049407953	0.490723997242172	0.0687126623764954	0.383910942745089	0.741831891484627
0.187071935643952	0.373431172697668	0.0460848243003085	0.127361329169493	0.235770985945206	0.144006891355398	0.396618149542857	0.654379251754817	0.0498628876833499	0.105231706863354	0.051041694801514	0.102756073388655	0.0284307386394415	0.554455308315739	0.211151281902876	0.207377371593332	0.0873844741676103	0.496772785117548	0.566055590184841	0.950550547872537	0.343431255250571	0.0437074621184328	0.455093026355992	0.0153095881158446	0.141178192036049	0.0337455226319186	0.2449308930041	0.091459306296246	0.388607407720005	0.037092482791929	0.0199312252108963	0.0297744074320331	0.564329713959634	0.0517246413721908	0.173382324951079	0.661660776905039	0.452978048694715	0.366913928295559	0.455318713436557	0.103934516148609	0.153205149483568	0.0391083351519752	0.0597075734146301	0.271853342712542	0.78213379335162	0.0108126121848066	0.310324021865209	0.0280946978438072	0.287659196443684	0.957197676836451
0.140715930589505	0.299154894400905	0.199712194637594	0.180470543509762	0.394424253545802	0.279909990595472	0.476515511853506	0.60427575236012	0.120069131290806	0.119612306622736	0.0138508992481551	0.117298014911524	0.0926008069727192	0.390612457499676	0.104794266907283	0.446035063237797	0.0275936475208387	0.773044490186842	0.466225657507637	0.821402950802034	0.497798297208358	0.0537381440752395	0.683900050118698	0.0142022710576452	0.0596373488221495	0.00963727630643871	0.242526352907803	0.132354811526023	0.466090400241217	0.134111061037456	0.09653099556781	0.0362295413793725	0.470353316142734	0.0787372509186967	0.205137733404101	0.845976592657178	0.295835610000179	0.195147599138572	0.848571723400676	0.024470484733145	0.381082629890735	0.11999102666438	0.00861043692566471	0.443476073391957	0.634141446873166	0.318624103908306	0.720433389755376	0.043408530299488	0.356438448778168	0.901763994277406
0.0736809932464893	0.396348969683765	0.0356388856821914	0.162048228586117	0.505559349584823	0.24298370481877	0.27098599580545	0.407525399655379	0.0650586941916164	0.112446465971628	0.235993188711812	0.0249219111706912	0.169591840607803	0.534614763774456	0.03150010159542	0.507643862119516	0.119814390072355	0.388626790221763	0.58354973225301	0.751887271464872	0.568308286341458	0.265721330336778	0.486469966633787	0.036620167579176	0.0785472836960962	0.0226509474218013	0.11398077114251	0.0558360631277369	0.379511639591477	0.138497728036707	0.00981482443178977	0.0437206074712762	0.515790256184435	0.0237174502601891	0.203480840086282	0.794395564187399	0.377342830665085	0.120360461967927	0.829484424798249	0.06301264457088	0.465526201642359	0.30730193887672	0.0380792608938897	0.463257932090027	0.626230618582497	0.418842639370904	0.9227505756436	0.0223245336614708	0.336038808262148	0.834862357862854
0.0473005306106886	0.480049108622712	0.0257226584816448	0.221683165859147	0.497268152136412	0.17921140892797	0.408742576664058	0.317261146736054	0.113898837864347	0.254940819670227	0.260557383347973	0.0349898932030005	0.173570452133177	0.335954602921779	0.311127486541482	0.857530480616504	0.0121691922023668	0.445943051124203	0.457965141170228	0.971995177129291	0.665104107911188	0.445847774324318	0.894694134022536	0.0528799428043866	0.323396585422704	0.0112073670825361	0.147650230749353	0.113586795492672	0.757133873833483	0.0400115428127208	0.0781914233491434	0.139971824455233	0.243654582107982	0.0533735676756969	0.109057497142421	0.902642907695251	0.265574012622917	0.131208303957898	0.579528282381144	0.125619657237008	0.326272097368241	0.184849668369612	0.114331599262189	0.363695683685951	0.80895880919548	0.0345689390179142	0.780243661270971	0.0232817756346792	0.186177969596526	0.831413283567504
0.0300233119034423	0.493627219024171	0.0454186833981862	0.201594388813307	0.678490055669325	0.0773134619953093	0.255905691532157	0.594819924642181	0.0574563318919861	0.415657979239611	0.17590532491371	0.0126376216463338	0.300146133272678	0.536759373494129	0.514081090606301	0.697692046073907	0.0779204140417139	0.345304744075212	0.405813478086523	0.850024527530236	0.712978649157541	0.373920559946839	0.746757130146893	0.030717843939981	0.223510068461397	0.0273605602295161	0.336862289707005	0.123716827963873	0.294991601643036	0.175189296202051	0.186711594207745	0.0476366758265081	0.0555327884945473	0.141859291691173	0.20269957174273	0.77490223687258	0.0775395626952901	0.195912459407779	0.306530903740937	0.088171487859568	0.0644454715683066	0.0989716969988223	0.03214080983784	0.442368382907799	0.47020936348046	0.317702170005609	0.641870579868684	0.0521417952318155	0.441025160047951	0.795835348627054
0.0411944376953978	0.148967422205394	0.188668233698003	0.168669297673106	0.822432605132767	0.0699295753651077	0.454297385948816	0.43554283317954	0.0480418114362209	0.338902034847916	0.101459123115471	0.0814097890465723	0.235424566339209	0.450615557555367	0.308462976143722	0.295921204183498	0.0664202273302584	0.409407909256833	0.375245566348414	0.603403303542553	0.583168670550041	0.228740085734234	0.502876349440701	0.0503854352753914	0.18416724354369	0.0123716291903301	0.487691537278211	0.00711140421818798	0.577554766039947	0.0607419850541758	0.0239754767377026	0.018577729982479	0.274798927442691	0.202801524116197	0.209238580655988	0.699759534139076	0.156120349571769	0.206754470021938	0.261865405774092	0.133688059493002	0.083686679521791	0.0243489182444916	0.0446566895431426	0.377464677437246	0.148458289616941	0.28729470605414	0.585341801477237	0.0273972935062738	0.621180856527651	0.374891442110411
0.0123966704260325	0.251940807743711	0.0438258929690598	0.19064846154165	0.372671501972141	0.165535338326606	0.243686252946046	0.211470580595765	0.133054777230065	0.0923804701363164	0.0300402951332444	0.0581738597340168	0.0655967482559968	0.568809020822072	0.270819063300058	0.2842165928724	0.143410315763006	0.779530023125087	0.458892897488192	0.541746079178407	0.966352034780881	0.0190047093921289	0.631001660324647	0.148587904453537	0.500547544563329	0.0229891386854985	0.390792697525672	0.0383679412491373	0.948723725649841	0.195172656310481	0.0144642612712779	0.0806142031704039	0.463623345085215	0.00721763164218286	0.15173703239888	0.510832362237567	0.0217682680272095	0.21056355072355	0.0616356514117925	0.125336849651104	0.131792650537349	0.0236057773761849	0.0568349464304376	0.23830876924046	0.176892638776474	0.0124658738034559	0.496820215821982	0.102743618187694	0.388114124677254	0.386254605340939
0.0428404148392956	0.492279592025666	0.126571148127116	0.189936007024439	0.331052388654492	0.132335298103932	0.200938389986129	0.168589121467262	0.10908790482348	0.0463979502382668	0.0382566116718718	0.0688749221014615	0.10699741998069	0.465807569176555	0.0253640620007907	0.59802448542351	0.111067229335492	0.940708116815691	0.687236399339591	0.668383219701445	0.755125267414004	0.00144510790488861	0.40272772157255	0.0611183796477151	0.715355151511011	0.0194234215644088	0.625434681783847	0.138463261088306	0.924800264774056	0.13039191982457	0.190461135895545	0.00264300915864013	0.2948226795204	0.0647273361039363	0.171594969308469	0.637568646468348	0.113678742139237	0.369123079282569	0.228531684881831	0.0376441877895012	0.191019204897166	0.0513700046605277	0.0523507992453967	0.155669545228882	0.258379781662424	0.0671278227855496	0.661654547692219	0.0941453250477251	0.490794760029293	0.539736855188786
0.0349636719414582	0.116574244294185	0.205494401997593	0.200958446204487	0.294816220956554	0.366822481140169	0.164767946273379	0.0645514969741209	0.114107621971034	0.434729931217649	0.0974081517237761	0.0589438972369945	0.185900988747844	0.915856329870383	0.174281102798144	0.885399292145696	0.0686633954993179	0.722223044862217	0.512249556830237	0.229091222606776	0.476059714666679	0.0980767898569402	0.318613612333295	0.018717811094803	0.486000229725915	0.00116628487916866	0.599276269537748	0.296932702117119	0.739469145238789	0.16230006880343	0.148873686522064	0.0042569513601962	0.391930236344492	0.0550712242348278	0.187473525516864	0.342574610022796	0.0537766958099139	0.396589221162812	0.4364324238175	0.0362913274498833	0.0231399251629051	0.193086629586995	0.0565190949261019	0.124365107253785	0.64407814691935	0.420907567548645	0.514498897063697	0.0342636969001711	0.746992106193844	0.725316825289463
0.0430422670157014	0.306616276611959	0.23296431613065	0.162372848648961	0.423111997389595	0.317785038766754	0.31434247071322	0.0688246081912636	0.0453817750590127	0.259495878520106	0.0161744134537021	0.0539733748358055	0.0671335765845918	0.951770272984597	0.123986934751617	0.942142256083276	0.199394428953105	0.588086161077478	0.213124412682944	0.469129100681432	0.319094886839794	0.101362998254763	0.181665866134092	0.0555761747962898	0.11694445221203	0.00565803174247539	0.504985995018983	0.218160695279503	0.346679971873865	0.103532030353899	0.0443787007298942	0.0161945628113168	0.198007415642355	0.0825631708405172	0.149301244448742	0.295435696709887	0.236388977524452	0.129651975144035	0.522972681266757	0.0254834474608836	0.0559181809092418	0.124655337496373	0.126384431645577	0.186472002887498	0.617286071150722	0.105635110125233	0.988849193939068	0.00386585552176622	0.466896541903174	0.596193866607645
0.0241881846834237	0.501300116808657	0.0269480167201663	0.221130095647938	0.479618822033255	0.358955089519144	0.233928762207618	0.295138055146718	0.130824147135842	0.0865167125552858	0.00742353391180661	0.0468986181946616	0.177889930648484	0.507411694732984	0.364686217602828	0.749250164923084	0.0901134705367748	0.717990197846451	0.696182382298147	0.0487695899280009	0.518751492435408	0.0910259988896163	0.25831673843707	0.0450688300615034	0.00853049261928618	0.0100692736188461	0.0636035075981605	0.291809431218093	0.395177670686274	0.345475711903549	0.0878256447109818	0.0549317622600309	0.263771655306854	0.0441619883261397	0.191127367938258	0.32750672972573	0.223128978659359	0.0105785110891152	0.189885207923709	0.070821737002736	0.120564605963345	0.0990454704958379	0.0356808557566843	0.101136997497121	0.309107682464073	0.0160119943375993	0.687262804981699	0.206119023520543	0.964938163720111	0.903672579395722
0.0103833708100631	0.678636420688565	0.17894983995034	0.215028845494345	0.59961107315979	0.20507874617217	0.248534470914609	0.643817185129118	0.0411847198814559	0.511873087369857	0.0460680899690924	0.00151667581324609	0.297526385692108	0.362983959282718	0.179799198430119	0.540740709653673	0.00980949297879748	0.937920863975451	0.493788378971043	0.231745936131016	0.374712501841455	0.188450874161076	0.0741686247012849	0.00790871244088656	0.287049698603541	0.00943814404460675	0.107561979183411	0.270016767014346	0.51361430808649	0.17004137002239	0.162815940537051	0.0132009732515942	0.652679100258356	0.0482012261416319	0.249113215796768	0.240519183935827	0.0406610819460354	0.351786001093738	0.189064721716949	0.0949273772885272	0.149009768658303	0.126336041200767	0.115375663117573	0.133625009040771	0.104726809565361	0.110718696517816	0.747964599468367	0.0107261006643078	0.8896399088176	0.93054319529686
0.0422050414265795	0.536472406698503	0.0591710556936107	0.197791506475799	0.0449330307575474	0.465527714296358	0.111598959731311	0.334978736303779	0.106008822326399	0.981571113782954	0.0662472489792058	0.0284552768741435	0.220323726393119	0.16893671010648	0.590013121575226	0.373089483925192	0.0758026137281832	0.846540409995293	0.339260927087921	0.238255154522023	0.498185141075849	0.0677621115997018	0.34376564770015	0.0538098110389983	0.0430731849948527	0.0192752820829493	0.209488935383627	0.100013046332141	0.167032491313118	0.452125400812679	0.00126397554190019	0.084027733901839	0.629529559792661	0.0615608640052213	0.161967801442089	0.209626981224538	0.150066985887824	0.23039968530756	0.252348211925727	0.108120297617252	0.539737172065685	0.0991540198751836	0.208705375656396	0.0898358333376189	0.154683257383632	0.140786526425637	0.855920700852947	0.0379294291797393	0.744719267976519	0.778372585851276
0.0622058718048394	0.416481655540733	0.156862162072205	0.132409497803026	0.113947315287427	0.496498332983778	0.0076497527897749	0.494204040698329	0.0321630954105888	0.779737108652134	0.0502032106959608	0.0318777531136571	0.299558791715012	0.238819017503022	0.486411134807436	0.51544787180335	0.0280918899493134	0.553412852252552	0.404005224896534	0.436879461732041	0.389196230775566	0.0975192296871974	0.279182931057223	0.0796182868105456	0.0108816201721448	0.0228984363870081	0.0305269309402334	0.0593134267854139	0.0881095599032336	0.157292981026523	0.0654707566800843	0.0420704978149942	0.865226163170275	0.0979375170464043	0.188744429880394	0.310807384650036	0.229520248475947	0.147507508833428	0.587494092957751	0.0846972049409481	0.754262197250616	0.142716060904893	0.159367141658494	0.145190404849607	0.52832256090538	0.180285851601941	0.949028010379124	0.00121205715500998	0.766680959975675	0.863959861250365
0.0132358064951853	0.8572315479993	0.0803529963966129	0.216666761875175	0.243039526689795	0.568609779863367	0.0456201400557361	0.42071507094734	0.0755136937892909	0.618982561242515	0.104007471973152	0.0271493725506107	0.269490042099646	0.192428756024198	0.483173494404167	0.550285779123091	0.0272607961925441	0.653432915711255	0.545805917679968	0.343410362201487	0.381895381606463	0.323870476781956	0.33925170253421	0.00826979491946593	0.261637543220377	0.0243458186192154	0.0850889278920551	0.0242018394259241	0.189786626157621	0.282438869717028	0.0689378923370075	0.0798708486701553	0.635723261631563	0.00151144421886541	0.174873632288375	0.572478461635094	0.305905049895075	0.0941299771596694	0.580157041879355	0.0236064082770498	0.650065994603661	0.0197137010502118	0.0431938419156358	0.328681585541381	0.492109107696169	0.201344444784773	0.811898819188269	0.00336837665790966	0.852471226018656	0.939091041049161
0.0356504901972899	0.843104349744329	0.00137940765272884	0.258431274177339	0.248433573487515	0.511535209627595	0.165161423126722	0.646429513336977	0.146007969592373	0.405143939754394	0.0232339887250873	0.0925939185118587	0.19545570513535	0.481140547504378	0.396641535516978	0.338106345904713	0.015089656597913	0.938489896790267	0.881336504412178	0.336156181494674	0.471193444142669	0.015006609217002	0.478312868288579	0.0125201593253999	0.166595012079687	0.00334129239740616	0.21606356123985	0.226781713310648	0.191109562684588	0.588904110484086	0.201961871252673	0.029761309429746	0.608990894346318	0.0771262284686442	0.184687218862202	0.559590564164569	0.349923129367122	0.00986819203861093	0.500293219090922	0.0120446046054921	0.784850697924936	0.0284455265384792	0.0458824611115116	0.271475814781291	0.637845836970839	0.460101412694029	0.706923487879437	0.132861621764534	0.869874905253776	0.852115738761252
0.021598703014716	0.91297917674626	0.0662756672824549	0.189086756976578	0.0848670695211767	0.690206487000202	0.107481283493304	0.657478026538806	0.13801835100095	0.350084332303881	0.123910821395655	0.0385385165522969	0.287615369360142	0.531490694403706	0.140362613346868	0.173532460561054	0.00225272740701621	0.793315353027656	0.829527352684153	0.399230668328325	0.544444200238504	0.00728846690616495	0.513836599963624	0.0735136921689875	0.045854973709604	0.00959714949804659	0.25099090421104	0.12771337472917	0.160619856929324	0.49607359728943	0.0108487413142932	0.0847133234667844	0.455353807609347	0.0604071635234172	0.137405690294411	0.412300859828277	0.492438776735886	0.0545627427146466	0.633620763357301	0.0463680510316829	0.685530858815389	0.133866879856159	0.0216662576668593	0.345686077916595	0.724019990865075	0.331359894554646	0.598278097059945	0.029831933450674	0.979953259489749	0.617274379539257
0.0387011440486655	0.759105694595537	0.044791616090761	0.207261536828494	0.0083458661001149	0.700799304458297	0.0167005897533735	0.955044350460101	0.0308795709742142	0.438163562762757	0.0349598036805284	0.00350950812176197	0.365258513872774	0.819700956288754	0.166599944809214	0.27179189353212	0.0242961208992654	0.812968766420217	0.70987787614763	0.53655801079658	0.565648255191476	0.304359697783125	0.414284713810185	0.0437658904594912	0.0105958776168022	0.0550554912074195	0.40410762987441	0.0213189232180084	0.171011195837149	0.316159199363805	0.153855855693514	0.0363478370154973	0.805571862578774	0.00765423657029044	0.193084206313579	0.277210050527424	0.337339516771282	0.177064221216724	0.514269820251783	0.0102720235462817	0.505632314792627	0.00643069615653198	0.027602941580141	0.207709885198869	0.945204445709208	0.19002593707053	0.624398469091488	0.0367152738327119	0.954300388057925	0.689728149980778
0.117602452426308	0.717052093362851	0.068439088755679	0.105864636461158	0.0102978118622766	0.68936778591863	0.197110866624319	0.771237110063188	0.0190751017811709	0.513284437819129	0.0751054330275187	0.0630877598172606	0.21545731775888	0.953481258820998	0.0829884177364041	0.655148514457891	0.0691895933721395	0.917301957686191	0.950574708506647	0.618402683930216	0.82538117970791	0.0703901382353013	0.111729003475824	0.00666613043695817	0.0390197608043741	0.0727251510780399	0.664473805970988	0.0462139763666543	0.452776755086963	0.0836431953514725	0.0394186112224712	0.055709155563501	0.661005959383002	0.0364085930706886	0.219854385671167	0.239613640902382	0.357966474923359	0.11636036869522	0.454775023806021	0.0770823737469689	0.223417022780106	0.0582519322775941	0.137717565793098	0.193203801902792	0.809630989389186	0.318784475503959	0.544190756905443	0.00977194804078815	0.956328786696017	0.649002454496474
0.00971332019193412	0.77089026229658	0.193155176255128	0.169514401594407	0.160496186104822	0.452225640233934	0.107812263311948	0.445131457488452	0.0735548153843426	0.275765446690798	0.149552190492109	0.0236272137776298	0.18701945280265	0.982910276087991	0.2312839905396	0.506330458064838	0.182947958291075	0.748620290986708	0.851427715716262	0.715794357114572	0.825408834598933	0.309623625930696	0.483322733531741	0.0578017166501996	0.469264494862705	0.0188605654191027	0.969020530856219	0.0248259950042093	0.301316450681423	0.133712832411275	0.036069684933348	0.0268442118195322	0.392701420868102	0.105307029571184	0.161326900603047	0.456267815402922	0.570101462064198	0.0637041843276716	0.746502935020167	0.0478107961629336	0.139929296473907	0.0394923989978301	0.0344779865171682	0.379271143795878	0.672103165698511	0.141719820867281	0.747433757260751	0.0493341790419143	0.741173665173357	0.761209517166107
0.0760099703946344	0.569635873107774	0.227103010100329	0.155138547257882	0.240294370512267	0.985305696584549	0.181938944208674	0.595609336682207	0.13541822976324	0.437372954991535	0.112383786739222	0.00242108823800917	0.244927619802564	0.889896705860781	0.0721746782085666	0.663075218012435	0.0272858554758623	0.97010147918361	0.952161722325711	0.758789952337294	0.785655352420996	0.00582305485457127	0.729546900438791	0.0259083262136812	0.78614000277237	0.0486162396585064	0.870562360127163	0.0528535850148639	0.119129314102837	0.387088401036752	0.0258967299960697	0.021639153949377	0.409776687049453	0.00342207691953893	0.203545568899144	0.540766093517331	0.53975666308733	0.0867107179461149	0.573692356168452	0.105932717570412	0.38202897237735	0.1511996922612	0.00482351451983734	0.356999237404643	0.554040858306863	0.0344973986462802	0.520802038653655	0.0727482690665429	0.815141776303307	0.929888003932924
0.0501669267965678	0.256496118357059	0.0245164223610101	0.248709448598021	0.218196461098539	0.609079404118895	0.0918529939734535	0.669317004925109	0.0928725781972705	0.433854741587238	0.0177058951191434	0.216539437962983	0.0135507779414535	0.83347611313233	0.169212591448174	0.924054046085799	0.0710486815695644	0.822019005339256	0.94010426455187	0.698146433864635	0.803940549764802	0.132476050224616	0.728694295603141	0.0411253172434809	0.797997444365709	0.0322851781055212	0.774925172836508	0.0158263251653519	0.347414790954812	0.477337542350164	0.183523707471182	0.0937914689005556	0.387366034065928	0.262567997394367	0.155491986558537	0.657748626528726	0.175568144001186	0.125930158740701	0.748339123826405	0.0779518005676868	0.383697110348104	0.0730373368309529	0.116583374607077	0.254121512336058	0.493266698738715	0.103126113015722	0.624975101376051	0.120859460982524	0.908179926954314	0.550387639799744
0.0192512562740637	0.182768832529005	0.0371800001821096	0.295970737686348	0.489364948559624	0.496029443794495	0.00409795085766383	0.805719200561328	0.0563692307152389	0.142891796484687	0.131047375644778	0.0231417708051481	0.230434547626689	0.715937393404819	0.217804492017555	0.986581024601092	0.124259164524806	0.820804492056487	0.821754446340098	0.543528152887373	0.587235060076455	0.557090557768839	0.574906853410404	0.00732833729610063	0.810711732951728	0.0282920864175023	0.677536879528485	0.0975206059411224	0.215562840185624	0.428792973091372	0.132965325344487	0.0265403445196161	0.668488214263668	0.278872712999484	0.13783002484339	0.850693027327573	0.409871128110758	0.268967239434545	0.902373946369489	0.0510072866385917	0.374342926322152	0.0520448955743437	0.0836403453612756	0.407373157927671	0.362925074510282	0.411406600717745	0.927503767463762	0.0139594130212974	0.659783638471773	0.807768490543205
0.0198420338942	0.188095552796205	0.0612309994401561	0.30205706196252	0.397324972436885	0.626114122101437	0.0925757134486685	0.831319577172349	0.132754698019587	0.347505727914916	0.0158189539887304	0.0123441273545291	0.110345540716907	0.698004242595204	0.339017401904101	0.856270299017884	0.140792363962721	0.982414643588768	0.930977180296379	0.442959934147325	0.722948630724849	0.331512068856711	0.851615820322577	0.0582069718172429	0.925945041105325	0.022707761786206	0.625004046330952	0.167701021862238	0.131859725070939	0.573337596775678	0.0681143337306988	0.048215029643803	0.544052946652436	0.18879101597118	0.169268881104489	0.489785153116021	0.469844600208821	0.0857033103116866	0.96582323678999	0.0648313464745702	0.383544451048618	0.037207222192973	0.0327288091069526	0.448382544957346	0.268359777896275	0.813248180963848	0.847891465827972	0.00752829403281169	0.989413972339115	0.610046552264782
0.0109175191084354	0.204280305422882	0.0328420427814553	0.256565557067687	0.15479155408831	0.385719606803144	0.119432212956414	0.784740196510591	0.187625601747217	0.294264214502245	0.0378055063154657	0.00437428274857313	0.216525980889432	0.644542138343887	0.467022799421246	0.567992626351278	0.0177687959505632	0.989412738261426	0.604279610918941	0.321343119076762	0.873985133263894	0.163550120718194	0.933485257757211	0.168095101383773	0.94544946976276	0.00528673939935736	0.699593553725499	0.297782466637431	0.0301158102610005	0.57240410292115	0.0450186267643625	0.100204626428549	0.421785655331928	0.137107765073643	0.123324824444868	0.37325275725289	0.469008672988747	0.0582882192794311	0.942087363159058	0.0552705350214973	0.527483896042926	0.057286066808713	0.0534954563232044	0.300430973042805	0.60437978408538	0.776565627648332	0.635785325585926	0.0570424160395015	0.896522288460265	0.577610845004932
0.00754646922343515	0.210455979551387	0.0659251612094723	0.254307979258104	0.472082271742147	0.569639722362732	0.274530816671827	0.964855607127396	0.113750131987442	0.484199892884492	0.0578080932436581	0.06765496878974	0.0528379880844062	0.547159321628733	0.444464852438765	0.914851529159889	0.110339618717017	0.943249732181861	0.992113932197099	0.250012916236706	0.861079501479364	0.133611697906929	0.618160569592843	0.0276567016408933	0.913777688246942	0.029267082705627	0.71854872792464	0.135460631153413	0.269863417878647	0.521314899222529	0.0802154759832222	0.0973550853437888	0.595608934640894	0.101133930110248	0.125802500443538	0.196958116369642	0.454159281941358	0.0827173684453987	0.784662465046238	0.0920285461221421	0.33102466965454	0.0436801135427902	0.0434649017836027	0.266541036427345	0.447612680011089	0.815068080963274	0.84886965923669	0.0143326927949699	0.991683265614135	0.986212306269615
0.012281214584155	0.105923149206148	0.0543870128295481	0.241586396069247	0.396535846276888	0.444732021775214	0.169167114912999	0.940460243055592	0.114198126902646	0.487859748822445	0.0446524362171829	0.0688991069758937	0.173414704610536	0.474547416113217	0.00382924793318314	0.971419869905296	0.151880625414936	0.507444776561354	0.922608488846616	0.197656756906704	0.854459461923042	0.183440713934994	0.792266474199111	0.0590070479505608	0.517135370337414	0.0200224472548383	0.869469016542026	0.141305112324275	0.17807832410124	0.510574936517475	0.101173459170066	0.0173154648545615	0.491421015473505	0.111137334976423	0.187033007801357	0.0211330502095421	0.541792201931874	0.297942959962942	0.543101262801243	0.0863574630050155	0.12210789601005	0.0663535453102409	0.0151983985330394	0.0626664480519338	0.554137242457976	0.459893682939684	0.88124279052753	0.0420273046102422	0.990139583921143	0.967780893160556
0.0239854827787948	0.183942783519752	0.0201412124395827	0.301502441100796	0.50911002770404	0.534114857032551	0.0387173114814681	0.861847448101906	0.155691678234912	0.194989686115579	0.0824220993059436	0.0536277437763181	0.24657603542988	0.967111815647747	0.340040320456191	0.669052708104696	0.106340488479679	0.805918189755669	0.904405673285919	0.286704957067667	0.776851442602797	0.308662429871404	0.806055130478221	0.00498867558337073	0.550149233236362	0.0114265419298298	0.657795754962247	0.218573066831329	0.3266879990059	0.59775739784308	0.131298095958247	0.17901253559264	0.201897414434219	0.0132598524211304	0.114446106554682	0.18151827733026	0.533782287796566	0.00745406391016567	0.367809042959366	0.0835850642122489	0.0174837317403855	0.052191533461332	0.033408877913328	0.0659473509104402	0.595518861380481	0.632095437853817	0.81335813605712	0.169457405457729	0.627460087857955	0.730819588154997
0.00216476406014972	0.0961253332300088	0.000966258391940776	0.307638799739194	0.68634807039524	0.395180210380407	0.0666664886920406	0.530664375246839	0.0853637141576983	0.329159801098104	0.115908218956757	0.0245225367448186	0.35413646704716	0.887982762778897	0.429251028413606	0.945893428236659	0.101965590180303	0.595699216262409	0.994709866839064	0.487009415347574	0.567193203429783	0.482164254550516	0.711865821165756	0.0120583949102512	0.50273050372744	0.0195469792188586	0.77687099121708	0.235211311645934	0.306167256340754	0.520937967989553	0.203534834813358	0.049586564026958	0.0423653213207682	0.179602786812685	0.160462846262899	0.195087420807826	0.449079456103511	0.0122098022483293	0.358525392136587	0.0917474915378529	0.0279991786843753	0.102253139948153	0.154665762511608	0.0980040573033927	0.476516145478197	0.885719010384286	0.883643634711957	0.0635523253287295	0.648616789691199	0.691149985579573
0.0360738433022872	0.224272532765933	0.0932594439487591	0.271138611329255	0.615159373008497	0.372361711448786	0.0350850719455556	0.61728455394397	0.118065592662149	0.369826524817638	0.0146783721826525	0.0578469662071189	0.424788481485445	0.900556472146922	0.602360750269465	0.852951782054866	0.00364753875032499	0.541982378623815	0.738638896623239	0.549125921026044	0.667279206436939	0.463076004517857	0.959219616537036	0.0134367593525018	0.439383271293851	0.0391460763096915	0.67902865044964	0.262456879650084	0.0513534397109735	0.462484489928852	0.158349415547019	0.0613525385441797	0.0804143804545149	0.0557548096925452	0.156241523759556	0.152791074643768	0.527384394332541	0.176538085115189	0.229341508118948	0.0890127549461712	0.194393820408047	0.03067086304196	0.0391656324480046	0.119220933755035	0.762265948503566	0.962774750429611	0.896217482752811	0.0886357971476884	0.157310598033372	0.510828339386649
0.0597075558395091	0.221306298516979	0.103327159438194	0.273281958777778	0.330332102814204	0.627334123245919	0.176396898823408	0.56008457810958	0.177067112016159	0.476546738049872	0.105054385979397	0.138204616695368	0.163778745187572	0.95080931257375	0.680067477768494	0.913937618540834	0.0357799675929956	0.689438865592936	0.751717565998604	0.412046199574572	0.889876252184597	0.579917858269687	0.975676263705653	0.0188330215557915	0.627574660609846	0.00102214146174786	0.834983484358	0.0835462301156039	0.138166565637247	0.288412520614539	0.0144863361533477	0.0888224729380031	0.203188462620869	0.0382244203376838	0.114352188789198	0.0210650952958222	0.650034459470153	0.139040434313013	0.360415276979922	0.146994090959578	0.389344163309064	0.134514829790888	0.0170953299688794	0.163445663346875	0.846467743357613	0.956940116844379	0.898967665365657	0.0798342481057094	0.217930534783349	0.519271924880657
0.0613013165540824	0.0920719106177717	0.0245219173691506	0.250541250031579	0.192086322930354	0.360651664285644	0.0839253148497893	0.392938166842923	0.0158950418834688	0.749430015816994	0.00322525393021166	0.176441426694755	0.164595379481276	0.958431867497403	0.396059917531607	0.885666679911209	0.0195814904030876	0.556429768998799	0.704163868592136	0.773315019635285	0.538226868830381	0.503940778356078	0.672361093878055	0.0435844542026366	0.670012839924313	0.0566367232896967	0.835925863136453	0.0453854930758823	0.497237514457954	0.209303193552237	0.11202060637757	0.00110463249587675	0.157165381605113	0.102334529195978	0.11188221846907	0.206158392696767	0.411316664470255	0.017970848629296	0.565250393894404	0.0634662661874605	0.399263092349821	0.269202390028243	0.0194740786500582	0.242374023466866	0.996696520057138	0.833816808018538	0.761470502997447	0.0307394338332925	0.244645069615564	0.925590006491804
0.0228758046470271	0.31725517023283	0.140463137601463	0.282288069691365	0.056935168271508	0.42060846565058	0.150637089724277	0.304807830810959	0.0347616365572187	0.790711431371417	0.0206067311189549	0.14857211605477	0.0734492783584138	0.971678781386311	0.370974137998859	0.899392863302272	0.0470577981505759	0.564414358924957	0.821548933897956	0.698780765111776	0.255690400657341	0.497820241987387	0.63219776240909	0.0179902552066563	0.867422303034662	0.0110305491452949	0.950044162953474	0.110713477616033	0.448156597053891	0.141793260518012	0.274260678873957	0.00283692246008238	0.222173525019479	0.0277827433194117	0.132865960718379	0.144520051350752	0.215613558228396	0.0424401568425001	0.707071162483178	0.0762494288871367	0.536737994570505	0.335354193934806	0.0399036101642492	0.239626891494473	0.920336029828489	0.551956473977189	0.636297638733697	0.0171043790954947	0.0773176107774815	0.860162343590351
0.00483711640615352	0.264572761932283	0.309794950471964	0.219024415557408	0.261507478311731	0.553715128767078	0.0675254425786881	0.613015686820894	0.0130873310072877	0.834139004151125	0.0166310799026899	0.0329870483738546	0.141897077508482	0.831866476309701	0.308900586313773	0.899751371474821	0.161103386331598	0.496075152207723	0.842683276418337	0.69796776192932	0.420319446819842	0.496569510950646	0.708500923512101	0.0882268082866183	0.902769359937352	0.000850982676832386	0.969504995454534	0.0397804997133138	0.31328345435505	0.01091942242627	0.0349554661326975	0.00119936993030884	0.271179857019605	0.0226083661087822	0.178434665120927	0.547285382488061	0.211837634285114	0.0668963596091398	0.867974224212048	0.0498736951272097	0.702436170180332	0.24790012577402	0.0456859045993972	0.319602486638391	0.944147309052515	0.410622934685747	0.440468343636512	0.0481904679013316	0.0739457807445257	0.743337401414783
0.055373519270686	0.296585645628235	0.161026285797121	0.13473673727087	0.238580960737152	0.614264569823582	0.240394281119284	0.820376849244111	0.00731628886641508	0.895973837169965	0.205731547830623	0.00985884524361306	0.153302819785989	0.637690032226761	0.486319374963047	0.93251138670125	0.0450803883013127	0.604933757863227	0.511841521494945	0.829919415479789	0.523860532318642	0.165768637466901	0.486772751162492	0.105397930116279	0.912739016234332	0.00657544767679326	0.717470043824964	0.0476753060724841	0.20021576345838	0.0611949869586013	0.0360068989036261	0.101893942583952	0.294617745071746	0.0396932436789388	0.146153289524963	0.496486762603105	0.186680917251025	0.0374421785169841	0.893728602570004	0.0167172270846777	0.783402594170778	0.0330740591012702	0.0695762383477215	0.185686949450357	0.740976603643906	0.32314316394707	0.649599329730323	0.207968490655528	0.106661002093225	0.264909552775976
0.180105907553238	0.165752032501475	0.126538010939147	0.151475552007956	0.259843204991229	0.430796725611356	0.245706678291927	0.511388577986364	0.0677451363058646	0.529663020909066	0.149405075656789	0.0339087896098012	0.286891157199029	0.71098128410372	0.286903841048946	0.803991249656643	0.0495726903883689	0.549798219951006	0.517345819098145	0.982624034504834	0.428211253137714	0.325586998710316	0.642383212162447	0.0415246710127153	0.506801781029266	0.00500542906871711	0.987966280096002	0.121189534390956	0.159231304677259	0.0371721354501322	0.0245815909615726	0.0690864669299376	0.429598602830935	0.266940289820037	0.119427780488167	0.683177224103884	0.569529664821725	0.26774782491177	0.772634788599774	0.10621386046904	0.959111063833687	0.0173241924346187	0.102110503819862	0.214541191201231	0.96409680455773	0.401569850834136	0.657798092025874	0.0706157466692006	0.142604230010324	0.49632918823777
0.0490410807205125	0.323062557101995	0.0602173680669443	0.186523411121524	0.295725781571335	0.187924198071835	0.105302984365418	0.75347026737062	0.00642519387584946	0.403196400794434	0.227624566749671	0.0637110772521176	0.329648860739019	0.644683639229229	0.275934557521647	0.904129387568375	0.0418998231094186	0.558782490326777	0.509045502343384	0.75780490387912	0.583493129107405	0.398176603688611	0.426877270800597	0.0238313731395968	0.577392204376776	0.0357917278307355	0.947151701078786	0.121947179475423	0.735968803975677	0.125305024698747	0.0128225542854138	0.0343074868649806	0.467573944648388	0.338294291255785	0.11122049797069	0.74379934425627	0.486750934079773	0.314944889699781	0.67312604631265	0.0882614032526931	0.814734379544775	0.10096004227147	0.0677152506279744	0.253860623806164	0.888390567433722	0.726117966008908	0.539482499556482	0.141516428666633	0.173943772134629	0.778436950941986
0.0176109546496269	0.356532670490634	0.058322438788664	0.211561645104169	0.472561541891381	0.0171609760311496	0.126152812583002	0.882344995760781	0.0666613801554234	0.553615952808093	0.161946419737861	0.00419880740134493	0.31380566482574	0.480473187586815	0.313826369951828	0.500704376589637	0.11762237063043	0.46264757821827	0.553392783490676	0.653982575705107	0.705155558066926	0.0972800860165959	0.702809069697176	0.00190239344660334	0.59179051684449	0.0254285296503188	0.833549175848791	0.179792337927751	0.869823615184952	0.305094444487751	0.217206499903419	0.101842542215606	0.33174662074609	0.073735078523412	0.164814444697506	0.667040295697675	0.376347366542127	0.373996273595292	0.715316117809316	0.114232157770602	0.934380157443593	0.0312519062933948	0.00578426544238395	0.280851211810706	0.772556690172649	0.452919092858246	0.75749906385459	0.0875228591318037	0.0551349118806139	0.44625991172019
0.0533404146818364	0.0423753143844692	0.0633880398921119	0.176922084095544	0.222707860922134	0.00877864140043899	0.138767334992927	0.809488885179677	0.0107995209285695	0.560015015942949	0.124159533950996	0.16114307926917	0.184747558986443	0.385822259759477	0.514038687094186	0.90940394836431	0.0401711344366679	0.3552179874534	0.667914372392933	0.846710904402593	0.824557394184942	0.120645320755694	0.597126077122378	0.0249918037674027	0.597925836034998	0.0185926072473186	0.803849552223048	0.0265793416480757	0.732657029618686	0.00212873383664464	0.519192168201137	0.0024343631304647	0.404669749541532	0.237553855480551	0.178014466562926	0.36360310574107	0.195330305468264	0.119867989637829	0.90338734263334	0.033469873080922	0.878507746548223	0.0755958845085462	0.105263901113436	0.183699441061722	0.72526671103611	0.375069276459248	0.983810790391662	0.121380075186675	0.142912159682666	0.766572232034084
0.0556027291986904	0.279634696488538	0.127191550690705	0.128443207287058	0.133333644116053	0.00480143981621398	0.0665311519413169	0.967805738764497	0.0203372228232399	0.972380415405006	0.00603145261065434	0.0455761727424405	0.33369372840018	0.555852963219318	0.599340872140655	0.940882349046401	0.0544451722198976	0.289268464014295	0.662806823373634	0.578887563086206	0.632389343371011	0.0474771315160527	0.629866873747087	0.129882292409246	0.404554312892112	0.0109615944570128	0.860659351182391	0.380015598794158	0.645595639367043	0.00604435552859631	0.0977068262628416	0.0923790818305776	0.451547042472787	0.0670576904151691	0.186466433967831	0.508627540143606	0.400223768474772	0.46918468525456	0.47619411343382	0.0866411425841851	0.536528482978888	0.00901210483486153	0.0942215396669642	0.164036458987743	0.790933558609734	0.539341088558269	0.910145617150613	0.0311522481192162	0.358176733146488	0.225484391616436
0.0980564270323814	0.348944506435761	0.0569122757777971	0.17491050942895	0.0035490078861144	0.119693842790802	0.121931887183067	0.602505393647315	0.0924038288321168	0.952545560247209	0.0547677796197306	0.00517019420495367	0.412755482394248	0.515204660436437	0.817770751758721	0.933830493882965	0.0242346235942058	0.531081960974329	0.395489999156231	0.581982944777825	0.629302718679641	0.177162329862593	0.718347086344542	0.0258325267287587	0.280498286703952	0.0448113235149897	0.999924538066308	0.368283805751819	0.64832635457248	0.193228667970533	0.0808663350455707	0.0414179551267888	0.156557130328038	0.0184692897673143	0.2076537779342	0.286476121382843	0.169324734979563	0.543762971102472	0.591081846348308	0.0263319396646816	0.768920477628351	0.0317196586728754	0.171397527654494	0.0184618363166182	0.843120870516374	0.37233990716822	0.737077236874752	0.0463016092955917	0.398741814062811	0.256804456287831
0.0265580988011773	0.47839122127482	0.0405430998135493	0.298390697743339	0.0564135511626593	0.0540989507753907	0.46732368486303	0.608021150940267	0.0841777711100602	0.674041877370931	0.0688573036580226	0.0853690137845092	0.105228857211487	0.640214588337608	0.7121058272372	0.870376264235862	0.0143454976244868	0.399971519303135	0.564423012897223	0.737955723739189	0.275077413463161	0.569051531288631	0.961388605076568	0.0362063933114306	0.496063885203161	0.00573057594206649	0.843014294461194	0.306899256056478	0.417005527214792	0.175795507898855	0.189933578090978	0.0183090762800676	0.534841673811571	0.0148140577675044	0.258836350095212	0.0503502274345403	0.500849812995967	0.3279006734751	0.417320973276363	0.129733915922019	0.668722455272504	0.196168241632085	0.00534500694583925	0.115378170103804	0.698269366639061	0.363827771876161	0.631515763820554	0.168395312736282	0.860044959571126	0.397760996775293
0.0138103077143966	0.48858150512871	0.0760570560873971	0.261550662173027	0.0322282486863293	0.0412846675836652	0.402628044959483	0.867430670831443	0.0365865321182876	0.962839770301872	0.00709308541651103	0.0267618930145049	0.131095443338016	0.476181950050482	0.661060645694992	0.749315850523307	0.150991103829266	0.423446126112714	0.370531395636713	0.753472634123297	0.458850543365676	0.352813100512697	0.904796190457022	0.0025837112566707	0.231871102406774	0.0482676030143968	0.94463612191744	0.19727118160969	0.138007297076217	0.372510563661597	0.261313679153519	0.00391096276928954	0.391169419476981	0.318296979144092	0.18498228924415	0.125034728776387	0.335420896324593	0.190723710928394	0.574198735293515	0.0933811614592339	0.523574724924547	0.0104012196938923	0.0427553849254462	0.230724875777977	0.509866041118231	0.162087231146835	0.566522907285328	0.0573511354091876	0.583854274474911	0.629340522212924
0.00855229425462808	0.643266499154575	0.152446195446881	0.272592033350237	0.0422487439901864	0.125681558939279	0.338183925974073	0.883359425920758	0.067059973223464	0.848778425801452	0.0167480278538922	0.0267068918872785	0.146756341092758	0.515577313975453	0.70152503748237	0.651986976332645	0.147394227150524	0.395721790012992	0.593602223747502	0.792538713860743	0.281342821906496	0.322989056849557	0.973030732925373	0.00642110563529329	0.313938775405032	0.00462596629763795	0.975297406959981	0.254487006118608	0.162151473343575	0.33947275051062	0.283585755539582	0.0210695483196158	0.30661651577475	0.425561422257025	0.178678762432976	0.257796693644514	0.2601566398295	0.228787771544943	0.441942314061328	0.125947843163474	0.556034690284638	0.0536757144292126	0.00358577130898897	0.392806123931775	0.439045373365204	0.31290117707312	0.560212182005813	0.0021543611680627	0.434932870480389	0.436744158735919
0.0654484724349274	0.564112410730284	0.0393609636666894	0.238513101228991	0.0927855868741737	0.150823093698053	0.495730341696876	0.839760078448555	0.0741833130201235	0.665453103800112	0.0325197842379504	0.0492375410098673	0.162169771621994	0.375594500963191	0.794271215651872	0.821858602137788	0.0654324187713172	0.604993107104205	0.436850124216015	0.863980634129445	0.329775401055476	0.139661327331264	0.816059568510334	0.00321110873658834	0.149258047411125	0.033827384815361	0.846496291405432	0.303166217280291	0.10015154166739	0.464231280591274	0.224138726400196	0.0200548527589457	0.49581280539285	0.331909296435495	0.153673237175342	0.0360357754207875	0.0653931028537259	0.086171434589472	0.38900961445554	0.151674278987701	0.38774007944126	0.131995167480544	0.00896819666617386	0.327287744384418	0.412733145974617	0.421138038968359	0.680057229754252	0.108915236967536	0.328635116778095	0.512660625347597
0.0347955902388536	0.659292912492564	0.0480377725790532	0.296106235224359	0.0551789197794517	0.0995998852746523	0.241968073072967	0.401626339569951	0.093165959368394	0.470752505371925	0.0268169287930541	0.240697034913129	0.111429826154194	0.168446219163381	0.586740511338018	0.823278233220174	0.0687248505666354	0.5355172723626	0.52779741095286	0.974081843552559	0.281369592486804	0.343788377705137	0.893167503172485	0.00952613356550602	0.179438354582063	0.00119138608844604	0.939037009397157	0.102019031809215	0.393554003714292	0.485870604893472	0.153051432150039	0.00770082259459608	0.206096815872428	0.455696103422751	0.138892232033804	0.0235496047853411	0.0317748420826466	0.388200235045531	0.387553757466534	0.0836871722462861	0.212030345614268	0.0922230815721914	0.0642674998279604	0.182275231639886	0.312584072915855	0.142646717232615	0.46732247694199	0.0974639468089531	0.303023170971545	0.188002112008892
0.01486755271523	0.691233183314224	0.129210782572296	0.240430165103903	0.023284840017437	0.203993343394732	0.214854672835279	0.462846270808856	0.0449851589211382	0.497222535175415	0.108913238351644	0.0778285427424216	0.325535175681861	0.028932878363209	0.75154810014058	0.796815231705999	0.0242994155280195	0.687949907123193	0.526734438132015	0.975573838877082	0.160978201018541	0.31996087265667	0.672399896431059	0.00417455832953664	0.20474656663846	0.0455611839869039	0.947218495048277	0.166521407874255	0.340855293001834	0.500453999502673	0.00547793690198607	0.0558764664300438	0.264082369420595	0.323536323634683	0.12163102084725	0.195117168213832	0.277835980109535	0.47094064421358	0.336923324084771	0.105240529986388	0.238919838105258	0.0427009226275888	0.116907088309731	0.20395542846253	0.271349520624868	0.355765471519228	0.628016473572918	0.0397975319799667	0.37372700932846	0.501254449792851
0.0189438066525377	0.740755307058592	0.136971384484119	0.203036750550198	0.0749932173142458	0.0347163822172419	0.250945572678484	0.393641349925682	0.0830732537553289	0.314960515429997	0.0222696150294214	0.00527127044937494	0.430668065012659	0.0734039693588852	0.703941891306994	0.791333679396005	0.00689071630512986	0.790191597413976	0.338795793022891	0.896685569289674	0.27524457306862	0.123823058287078	0.667724616373187	0.108816818861235	0.163811320328787	0.0268509073497259	0.992037661995974	0.371818276418812	0.31454601536656	0.450265945494481	0.0147450321534415	0.00323747582477366	0.243511055233707	0.343333968039577	0.217016022649557	0.268057878053419	0.0173968202750893	0.334535271713546	0.706511181416122	0.0971459760759519	0.358657819405288	0.000938028926420437	0.105985937632348	0.208073666400845	0.11372609512924	0.246585157938225	0.644385671809934	0.095393694511885	0.372581642572642	0.418125223801372
0.0184556501863407	0.497776252811555	0.0292120533145289	0.19879712872122	0.233730401652068	0.230154636097605	0.384832533992257	0.575345102080495	0.103055599508201	0.159510389753839	0.0110887559275542	0.0441083990110339	0.286154604871994	0.169593922000389	0.748309642149123	0.937986387757764	0.0237269900618166	0.792338227075102	0.283214108733386	0.770801746775856	0.754337466065402	0.147070565664949	0.781323260389611	0.146652613331522	0.232569750136112	0.0456926671719859	0.832630504407794	0.180644651572199	0.212054958743668	0.439337046007565	0.000604701116168477	0.00307545237645589	0.577604292903406	0.0599242398841372	0.198477154098454	6.22247669258072e-05	0.104921876951309	0.353300964177903	0.253712936282832	0.193397526344424	0.0526171264237374	0.2100158524866	0.0154446506568867	0.152565792826497	0.144157931761394	0.511786791787366	0.91822262873592	0.0676580894358395	0.575812361974855	0.647678168093601
0.0148878094595155	0.632030803372068	0.194889743072025	0.21203465419252	0.12831329674106	0.386795267710689	0.472203803249906	0.637026580649627	0.0887844708465715	0.104091704784371	0.0453962379970936	0.0675265476281849	0.0991392404167142	0.238698303818369	0.751996500329672	0.857135101308736	0.0462539246572249	0.642687164822144	0.216928467281382	0.866603216423718	0.436143527117773	0.21146766638284	0.797664047633246	0.0303150870590226	0.260695424099061	0.0365953077770896	0.56992521055223	0.0675563068527006	0.433483700975764	0.218444411740687	0.0992409356873672	0.0190603234632271	0.708460077669476	0.123282565308965	0.163740794356947	0.221257897972107	0.0696407819031933	0.338638186247378	0.479266073288722	0.151967258214327	0.0892690860033491	0.279334559506082	0.025544680424462	0.167969971523328	0.173470595789115	0.406920044973374	0.929233758546376	0.0382082821809587	0.336961652370442	0.491880829707392
0.0164048259143424	0.777774330476848	0.334293100002528	0.217645249355988	0.0837363011482259	0.377533415500439	0.641095927419668	0.557072125614906	0.138598180392334	0.24562528650921	0.0215253264467855	0.0296953589353752	0.0319794624400558	0.0370843842078078	0.563377939489415	0.731796771461294	0.0885144429179455	0.792564568100656	0.0538624913010072	0.867755784351966	0.568825926798688	0.236020238770529	0.967989542464472	0.00607394994731904	0.210455937066963	0.028438000808124	0.615762817826999	0.0112878269544686	0.325168383211813	0.157599118798934	0.12326692506795	0.0379034681057068	0.689564776432759	0.0578834411856509	0.164097696448549	0.0495141800721259	0.0779892514806061	0.4965588346372	0.325911526852078	0.127783341533857	0.265170894576511	0.214064865794132	0.0723334338819552	0.0171424852122107	0.00140941159632491	0.519326111137004	0.99379742557592	0.0276812063079556	0.626567587788223	0.319173099373919
0.0183566252728597	0.901148344148488	0.153877262200766	0.240413244956455	0.219716994976508	0.328085455035458	0.836450301167093	0.567480607931308	0.119040107794495	0.471979868757763	0.0135504582681657	0.0442465861490781	0.00624757913644046	0.0162775880817158	0.530526318801778	0.62918715155618	0.0197626511252169	0.825121260557818	0.121234193571156	0.614349790082646	0.442290368996432	0.291876987208232	0.709875322188981	0.0575579173363052	0.452310965112293	0.0100595601364604	0.732051409177466	0.040737669901485	0.281780527329787	0.159177383381339	0.0665884939140678	0.13975955856667	0.618446727648084	0.0951756494036885	0.160597773224712	0.374344583169963	0.277098227198029	0.70828479712681	0.438821048275738	0.17585556775762	0.395570320875647	0.143825780278782	0.0626577966979092	0.00294008344646099	0.00954690840752085	0.454109687908816	0.8941200011468	0.0368402825415485	0.753840639438449	0.555066977293538
0.00307618061734882	0.874467989978437	0.194816516230735	0.226087135895054	0.598351576028295	0.140455449344124	0.969850565134992	0.393268814099261	0.139824238521796	0.317976471898057	0.0556360387807484	0.0335920557443779	0.0679048543313099	0.0882147241617139	0.791567540970033	0.396928676794637	0.035053978044798	0.928224533596185	0.483227342388193	0.621135327201275	0.770677014549838	0.298248680333317	0.683153535699547	0.0101189908593989	0.396775011952581	0.0281265332362502	0.853352215266181	0.0316292120595677	0.41607840753838	0.133755384752902	0.072037195475035	0.0389488984667496	0.737712427103988	0.23524699719246	0.134137315134221	0.566370118446102	0.186519967699585	0.484695108455118	0.47337441142796	0.152140467823676	0.0547275190112359	0.231930122678798	0.0419531358154925	0.129128604826535	0.0297376293487112	0.344020642454	0.790124728672406	0.0685268872525076	0.662312955591983	0.433495163020655
0.0534320213572134	0.432324609280982	0.0448847113938299	0.236813716067715	0.626157164625974	0.049282791433389	0.94590825545287	0.13797369713099	0.131315267633238	0.416348909173535	0.124265895498352	0.0491354861980955	0.0624844064728631	0.107974207413017	0.265001111219616	0.539911534414861	0.0322423477684731	0.777047160516393	0.603301795820326	0.511254049739041	0.813366538969076	0.4706551748702	0.593034267870934	0.0613345671632585	0.493388945625741	0.00585971386491754	0.882192079910365	0.00633602071487494	0.20581855388765	0.0626380375155114	0.146938738276672	0.0414308479625019	0.548095912020496	0.202612237903916	0.148600876295685	0.414715027768857	0.105305862353758	0.457430484282628	0.346544522001026	0.149432346771037	0.528939286027224	0.0207140560181769	0.050255477852681	0.0102878513512699	0.272195879322382	0.473253764715452	0.882093696882639	0.155923033949713	0.356327875921499	0.666836474690379
0.00447681378577447	0.779948065122276	0.14361018394414	0.235246931894722	0.750264911132214	0.179794188044365	0.854681354639341	0.107649650974928	0.126029409982751	0.385975841157878	0.10852782280624	0.0301794790705272	0.255642440624271	0.0326606093085085	0.513192762842743	0.507873501280814	0.00126923748465743	0.779825460330848	0.97816143476173	0.565608587775349	0.619528417234408	0.473934048645157	0.608036734964357	0.0530091629613118	0.130903656398562	0.0116361474955232	0.863229900966586	0.10084823615965	0.0501859813714443	0.241208225608865	0.000818140596700703	0.0615979827027847	0.299659101172671	0.455565672458886	0.147682011214869	0.292705820632414	0.224604295310677	0.526062241523799	0.196061082674769	0.19844887485589	0.507118415125925	0.170032597481364	0.00167743790279884	0.148314090062104	0.107403590906859	0.210581695901046	0.636482725955673	0.0689677014640188	0.704785150346344	0.87423552397134
0.0441776554806033	0.815836750757334	0.0212478784849647	0.12650063060939	0.557284395130001	0.0334855136288312	0.793269920361047	0.0370339808451226	0.109025859127659	0.665058167931508	0.12766509305387	0.0269152169062887	0.224409260961238	0.106450035135767	0.391537888735356	0.377237506479769	0.00177173677600183	0.528728193370647	0.726871236393606	0.985222315806576	0.988172372372192	0.0330830091380834	0.716649218206288	0.141268727438953	0.0933252270758579	0.0220741110481661	0.691794220048367	0.0328569948171562	0.202447626936796	0.0753132840266497	0.252209167348398	0.0137373769389747	0.647172977228957	0.351517896085046	0.188991161751595	0.511045150975492	0.116145933463068	0.300010476640178	0.193081366145206	0.150569455905557	0.468693348552884	0.124679598925843	0.0630255489767233	0.229471829845801	0.142428558177407	0.0493411012187087	0.59143725255726	0.052235917950863	0.936803591551239	0.892855642421848
0.0975489629409256	0.72113311476289	0.0291324393093039	0.153780195007874	0.54013264956223	0.166748914935478	0.937098461789942	0.024594741533916	0.131596907366016	0.631661605070242	0.151672418113561	0.0500166337795403	0.00550770928895153	0.166103989724329	0.473789633084253	0.802381808157344	0.0445566487835641	0.622763164652196	0.505565227936687	0.982107531463013	0.882472107831795	0.0163722291650475	0.664596051407063	0.0154177000863953	0.371242041796244	0.0234115429000678	0.688037099530902	0.027294794174417	0.0293545707412475	0.0850090704135026	0.423135620632729	0.0503788966708136	0.474427800579435	0.353899255249265	0.161323113375172	0.641686388414818	0.243578839223216	0.525544502411437	0.165717169044726	0.152281824806337	0.341242559631877	0.0289635069542797	0.0326091970121903	0.224763886158353	0.0257568842892355	0.102937694583579	0.693396479393149	0.0213321958213073	0.737916705443795	0.706412553858385
0.0842706456493393	0.52656191085045	0.144172930093684	0.0926882019467611	0.48883568211764	0.00765376206465044	0.0844111264471677	0.0968222542476452	0.0610473756174208	0.703781601670728	0.132461806437981	0.160596488931253	0.352627913614109	0.174956225508147	0.691514129155699	0.720404584536733	0.0292265208218091	0.625369366017017	0.535454772289385	0.933067354762181	0.985820019265189	0.0188817427978339	0.432738915910962	0.0193282657895796	0.409600147410579	0.0506884183143462	0.881803730082079	0.00683282922004285	0.0682842379362825	0.244696048454223	0.136897645862317	0.0713927010871535	0.0596508976832695	0.351668375084304	0.153369021510682	0.403480857674633	0.0713529110211327	0.0229228479472954	0.387527180772883	0.0674770720326651	0.388041921322969	0.160887732519889	0.234555274791618	0.195404840384899	0.423071894776231	0.236081665664987	0.679460525818324	0.0561209552706053	0.889424657067236	0.85258127952509
0.0364746061672853	0.417167397766151	0.0691338518680713	0.123118922699825	0.531603373579888	0.024340560641671	0.026487599097552	0.237411561431163	0.0128116458091764	0.891903291453406	0.0470178104623536	0.0198819265181578	0.494924180447561	0.366145532683849	0.857627868880094	0.980016896124915	0.0385704033465681	0.709336976813657	0.425861731628911	0.989895391885926	0.956888662129825	0.0460166112375882	0.46521154997536	0.138483671999575	0.48839551531865	0.044678890556999	0.91151466874128	0.168481323580251	0.0735996917770874	0.244833907871129	0.295290706634211	0.0479806975106251	0.117831172620829	0.271974565408049	0.112855087401031	0.144782127452974	0.228561014734979	0.0179913191162426	0.490531815398	0.0221511624694126	0.491028422804918	0.0143930864099976	0.0592355037610255	0.324531729211799	0.511514387426852	0.393702009423075	0.921899106400844	0.00499478272883902	0.649217846518705	0.454699278214828
0.00661217350573909	0.0748105891715716	0.169094348448557	0.129163002972803	0.126768156140135	0.129106280959272	0.127526380802989	0.451362108531042	0.067942011484462	0.592864045282835	0.331840177929203	0.134249734723347	0.164991460204575	0.318240322169346	0.939299441701633	0.94587162398978	0.0953877815270016	0.610159470453783	0.261910156359835	0.926828560769287	0.983201515958399	0.0609009006082966	0.671293201161541	0.0432428257795619	0.498865328275819	0.0383985786451983	0.852596555531116	0.0128500017551963	0.234633039955365	0.396039855235492	0.0284248002416648	0.0755609979829011	0.13255673797492	0.111924136653005	0.208549428439917	0.321895071767526	0.196535732088813	0.108709633527028	0.432990005977344	0.118377021542441	0.102673083824549	0.0859873012033341	0.0470563778648807	0.360873472360192	0.156154348305754	0.568271422840516	0.674208282127177	0.0753329316083584	0.559607823489898	0.176352584638316
0.0387011466058311	0.15106660860577	0.0241717671577964	0.147283982149696	0.227225165524548	0.417886007685206	0.111964730712121	0.554426168709045	0.0722845684627448	0.672879836937883	0.422326182128165	0.0804862088837592	0.209710623539765	0.689982264852235	0.779206001082402	0.813007057025218	0.0825953920050923	0.451531336595126	0.533871845323502	0.706816581599533	0.733034602224217	0.0440655944402403	0.471641042337609	0.00276013343746301	0.540252948307853	0.00712586296145143	0.79451032480872	0.0572930111983031	0.438914110573117	0.356646173693844	0.101635483122572	0.045892583281359	0.421499152654527	0.244206487135809	0.187888950994701	0.450277744296835	0.423302222686417	0.171785669997045	0.144500709965943	0.11859859769106	0.311644968138478	0.0187634623474305	0.083381481782892	0.289372356034969	0.290468201104878	0.374721640867388	0.994680168935284	0.0331502321060124	0.473035281047823	0.132721705702696
0.0319662005704786	0.0995977468082772	0.0130091697001919	0.164071138432349	0.0607685462888944	0.319870885251944	0.336845860357151	0.653532661676897	0.0381895470699622	0.482517965604778	0.297199691912953	0.103783714918863	0.00928395599565496	0.606952140210612	0.501424500984816	0.953226843500237	0.103646044985915	0.436659203743179	0.932448703848269	0.887214772103932	0.733207973457208	0.10756089234416	0.639220198715547	0.0316040317138722	0.663336458430924	0.0494305747440348	0.850498658640134	0.0533781199667924	0.201326027197242	0.358972538457459	0.156154384252101	0.0199841505971665	0.251730477714627	0.0360990392140581	0.198190951508998	0.509223622202048	0.144093137200489	0.284019558042479	0.265805713285111	0.144503430041336	0.179675521185832	0.0585197139116425	0.107653648636157	0.110737970256687	0.143613906458295	0.328825784426368	0.910717248661544	0.178331275161884	0.0189221587408587	0.493443568821314
0.0846459711384417	0.508201528852069	0.0735730876704765	0.193679451642284	0.286035668394167	0.196786211876649	0.169194482290455	0.1242254400256	0.120161372908536	0.5325936850965	0.0386921224727964	0.107973547683379	0.090966616517143	0.989337638076212	0.013537483549336	0.448597902739384	0.121454686022168	0.269654283714443	0.856660584884592	0.853863571106161	0.444542163268892	0.156845505287142	0.906870349032329	0.0668507235371727	0.66455232616928	0.0175543770062729	0.809904685956468	0.213624651561262	0.116730566575018	0.323564674614888	0.0344761359987546	0.00133789040246543	0.401920254079163	0.110737925414845	0.213233970357155	0.192845022637298	0.263783412079697	0.299460279615676	0.379445675866867	0.0844242180200595	0.493559248612299	0.160081091779887	0.106595866780023	0.145622266694638	0.829742707953449	0.113095139400408	0.451610733801904	0.0427190872487112	0.339311942172773	0.379616341706206
0.0901037322108335	0.216112172411635	0.0209793671064434	0.158199511391763	0.0432069232977704	0.17359488095078	0.308516783013812	0.00559674231144502	0.123849632992656	0.707546368895234	0.0304876693717309	0.0210301296989256	0.0262577694558553	0.734405385676425	0.194756089287209	0.636041129945955	0.0954367294959887	0.191852936089928	0.818767610052643	0.642022121391462	0.725449687746271	0.180586719476824	0.942251420546509	0.0700114349996128	0.685224894293527	0.0765332359104614	0.514188616693693	0.180869378293543	0.0179945337616623	0.171972848837487	0.135122358779529	0.13169238276597	0.261721241646528	0.144239541337337	0.121392204945171	0.405105859287702	0.335680890250475	0.175060865376484	0.437862344420708	0.00948362796455911	0.454860320880448	0.0423327786346818	0.245869652122112	0.037419504513084	0.86859674311569	0.0357685810749149	0.937956480548715	0.136173299150651	0.115426979226745	0.59701699629702
0.0957625508737729	0.0269457868091607	0.1938639275058	0.156438860763928	0.321309857053326	0.263969899370288	0.0979790956607795	0.139960720337569	0.123333930229165	0.591771452576067	0.0512317609744625	0.133991126226565	0.101728793950492	0.506177573360263	0.118778834020987	0.603611271769316	0.0755319361265863	0.11230609047333	0.987620396981861	0.506221414374285	0.658218442760998	0.195553456590366	0.851615051595909	0.0108821764800582	0.598376010032855	0.0327520688843488	0.419379892128051	0.0584720568686949	0.0359200090763623	0.129318608720776	0.141814834405493	0.00368092445763309	0.218020939313718	0.15253631900375	0.261163650364703	0.335477981807635	0.370272338490393	0.258510362908156	0.25429921948823	0.0815086568617172	0.480105346217189	0.0434627806018364	0.171305840601678	0.0839362623536846	0.855020870339522	0.246440926823402	0.893416144315145	0.0246908954390287	0.325321555423587	0.637276045012258
0.0229010181871516	0.146850579086906	0.548319158452552	0.125244411803695	0.497200440036473	0.156931945857768	0.0806190499966212	0.158986760086083	0.0849264846680809	0.46330426608177	0.0214095331120618	0.0823895141707512	0.27119571153176	0.678922578719925	0.206622315794047	0.674361065523655	0.0672746506618694	0.287301215161381	0.812691117393142	0.823725273164994	0.536211833222335	0.148249375482407	0.931111651677417	0.0129932761442699	0.377648558959995	0.0417103415472407	0.49644223240009	0.22560482298467	0.0341781825234955	0.129555356496276	0.0564007243974658	0.00220605251293385	0.0208041792864429	0.409310148201709	0.137947804463939	0.25022518802771	0.54885392698856	0.160527901476369	0.451616624576175	0.056691977991672	0.856033859305688	0.0949289716447757	0.0785779342054238	0.0832057427997327	0.784409375340884	0.350233167289963	0.95561126773196	0.0441354317303029	0.751462738244551	0.468262146359853
0.0710955606654816	0.211785710645542	0.523672552915467	0.110792627137703	0.3097364750047	0.249366418514154	0.00548230793907181	0.218534053723518	0.122979511878429	0.609121372224001	0.0445477562644285	0.00514154806510325	0.246269088893628	0.678289904090331	0.510908844080882	0.538313055410676	0.178333177449783	0.42193241403638	0.576082405584013	0.900116259504272	0.541516655106441	0.0126253849013832	0.94211074509878	0.0263653054889049	0.130373979698665	0.00543409254557969	0.403573510119672	0.255711227728993	0.0295424348813129	0.128690665603905	0.0440657919723761	0.0356419502591506	0.294880764690941	0.268205890602222	0.105405635129004	0.0383342484178603	0.545660974261349	0.0264663660860503	0.553071074369699	0.0828313815322143	0.917761192831175	0.354230094664242	0.0179664486873847	0.0956519591333432	0.797081750432892	0.411573089848328	0.831016093014363	0.133574964228593	0.608256535313567	0.332395554656265
0.049857258767665	0.000976645908744694	0.508754642098184	0.173712759348109	0.0830617867292454	0.252435717018503	0.316727026192031	0.0633357661413088	0.174987918342109	0.571569532312617	0.119080027477395	0.075174171041978	0.118581155244507	0.77868120691977	0.289271017460236	0.552992696020072	0.00294872331860244	0.938217619652081	0.269211627009357	0.664687508158104	0.739372032532755	0.128329944745113	0.883095918248427	0.00303383116990057	0.230679783256329	0.0146150471175778	0.257312236970844	0.259150286929485	0.0326504762616152	0.187544034741131	0.197457631207858	0.0180865502814568	0.237824775760146	0.478937232449185	0.111432005011753	0.0549868364050603	0.447189334165664	0.395537116987443	0.0634715699793643	0.0787704985121256	0.844534867743799	0.340781405755597	0.00964990305396474	0.151583516554562	0.995099336507007	0.166216050439393	0.68815618623847	0.0225992805345914	0.862945009701863	0.29318034958684
0.0305158201505453	0.123450813095931	0.611180950398046	0.147031449042004	0.225929007348968	0.211137103268698	0.153415701116723	0.214205877106811	0.158651700359356	0.467736137919892	0.0589051135653783	0.0946183207268537	0.184837575749566	0.865362219696807	0.231458365044006	0.540993468580152	0.0539553131368346	0.934184663526851	0.174444122525812	0.695301635723683	0.770335064586466	0.0233147609828923	0.844858183085059	0.0287740953835581	0.268516623410285	5.07355608728513e-05	0.448274535969453	0.271856791408155	0.161158451498385	0.17377313838621	0.0999400382690676	0.0568191925816119	0.0766526436037893	0.178652935248701	0.159526432267234	0.00851709731649939	0.196293363156102	0.207262846614102	0.163950715447596	0.0264126665660175	0.784950339908536	0.0467708165798819	0.0734740235143674	0.103377794077519	0.974177084833645	0.11616178662617	0.940296946024777	0.0937161115568315	0.509218072829832	0.0449064768165123
0.0170067698497741	0.215381558362735	0.324139840155896	0.237646723826374	0.118658911884078	0.00588140505782031	0.135317485025766	0.0829831832395271	0.183850194607035	0.37751104766612	0.0101617381543671	0.0580228009732854	0.173439752241647	0.530054469001317	0.0383486031868732	0.908682421385049	0.122453890094572	0.820746532328537	0.101212460909514	0.630625941991173	0.629256652430451	0.0541687791859024	0.998259117437192	0.0121246948515495	0.328775635818746	0.0333404503773172	0.638448112367886	0.403674656767227	0.260786810766497	0.553888986953798	0.144668282967524	0.0214499708179216	0.163247195932778	0.127339863787064	0.184540368985481	0.0600865966100199	0.0716755985777278	0.161157213176175	0.539517068148062	0.0126937814254383	0.697268690455139	0.125805203719048	0.000126472203184097	0.0253107133880665	0.866964514972815	0.0383825573308321	0.83455362014873	0.280421457028391	0.533627601153871	0.238656923749009
0.0149269400320225	0.0597946692360093	0.11134287378158	0.207155324001705	0.0628132261815193	0.337633239715984	0.0916867480841328	0.190661647546667	0.0941512733090041	0.095784317367096	0.0118292362326247	0.0321112866256063	0.396080105882739	0.528320779635798	0.0886897791863181	0.998916431448671	0.00383093209850016	0.573165264497675	0.591825091587766	0.695824990412081	0.603160233387146	0.222004874537331	0.816440375877112	0.148184965906373	0.235150059529101	0.0486117349507391	0.806601030074818	0.221032398748961	0.301431200020683	0.369283650398241	0.174292962136152	0.0499231991763209	0.106729866765613	0.00561615093221545	0.216608660960537	0.0176778191861724	0.0966944720794696	0.0347739039164819	0.439667274197527	0.0501870673097816	0.546298929007645	0.0754478691781991	0.165291843321318	0.00167173248878691	0.773253636441007	0.0779424648825299	0.94414163075036	0.180332391340471	0.599054692670927	0.13454673649258
0.140789568807298	0.0330424896099268	0.148085170394587	0.161123945816884	0.153119953987715	0.27236309265711	0.263077740693646	0.286971344336826	0.116458860467171	0.125190161775448	0.0121007664614127	0.0406661099139163	0.350955442844628	0.109278643947203	0.32815655410055	0.947859955795389	0.0102165662491223	0.604067550726266	0.151140261967911	0.671647961613881	0.538796636018062	0.223805748996084	0.687160160751253	0.0589520651293507	0.107736105380368	0.0398783823648769	0.723325511105196	0.140128051144575	0.556100673407689	0.0886985788996462	0.00369601766200729	0.151534653299562	0.0895910319584531	0.216920774842962	0.113891745253331	0.100177422731684	0.231045723000097	0.332568673587665	0.470296597619988	0.114309712486345	0.32982240194611	0.0284460772736974	0.0613909890333533	0.21021630070558	0.558826450907196	0.00610156159634287	0.8574658132223	0.0027321633905754	0.232419091066834	0.0968065804976148
0.0639556098365217	0.0890237649406429	0.0669035137869747	0.252274333696831	0.234753436425517	0.0873840754568803	0.209484760349427	0.170169690560906	0.226578485323769	0.0694342192120672	0.0112481426903469	0.0501197079737859	0.172196176604105	0.238469941094322	0.224808955004155	0.743776675073259	0.106063538930453	0.564522118879158	0.159779706650686	0.280087191056569	0.830061350905376	0.151766499007232	0.924959382083617	0.0396090822905278	0.0766968248934773	0.000767730583582205	0.250762670700077	0.220955229687855	0.348807547711671	0.331474037068331	0.337622008011029	0.0115566782176586	0.436991936429299	0.199488519200788	0.194853722982129	0.0800432391772902	0.22969533922164	0.223150635037669	0.0879216996485872	0.145517401007086	0.245497843601579	0.0805982476765402	0.147672335029492	0.0183287014880383	0.560733010578685	0.218629141477596	0.895335286994816	0.134242209458726	0.287453239231302	0.229224783802107
0.0357094749925909	0.452591983591172	0.0608482816933511	0.169430324326814	0.185642745300746	0.02913557305762	0.254265902173652	0.0233827035091004	0.180503349225609	0.140545149023753	0.435306053244479	0.0218560045732363	0.208684250174685	0.204663467513349	0.22482928229318	0.814852990706209	0.0364713145665484	0.362024171960492	0.444521376944832	0.556264579111412	0.835499624065046	0.374157891724164	0.718974903511115	0.0212257056198276	0.243797934797881	0.00372124140130448	0.221465834028099	0.183912918044459	0.179920173691052	0.178896369527573	0.06676728528188	0.117546620936799	0.315272829118929	0.00762160820413773	0.211962272569411	0.111896588630808	0.102832798963598	0.0139640737535265	0.209016797837727	0.147996862788586	0.194629747324368	0.0974460815106166	0.0482245961951166	0.115948215676617	0.231090322685691	0.153915660226505	0.919939448744993	0.194133585866149	0.437893099893087	0.524369940915861
0.00312164287380304	0.318570526263718	0.0199233506943087	0.158044799241491	0.238141029163201	0.108301240022337	0.418662179983359	0.296409779729646	0.0947892811319279	0.442089592247068	0.128254135604164	0.0481678269955057	0.133250110741364	0.0867728845744887	0.176874167592929	0.836269894744586	0.0285470941309856	0.326388779313683	0.422961773564842	0.70810610524394	0.953202692020262	0.202634552100085	0.922289754922779	0.122665331728526	0.342026435919023	0.0836027897928833	0.324678382221302	0.0408769833308372	0.249425749107724	0.273628616062948	0.0110520611914266	0.163411785942537	0.533957437693976	0.0751726700357027	0.122245459899131	0.297643966635238	0.026459496088587	0.0213264391796841	0.109290192355508	0.194053868666313	0.164045541383578	0.188091455601914	0.045551605647098	0.185253321220384	0.0519379667776499	0.114056252016729	0.993537900548188	0.116120023488444	0.483291477223776	0.727564604987469
0.0264165320594553	0.304559440904369	0.0898532892798506	0.12284235844749	0.0639872748843211	0.0290823874714103	0.43423603148065	0.37402509535954	0.130211242225245	0.435120443326902	0.120971603656007	0.0334116003847582	0.129761285076029	0.0397530391227336	0.118990786114452	0.65694107076377	0.00929431244119999	0.221424386605095	0.34948468647358	0.593365913931959	0.937370963700092	0.0867817815875101	0.916767097022853	0.198805898068065	0.242281110439192	0.0106210940237007	0.23682138679493	0.108112335907186	0.0965121373732536	0.0153745913385821	0.193141666236121	0.0308807406950157	0.716229620308809	0.213655212796291	0.174380261033226	0.152086763539058	0.0487154663510131	0.0747467973379521	0.156072751755689	0.126874205386554	0.234964606774541	0.0935270574226847	0.133867015704186	0.193064405545024	0.0121875668796994	0.0204562559026601	0.934415566662301	0.00662071182094604	0.716335994923021	0.648379207000765
0.00374209192195908	0.471706042012044	0.0660473560351416	0.161943846758915	0.174226133581022	0.109041156529402	0.374906034181692	0.249448753558998	0.107176733470423	0.399467354521484	0.0777627356843892	0.0331272316698214	0.0341605304130797	0.338586304383283	0.0894727121710472	0.689880687026143	0.079601911807262	0.385065557636781	0.359840117332411	0.490179500504947	0.979882194149997	0.130899179567002	0.671196311975628	0.107980967796097	0.421521912679136	0.0327644278864174	0.167059730607214	0.0335439903070271	0.170786459023358	0.0208007806650579	0.390387283898692	0.0117715182343964	0.783691509427869	0.380153226025662	0.160594149612943	0.271905200033517	0.0638469625578698	0.154045905999479	0.0409211137999038	0.152061597546049	0.110188701996044	0.00018371151329256	0.0832059485319393	0.060544246534331	0.194256112625561	0.194256416425494	0.916633737673959	0.213947616806551	0.574257541749851	0.31263781151236
0.026004837842888	0.40481599947697	0.040082424129555	0.209366884858897	0.222968444123388	0.229695668109713	0.493737892612037	0.266204106552032	0.154638900864171	0.259214428910994	0.0691120439906595	0.0125788518993704	0.0288287192804692	0.296144257776362	0.320599530427202	0.95875055459174	0.0328367951342862	0.470508328747909	0.560637285913478	0.488014784153528	0.975415604798862	0.287245485265944	0.907668297105347	0.0390129013990652	0.649569593326769	0.0642705291965241	0.288113716752957	0.0953196294020478	0.214691648978277	0.104778407816519	0.331870457768627	0.0110938923686195	0.488735513505402	0.354804837863812	0.183816521808239	0.212920938816172	0.106806749515584	0.226527312892914	0.172947882678283	0.17904408015999	0.238391560561805	0.0859947957013122	0.227438264929289	0.12705332409941	0.507936019654553	0.0281294185108881	0.8994424074562	0.0290376372835697	0.538714024373777	0.411900389699768
0.0143864686468218	0.643394680520398	0.113156232933126	0.200824077331771	0.6869170672906	0.226634235389518	0.584574982162621	0.125812255936013	0.126473990621781	0.352362658127515	0.024008658702411	0.0100079518132734	0.114999277114525	0.475201391768414	0.237022310589313	0.696451612623568	0.0530538715636603	0.324104698151492	0.55460661590341	0.72878004734279	0.781836807458061	0.256373522542455	0.966150887721304	0.0216262394347469	0.583990575297652	0.0710537201557834	0.442712862983262	0.062375044720758	0.335495047231138	0.146623700087889	0.183829243163342	0.115096282830241	0.36571670396958	0.117783226227509	0.219796084426632	0.231310958320772	0.134991283752592	0.201966413707159	0.0808773161969224	0.203910835619695	0.347657354205506	0.0366782269609682	0.075864057745522	0.24371235513117	0.478971786392142	0.022115473043009	0.734466637089567	0.0824889179852396	0.575547445769189	0.315803778251846
0.108701015331621	0.651130406170091	0.110899015623922	0.138196915033941	0.550652817187912	0.474877936898441	0.578752181621863	0.21635176128794	0.155749527223995	0.280867784113238	0.0186339304852655	0.00268084248230906	0.136946087688791	0.250524675891556	0.19801716805937	0.641272210552242	0.11485071364293	0.435328760691122	0.819237951893804	0.51337382801904	0.783772352928297	0.00469521732938032	0.604503139472374	0.0213866434464862	0.283731987679504	0.0158510455536544	0.647065712316648	0.01108620862729	0.173851990735967	0.0274930560061541	0.254785228505264	0.0703577232485539	0.170105252013764	0.0501549900387465	0.227160328506833	0.557598890174627	0.318798518537378	0.256534919153708	0.475684730418883	0.140071936009363	0.392722616756804	0.0465631500966541	0.0219244701123681	0.390502607402081	0.480647958017788	0.111984605829884	0.551771450072435	0.0339328650544188	0.773499715977445	0.322706549419807
0.0314107260370899	0.265937339949082	0.0525185913173656	0.153341357451167	0.253752152418086	0.340758828433612	0.762387843207668	0.131955456836219	0.166992184486878	0.236900397145952	0.288529426408264	0.00191557429695592	0.12001736873705	0.444358710504583	0.0905484623500053	0.640522552098206	0.0250191585000124	0.508981834353635	0.864232338360207	0.382585135123256	0.783102441892028	0.00286673676328843	0.641400168142632	0.0166359124425711	0.0383207581934681	0.058323062295604	0.582245095097953	0.200820304193549	0.306729952718928	0.391692076993359	0.032430258565227	0.0370714778481554	0.0996588582996717	0.167181217847668	0.238573308671428	0.483382160057614	0.328532543851547	0.52629967565028	0.543943761201675	0.118260263505208	0.595684641855642	0.0530630628663428	0.0362660535108112	0.294913360304899	0.807448545766429	0.250653000986499	0.183875201326031	0.0619625683581219	0.746523643176012	0.365210230186316
0.0765955971170807	0.038077828370066	0.0497786790537469	0.171202508035763	0.498045170721059	0.392579674101891	0.5230019578922	0.14309811094071	0.121821238161396	0.308389238923379	0.264164011372436	0.067848164423769	0.0982643821181935	0.460366024581501	0.252914888288437	0.527010304715097	0.129757524372721	0.858878409536434	0.933656166183212	0.615474609820425	0.873875486669623	0.0687852562574399	0.402657021956073	0.0419508978173835	0.0379486022153313	0.0109873890502674	0.545196321020706	0.0199174409458657	0.414692184698067	0.327493523929472	0.0342951079987952	0.00940747660810423	0.344652166324243	0.166299161345498	0.213131547189482	0.627173941865405	0.348063550757408	0.624102336178112	0.172844804810555	0.108904529358683	0.34758853309368	0.112231770624493	0.00847472882516488	0.168907888375295	0.608055136694907	0.229140399304533	0.619005948564623	0.146594949037906	0.597962715300904	0.611851024466208
0.0446110155458805	0.272017260508264	0.130465880524919	0.172272785744875	0.493647789232767	0.360224673514845	0.698602149087341	0.469389229056127	0.0372587400879889	0.561284880576062	0.390167120260386	0.0125242061466141	0.237815878565692	0.730741456528889	0.339334609510482	0.60914654516738	0.0194725151726628	0.995317754265862	0.98312247298389	0.829917528000237	0.722043621166679	0.324313780635966	0.270581542780319	0.0184768200118313	0.0659800622257234	0.0170872389262992	0.80143450303374	0.122553182578049	0.607944908714125	0.132152535063959	0.0014882477949071	0.0955125200474766	0.282216870888795	0.139626873604013	0.227161292342859	0.200169431770794	0.128223304449445	0.589176165370772	0.309133852280645	0.174777761345705	0.0624330630758778	0.00153646346768443	0.0428385360539393	0.16686942073642	0.333237043726961	0.317921488351206	0.337961804385415	0.0356658295993961	0.823735890846944	0.651605580071064
0.0157552248987612	0.0164248066639993	0.0911825433005757	0.189211311978083	0.19108321141936	0.211836187301221	0.963831359417211	0.80941035260474	0.039360001942095	0.321661219463082	0.333256253552521	0.0216278436158734	0.0288148614628799	0.497648456780217	0.31386009469981	0.497104477227186	0.0181669337857127	0.980997880615504	0.828485806319454	0.864249269988268	0.90282027238105	0.262384689541785	0.485892896681612	0.111541497130894	0.250476959733642	0.00437008071980904	0.851073922093016	0.014669778078166	0.52896425372065	0.0300921098954457	0.259871619530473	0.0523091447827243	0.501465286454661	0.0800390544555037	0.247156292639203	0.335654303942736	0.11435607211503	0.505324730847332	0.420762668520673	0.184975268923509	0.223535857209059	0.0552557380427336	0.0118310137306306	0.0971787072736835	0.467427219372794	0.563285518009462	0.279957957415374	0.134494707921748	0.849253571746784	0.773533996304627
0.0744379486582239	0.163295378348253	0.0519464697882376	0.17496505841278	0.386423187116454	0.157067044432562	0.853907518503957	0.809578472620462	0.0709727712387507	0.29026337568553	0.284939666222997	0.0171961264196794	0.0834074802912133	0.135204896322268	0.000923783647859647	0.538703488432425	0.0353991977901345	0.916225030515597	0.505884446803786	0.88102638313147	0.817783359022308	0.117980483649228	0.538515286424891	0.0800255415319986	0.528553486748429	0.0105480509310469	0.946723196989245	0.00600113877313557	0.54383171232588	0.153268576614714	0.137356193675315	0.0176061083410708	0.590835951413442	0.0595897713293588	0.243171549079694	0.400139303092934	0.250380262345387	0.901655080514852	0.41415576288777	0.152271713661075	0.0187399332596977	0.101331011371792	0.121127958837441	0.0496518140672358	0.41797762888894	0.452354764067736	0.434669888178471	0.00978541981891128	0.94509521976285	0.398651273427418
0.0151165152464317	0.277643649543454	0.151523851149684	0.193259712703978	0.24278677058016	0.00339180570284639	0.498376443261671	0.396877373736407	0.0530828126178025	0.392180257735599	0.276927251348262	0.0171161858747479	0.11771155888208	0.250953268170975	0.263157222267569	0.748893612603173	0.0999564234462297	0.990888362469272	0.51191995947185	0.948804898013583	0.775860395341	0.11483127773038	0.42633679405257	0.019154664762684	0.624642649934637	0.0229629391144864	0.917152384651534	0.0935930194867371	0.369340289708716	0.261209010821505	0.369634647717673	0.0764030002881782	0.173142920024365	0.0220849080595733	0.196558203222917	0.270015990197034	0.375163289129211	0.950787653518861	0.687689321614474	0.0792189330360517	0.0882940000643418	0.0299854090116212	0.000333441402168955	0.0808320828687275	0.671519466416339	0.40665698565244	0.393978539555874	0.0060384657118803	0.909912824021216	0.36677918216829
0.00619833775504784	0.688204536602128	0.203980487077575	0.198019490031985	0.146078011583906	0.202002546285419	0.610310028046634	0.220005066388083	0.0524497191500996	0.846010883073099	0.12784164235615	0.0978536729153263	0.0763663815507893	0.753265191678416	0.241612347136901	0.851331482813554	0.033867618797484	0.976270212785257	0.834078650610585	0.803320715725171	0.505743218950087	0.106895312138403	0.36274157798616	0.0583732360498105	0.242064918704532	0.0030298745346632	0.881218620832699	0.30491585148154	0.36064526626003	0.206572161637158	0.222651968710044	0.0230121978993055	0.362186758566245	0.142201547694892	0.279425870745904	0.21438618167562	0.256207956395571	0.64464400533244	0.343215858800296	0.0726321972512583	0.608332083791678	0.0368915997153127	0.138517288660442	0.00786605472111764	0.54225824618069	0.376685391702229	0.713405157922934	0.0193875036654825	0.896306355799486	0.516444857444492
0.0168851320753173	0.555249945191501	0.12092540083441	0.220104136756786	0.094990332794027	0.530749016765871	0.721701442716484	0.24641366615618	0.0810927419990135	0.908917403356923	0.137620269478949	0.113877517935494	0.0201511630004207	0.865338027868551	0.550112158774027	0.742411625288742	0.00365227856585504	0.826933637971329	0.685901405630974	0.621470570884739	0.336085994007152	0.063632041826029	0.435148768934997	0.0223938852563805	0.169070582213616	0.00932423872539163	0.832412682115632	0.211001155403197	0.555313252306786	0.29470217322372	0.144009875022402	0.00109236489793073	0.475064315922249	0.202739738571215	0.211848411977726	0.00569547621757527	0.166417027660298	0.600484898244642	0.207910232348508	0.0593563777957121	0.82860958280797	0.108704962186634	0.0520559005903261	0.0845647826426226	0.794100534703102	0.106066917390673	0.679409370277257	0.0267224612792611	0.7626053216007	0.347781916857158
0.0346797818069988	0.589784122930224	0.0100489876649497	0.207786540237833	0.0428909534404759	0.632048185104119	0.800674319944467	0.493313251822048	0.0380108536699853	0.902743596248992	0.10472556927036	0.111717951278131	0.0285649861447718	0.774062661326815	0.17827623132952	0.798775031699512	0.00199580563029937	0.829135846723021	0.666056050123376	0.400556452316255	0.526996579924869	0.145406073445862	0.174955498652785	0.046342205292477	0.0396224672242249	0.0139284704971241	0.905287366699577	0.0485972922018213	0.155264460244029	0.207123977803311	0.324782939014647	0.0470871965885965	0.627629324912936	0.075390465676833	0.209511192149911	0.227254275943842	0.211135159931411	0.471961899572199	0.17116286367468	0.149052691771478	0.681824803445089	0.203801795990193	0.0532041937958419	0.0769705351710662	0.826086865601404	0.142416870360946	0.580076598523806	0.0765236227556219	0.861203138286052	0.16826554171802
0.0246529591118684	0.0753913082772425	0.209159962495438	0.201315553281288	0.210528331796934	0.538497993037303	0.540677520849314	0.46070147306735	0.0234586079706153	0.649087945590898	0.00306908220357311	0.0378712445971166	0.0559228250567405	0.7442969716595	0.0245832487114887	0.688899301172731	0.162997761701289	0.813554131822249	0.510304903964112	0.15886319858283	0.493069497014766	0.211130344714128	0.114145911860701	0.0624496512903645	0.0795715892557084	0.00710013346685099	0.809636786544452	0.02326758126387	0.470188860099473	0.0576892842166829	0.156967578696281	0.000331507440737067	0.415033121447222	0.0356491214536579	0.238795787144117	0.397450917068928	0.244098476838575	0.264092157972618	0.572900064556031	0.0440209122856284	0.265215109010136	0.0397916358505164	0.123407423524611	0.195423179772926	0.481417304003051	0.15108121344396	0.869598441274213	0.117274791800247	0.869880846937069	0.199799592806505
0.0148509091045256	0.0585393301922088	0.0681860708884629	0.240439626419369	0.357578822888955	0.500104602836387	0.476647925422171	0.393882370203663	0.0276355564180631	0.371994485729631	0.0564137577620142	0.0197529668743806	0.200791589813752	0.989682703860986	0.05461346255239	0.732640287838185	0.068985728622769	0.860341482739479	0.311708073483571	0.0786622455960274	0.464888871227412	0.28336038457532	0.00606387367830047	0.0316485470446541	0.39483512799158	0.0212615781257587	0.961956638553764	0.0745965766058896	0.557534806504757	0.161582801019564	0.301842902436112	0.0111425108364704	0.354325548692	0.108824229561431	0.119714279707038	0.202317886507758	0.0958632309885904	0.627075444495101	0.85859789163602	0.0136933674874728	0.340538393269496	0.28262332434597	0.0463229316180561	0.215185286028437	0.586539990953984	0.0856383379412119	0.477053896430627	0.00708494565864919	0.626431492424162	0.288918590143483
0.0222041463904975	0.0270804218581325	0.0220074340317743	0.239768755734996	0.391453510323084	0.142209433960673	0.5948215932206	0.219296006831273	0.0354490954527513	0.631128603807696	0.0213306158535038	0.0264448802134313	0.232934200467678	0.994920043748605	0.095501697375647	0.721823617538298	0.0364655986251226	0.936905063495293	0.413617175321752	0.139924368936903	0.659274690950201	0.356481884909458	0.103043954937845	0.0921026847506424	0.216044632480636	0.0257002425722964	0.959109829374098	0.238233598344092	0.848011263304482	0.0550696876071022	0.200249809436574	0.049140106596127	0.369437292885635	0.00122866090570529	0.135604702174752	0.254056384741771	0.0950585921700628	0.71447520412764	0.59618950728825	0.0947932547107058	0.311629978596529	0.423581638797759	0.00700586698105617	0.0303222245630575	0.623157578429114	0.0332869908876068	0.57527632805538	0.0928240288038358	0.50117340093945	0.101483522697385
0.0680717540068477	0.372625572163608	0.0513477352085096	0.194693170993595	0.398311582345345	0.202429686551568	0.296183820046243	0.291274977650849	0.0452865206380061	0.768807578104762	0.0654278619810691	0.123843242776219	0.274180158830172	0.922404453608454	0.0361419458267069	0.628350314440068	0.0116461836531993	0.936033872145095	0.301350200681194	0.264698530589969	0.788285136239567	0.372931938292297	0.108914137420665	0.0464705978874814	0.213175690985971	0.0337082784883648	0.795937436108256	0.129532821671517	0.477223375341333	0.141765993276502	0.00177449284618995	0.00172217511231172	0.316025544617041	0.0167734265977888	0.155604428416421	0.261167871872809	0.0309741436849139	0.61297107324709	0.469283591337821	0.042429136557823	0.54123461568317	0.22717026648466	0.100585011186294	0.00914957818927624	0.483343073844972	0.342140997781058	0.498113623588356	0.00936282769155697	0.634339555778829	0.343406676101276
0.0804418784111945	0.205557356981367	0.119127948797688	0.202809436798887	0.64905073425147	0.377518406746883	0.202828861648311	0.153021748290087	0.0367386068704236	0.970370464034403	0.00849665692235086	0.0843116032316643	0.290102748277929	0.86420096144982	0.0956303008868007	0.510440862721865	0.108041947726975	0.908004574506648	0.222128134718863	0.300578019180035	0.644826769313469	0.212765486884876	0.0527644770312396	0.0116564430414992	0.327639986039427	0.00966199802864081	0.853342397512896	0.00212158155872413	0.574845739383292	0.149043661856116	0.167928677959223	0.125584175467479	0.29835736545184	0.0273975534469267	0.132053867258736	0.392721556532631	0.0346258076959625	0.695871167202267	0.386682403623541	0.0672694155931655	0.505350261889691	0.14046640479518	0.0546059365752657	0.145685754711412	0.495815731870188	0.369502851644362	0.513665392093073	0.0307592245062977	0.448028328041434	0.084856912709151
0.0528373121050039	0.42630902620917	0.0139520015275964	0.174459172561797	0.504472734903617	0.244602884076968	0.303818018649989	0.36650170112186	0.0731858799332798	0.783366913044934	0.11102622948618	0.0398176174960299	0.373090937546187	0.783691558108391	0.194788374237846	0.4047699029867	0.00316512134009145	0.463298533110626	0.249765913291563	0.0496736605879219	0.707095077762367	0.24592114029998	0.177379828056699	0.0411688005366791	0.259033108003007	0.00311347989695677	0.751969436122023	0.0907273853670951	0.315340096018996	0.0658567208768795	0.253142801811109	0.0340297926917161	0.228833485017175	0.388229465798894	0.120947220763676	0.465269060708919	0.0568525902698975	0.500282456415315	0.295479461413089	0.0400954827358335	0.721034971534597	0.0460743431614853	0.055567421616246	0.292315536602229	0.564420486456213	0.168881807980573	0.501207141271206	0.0495134397730982	0.206574446930371	0.251145412695912
0.0867918020297113	0.36505422736539	0.0489753338066871	0.108049008162106	0.32786160891412	0.114592558579564	0.0266277571544085	0.684321489064151	0.0421370201258555	0.770336454881617	0.0318940653145558	0.129979861056817	0.31018842579244	0.791421163056726	0.246243383510551	0.37353242441919	0.0390222386867145	0.528653332738532	0.359744028255002	0.399027997299174	0.927077796756206	0.0103635440707766	0.320550455116836	0.0827870390584736	0.165133613517953	0.0377968278525139	0.539590217688006	0.116837438241504	0.0819092132824493	0.214074772503768	0.0989650819833724	0.00525776699333749	0.441126742689501	0.205791176314979	0.202529894455169	0.499692801674195	0.0956621846126654	0.431710947963992	0.753283934024153	0.0373135644463837	0.970540434067193	0.158538518655025	0.0776825345608201	0.250163199944862	0.549492040119428	0.367199292241732	0.599196640258713	0.0644364096729248	0.355097658041803	0.052918080811847
0.0487111388237667	0.574323686608476	0.168875242640913	0.109884029251613	0.571429306840811	0.0265773164019495	0.141538955259728	0.0939829948908215	0.0115955079400795	0.980164283544548	0.0110546415076672	0.063471523886924	0.154045181992418	0.766583591108704	0.189508559396471	0.396301291014284	0.14419819655809	0.581100834300295	0.0702950327595367	0.678837766921281	0.786435810023478	0.0112528664875967	0.291943724429834	0.0151904003417256	0.660478254949073	0.0819170159731666	0.541392824568161	0.0194861884715706	0.22133411603555	0.181125556343464	0.0665274293106567	0.0174279564805562	0.752961649549753	0.0559133487934165	0.100605588248042	0.451185570608044	0.168434468609445	0.34864766675823	0.422978155882158	0.0124930246960879	0.863720303432556	0.0356186590943331	0.0632148682375438	0.270239183185424	0.459157250873036	0.0210877120356934	0.505960857107295	0.00250803204248591	0.302517944450345	0.380262876235631
0.132317083250595	0.857020932496903	0.00312294262352731	0.149075368019439	0.304925064446864	0.0960016953974749	0.126252514927424	0.386743472583239	0.0690811265397544	0.799967188986632	0.0476331946604709	0.124238542493536	0.168596049741696	0.435061777526537	0.252785255740953	0.462990842614462	0.106759329895875	0.455226527230371	0.255598945335933	0.643293229287252	0.384316330561648	0.045483072111049	0.323657518297685	0.0221019448552232	0.676971167112253	0.0011659870926536	0.912857834708453	0.109094909031568	0.0533632321101961	0.245045179080109	0.0443294714545999	0.0199646996395204	0.548874962250243	0.146437422867361	0.16508160748269	0.640669310093707	0.439767115926632	0.0617174101830291	0.450976006161603	0.0874660833072083	0.563117734337806	0.00459898381893823	0.0960274403258	0.273637265909331	0.410518124408599	0.308522439639443	0.698719882989822	0.0400309699216263	0.714241505052436	0.491708071861092
0.0200994275197789	0.672178164782063	0.036089842541966	0.241690467522207	0.247247517340767	0.139510489773279	0.33478388278761	0.172455282809545	0.107249328122561	0.839845650124684	0.0800601184384113	0.0913295645237372	0.132986090083946	0.462337160603859	0.0450098699696712	0.444732451499286	0.0486102280046551	0.546610124883261	0.0985155431556483	0.497012373165138	0.317312823894359	0.109520258616412	0.597712213243153	0.0238425275645944	0.687175074106087	0.0190608511572528	0.841914288526428	0.148080485528363	0.0117209702882092	0.55337735416617	0.170552852783555	0.010846912065649	0.212371533719182	0.145450602109502	0.195410402652806	0.696186503551751	0.248416245796881	0.180479865640958	0.144952436841284	0.103889434523283	0.449195954850551	0.144620002741695	0.117819068994014	0.217309702050024	0.196942311993352	0.525846693031534	0.761290239420867	0.0431406385027631	0.739382662542023	0.32938010297251
0.0402752391236022	0.419739415083761	0.0929881750571942	0.20600659956219	0.0316680660446879	0.104081252283687	0.270888740122289	0.200645611791465	0.0563474477120223	0.410409964279563	0.11418901152445	0.0591652712462749	0.0218572274968584	0.450193091313249	0.025675568720448	0.846048604555308	0.194861568291324	0.592097924126458	0.0516716480193998	0.828095893460472	0.356762443402018	0.024602626415444	0.434297467685682	0.0379705578910732	0.53234349390089	0.000994061662346939	0.847573307508393	0.10525948247597	0.175061342941857	0.314477927977881	0.396979319450932	0.0545396646514444	0.893336459747665	0.172285469416095	0.123470363404631	0.406632049507684	0.0443939182218645	0.164915845176096	0.428925034712145	0.0681448409846765	0.428552085806994	0.0517252656938546	0.0740460539680122	0.344418142537719	0.256272377667571	0.205050598842748	0.34850879294664	0.0464464483227083	0.612853166831262	0.533200516033043
0.0739610431227188	0.499375971164733	0.0635676000722043	0.189672567835196	0.352453326608811	0.0860132061508402	0.226693373099122	0.13700728891392	0.0568207647569199	0.62316623128869	0.111671635096909	0.065533467734146	0.300239127650636	0.643343470344096	0.11651550374401	0.899281171025006	0.045158488154158	0.833217621924073	0.36913453442408	0.644588553119948	0.522457176282243	0.0867818195880437	0.195427038762335	0.0069671506365306	0.427358592956046	0.0178840182565357	0.902136948489118	0.272325207646757	0.0929319915252349	0.330262131610557	0.367547887850668	0.0211921294808205	0.614526465151737	0.00702812687346358	0.149203439517797	0.646591902216786	0.053191665157406	0.275494332642316	0.536522166366676	0.00298300148084937	0.412748410225823	0.00793464767361682	0.116609561428684	0.226031536705465	0.250515835420973	0.254894454046716	0.819551089209601	0.0948229308648549	0.787380298732709	0.513085973629795
0.010447983775166	0.764380013287224	0.182942720273124	0.170994070454114	0.506770805035626	0.0103674666362893	0.0402719662532718	0.187531590494101	0.0866785340042596	0.613683994116644	0.0580804669542685	0.0502395627146709	0.377455694751112	0.573992367873188	0.430227821441411	0.738759461119235	0.0691059234656752	0.806908120788176	0.403325952275569	0.332508099257008	0.655471216789493	0.0389257208657667	0.17225922817005	0.0182793313469521	0.62026520361692	0.00693466114239027	0.930124425386618	0.312986291350871	0.0669516918283552	0.331005517145913	0.24839403780759	0.0491588537351753	0.611269190604696	0.0870900001490027	0.1353331294981	0.736901681891709	0.398776411528918	0.526568832843682	0.329519244902225	0.0991422782053004	0.230024600521142	0.156225302368152	0.132015993741074	0.149721207307466	0.534776875160474	0.433444528561323	0.944033264721352	0.0513628612121075	0.633285777658829	0.747346258783618
0.0526724444279603	0.677186188766449	0.109303672209186	0.196022875998402	0.230971649506618	0.307437538987595	0.252865092289753	0.46418358302552	0.0869857319240905	0.75197141755026	0.0387057286627952	0.0296201139858669	0.283991477873781	0.174732319705612	0.698775615630251	0.852704600616861	0.0547141889602168	0.806274770837421	0.317716934261009	0.33187201903257	0.780988507959805	0.4039268852117	0.371523148653513	0.0440768004260897	0.372962402643977	0.0128136042163266	0.773268691522786	0.0547382181220948	0.147670829391007	0.0579521909211565	0.145606648572254	0.0223161401890157	0.463882082728073	0.160463644826256	0.130274489891534	0.595120560712492	0.332953297784256	0.328222691879018	0.0750338223805671	0.063275793095652	0.558539259558389	0.00655803581165616	0.0487233625369597	0.314996967367111	0.502865070778262	0.521124511459039	0.746564693330982	0.000883285973658804	0.445005127590258	0.762039915286577
0.0239159529699088	0.400258856930167	0.108966793654044	0.241973633418145	0.237080577133415	0.217245645395336	0.325585241806102	0.139777693375663	0.0974227882914652	0.908442279663798	0.0734443655211272	0.0225109518060664	0.25323765807393	0.333175273826286	0.485221808168278	0.521680700138267	0.0768170558302566	0.624378934192955	0.434003794785246	0.363597887183567	0.640359226167773	0.475816791625836	0.5667503957913	0.0433266615436677	0.515988708917375	0.0082479042690186	0.990294940373077	0.0115898751051882	0.309463236282862	0.125630790134435	0.201152285725325	0.0665800901754617	0.768970528469158	0.0812639544571499	0.0874329919492105	0.621469457644205	0.0362015021172028	0.457521830939399	0.0473881159381413	0.0527140316226491	0.565911796655175	0.125203056425447	0.00840840942754501	0.402127456043436	0.188304841649607	0.544974930878293	0.825796452597661	0.0440890602931428	0.663715645157462	0.623779760602072
0.0283121095950624	0.481402389859719	0.136586031226339	0.247007615106668	0.295070151782694	0.2484006703649	0.325536700268047	0.506410564884972	0.0778558775624603	0.835660679130311	0.0459206528183683	0.0121936262386092	0.105347712032843	0.358516191879721	0.516610408476508	0.64183461516836	0.192467771910589	0.625500320199789	0.390986237520559	0.437556083300835	0.504809072654316	0.383673545839097	0.578704687927114	0.0128063406819963	0.612712685352121	0.00499318054578558	0.943611679573924	0.0507479683858161	0.321779859368162	0.202043064478235	0.0984961736896134	0.00855526675076862	0.846770690792484	0.0694417682152814	0.168782664889355	0.74380079316124	0.0689836716684306	0.318780635477858	0.0745019185913641	0.00681799123736528	0.696354834724584	0.0182005789329278	0.183733699819861	0.315328726332544	0.0487279767171305	0.753017588458809	0.961495108318896	0.0152701752472093	0.632353183192315	0.858615806331748
0.0528914151135749	0.374754843476271	0.13021044707968	0.183068185145991	0.229363729358386	0.00708503246656153	0.316667029468774	0.588952005462712	0.0378519941692431	0.518087582639472	0.102375323690917	0.040810001773455	0.00407326505497536	0.570108460940376	0.620734892949505	0.618399592937411	0.196516281055234	0.530282463176513	0.45896747905911	0.589878207988411	0.641936595678911	0.412848695529525	0.476622752623128	0.0219171700646614	0.66712836750203	0.0315776007746886	0.732588642390354	0.0763403027173153	0.206629528793333	0.02779005411073	0.0185737300994874	0.0640053621149514	0.861484299867451	0.0129330462162964	0.118990942589497	0.233552711871473	0.30232156756068	0.397700563170309	0.324245498553492	0.0427781679299571	0.900675764324898	0.24506562588848	0.0971320423148017	0.183675395014291	0.0944940555175658	0.911063058819843	0.946513224800199	0.0950950888921873	0.495973083355954	0.794807616444316
0.0253163643504492	0.352036268793719	0.0898386394467334	0.228876308882921	0.131900719710171	0.283113667423971	0.1949464562146	0.423019802522303	0.13414091315622	0.215547156648199	0.100105872730765	0.00981047920445401	0.135006922740942	0.435012480378448	0.524955651307672	0.585794235349855	0.130192058124309	0.412442693354627	0.62327630720323	0.446380561241896	0.649917026225019	0.291318425946781	0.749383419848771	0.0286373867487785	0.54886789735013	0.00491577584991869	0.605446033001512	0.0654554277655742	0.204717095991498	0.172725396042964	0.343695387261177	0.0198243332318916	0.598843377916287	0.0379786994267424	0.178968995244464	0.1230771027193	0.267223207409006	0.160807882031416	0.503561525283097	0.0513290561888347	0.453105377276029	0.0654928779410806	0.0382783548058826	0.0429528473134354	0.217361361815915	0.75535336000671	0.834491676100399	0.169281483828106	0.687651079453292	0.929816739594394
0.0154893949518939	0.160983705271045	0.080132862238709	0.17281923699697	0.100697254408752	0.0316545903896576	0.137942584119567	0.269292523548826	0.110554749976708	0.586249403809433	0.0177987157457624	0.111034451245528	0.189326613929561	0.199545059651427	0.227735828332497	0.294815365394342	0.0104024432089306	0.539663952484488	0.322868586250565	0.250159134203961	0.930628264634742	0.0342054285854185	0.58415771232237	0.0807567035143289	0.496681809466127	0.0507941219605212	0.439515679693431	0.00684295014317355	0.539277772507761	0.219247938761391	0.234217368744595	0.0844400531326832	0.388991671432629	0.027121179014483	0.199400566318664	0.0828523759988473	0.0267137770166182	0.142784108050236	0.546563411641387	0.0542591204697752	0.948424574217267	0.149993141119292	0.0732833902291935	0.00649963669691341	0.246622390147993	0.71937220883007	0.542687217125735	0.147995035039117	0.830072100433177	0.669485232265763
0.0307611087662764	0.173638791161146	0.352856886081634	0.123574868849446	0.51323740212799	0.0571326091360768	0.332827560184716	0.218744161456292	0.143194413775488	0.293109709454867	0.235938538140337	0.022154380207922	0.10551659135036	0.288502378118816	0.352993874130784	0.234759435710515	0.145628122175756	0.65353231219725	0.490246464545294	0.659527781434278	0.996710726679659	0.0505716417949819	0.680101066768524	0.0209014744049571	0.45526879861168	0.00862603808312429	0.349765078940597	0.00426469125432787	0.0242654090918797	0.150997981988974	0.150421151493999	0.0138875940584729	0.444216870225628	0.0949910630166167	0.160027333503156	0.227253324868808	0.235824562981345	0.25769779759427	0.596684513375883	0.063413042889118	0.599020444668341	0.162451534131503	0.0761890491950334	0.0438064227560406	0.461843299963006	0.456245369338794	0.564613859936479	0.0927784410036886	0.81472058621262	0.503557694528804
0.00219426723549804	0.420586917264751	0.180457399730699	0.183810603430169	0.210467709403551	0.0592219193990751	0.353212565529571	0.284794848685348	0.104205290467692	0.303266662352578	0.1990290971421	0.0689490501290719	0.0480264231312392	0.50521735372001	0.720198984376055	0.285412284292627	0.0581194786766554	0.958290514217584	0.785195827275004	0.586219278318807	0.814711663110209	0.161858811951966	0.387562563019671	0.0500104031473981	0.446342803144856	0.00633252035388154	0.261856386857574	0.138141341489532	0.147021045208429	0.179996132750174	0.23518667437075	0.0509905063731134	0.608227542914855	0.0161756021514699	0.162526878955422	0.187149963308816	0.28440942420883	0.32137482905219	0.295240220314563	0.100932471274189	0.5590663185574	0.207357902656577	0.00624640916298945	0.239441535139834	0.104169594986561	0.400286694858037	0.720561731605573	0.00275656407352164	0.880743565228984	0.373607423636611
0.00508410078757279	0.527686464724976	0.162644389050854	0.159323596264436	0.496081008163942	0.241763146841536	0.450377126057369	0.0929135894405342	0.0905854722516659	0.433732955049632	0.228567961772335	0.0216937434803492	0.144942497358975	0.347956027921229	0.847529514615059	0.386519749020901	0.0217358425067268	0.991981272506665	0.753357814126227	0.66717148558361	0.931524828554001	0.31315758451473	0.358476078113266	0.077550531087612	0.502520130333506	0.0263762965916963	0.26638896464231	0.00167591383296362	0.140988064552754	0.0864796263812245	0.0412318759350842	0.0307628363018369	0.365374704097171	0.139960781826572	0.162541094326131	0.021351195972434	0.256780693123635	0.30543778986054	0.493219698513157	0.111168765797787	0.378314802861826	0.307666667544678	0.0594203415614087	0.0745535835282102	0.626492963927503	0.595081862460527	0.842424515845226	0.066249916290101	0.736748102223308	0.375591734868988
0.0727692309274015	0.519501218439671	0.213137649223916	0.108844583052838	0.411778052804764	0.108940412180421	0.317779429882709	0.259761244898818	0.0436718869540127	0.373348238065721	0.149599616191053	0.0651482278573826	0.153780928021827	0.501346352372244	0.773166071193342	0.296736857826535	0.149751512493987	0.960016575071007	0.919237966747118	0.987732231721033	0.925285577830535	0.113949753352427	0.292149826863531	0.0220306213654067	0.109390988907037	0.0456964067341732	0.536814203674928	0.0136309290592714	0.334892865817495	0.081123761644392	0.0234768586061754	0.114306059435793	0.234758395280132	0.261366794410653	0.112975720139894	0.437183332674265	0.132820758221124	0.318900441716864	0.725411344127806	0.107452429025023	0.217803036606777	0.0903174964251246	0.0240650668893539	0.160775442400652	0.736484644687752	0.276475311686155	0.736774996237755	0.084770652153973	0.614996018055532	0.857120270633535
0.0824596676110608	0.317311008200983	0.144985296443269	0.0984760706943755	0.302502499784974	0.0323696360360376	0.423528140219454	0.265286137571148	0.0617255592793694	0.503369932866772	0.285483955645849	0.198868948044476	0.124445334604744	0.500151422342376	0.602818815028878	0.425389620904578	6.65728347838263e-05	0.879742793139763	0.923996045706802	0.826793880109762	0.980492167144591	0.00590356207519747	0.180025444804235	0.0338740877289842	0.165046712301687	0.0049364941079941	0.621234058119494	0.0498186974214855	0.489784217334627	0.0283631563197838	0.152225015757172	0.0157511867379153	0.285345904721728	0.111863940141369	0.142151969040527	0.779376735151092	0.0319198030313578	0.418292729990275	0.585618469298414	0.060092392308197	0.026982001109875	0.0464426244153999	0.0417060036637484	0.276233018939065	0.923342474986997	0.188854851206238	0.486696012387317	0.0504425202647047	0.473303112536612	0.983328436830188
0.0272201310473962	0.52517212808085	0.235189319664577	0.139176558937756	0.39488736439499	0.425421613870972	0.0103379209053757	0.283739927912337	0.0260483230273192	0.476399530048779	0.0949369636132372	0.0441804217843882	0.21035300453187	0.702865787069865	0.406515924921105	0.71802462576466	0.192569593627824	0.632851779871666	0.890441437473225	0.711141182269135	0.641891250338831	0.133355797372487	0.291799773006372	0.0184130298739063	0.472406532576034	0.0341828176763124	0.750735173849394	0.0278720216536908	0.534143437789818	0.10804747097592	0.0394225662964885	0.0182640444788733	0.36283735921786	0.0582548736931544	0.172442686641922	0.731212628756921	0.307189852397079	0.223660432080086	0.244955069809893	0.0457632913608165	0.195076569338351	0.0587222945320096	0.0277139035010615	0.308552881391059	0.998851475446146	0.27917733352971	0.28706006044851	0.0506855866547523	0.740070232729755	0.901720553982218
0.0702446011550113	0.0429083612594301	0.19213825908557	0.183562047468244	0.656691831052753	0.114615512637072	0.104253039563251	0.103844067657041	0.101687906688137	0.359688103380023	0.0310993523980203	0.0203772271674495	0.315620443158016	0.542545234180416	0.239241187263212	0.653767230817042	0.10269177711539	0.725678180963869	0.740478280136478	0.555795453905975	0.702165681416362	0.120621503126837	0.534475298175727	0.0152186245851233	0.465834343059559	0.0431055376916582	0.547607323595699	0.232542700705436	0.561481817251388	0.251406515080162	0.101784806267682	0.0622246204509555	0.231187994912428	0.128390777434843	0.196844917621584	0.397582001240248	0.10435663713695	0.534043151216601	0.0644510594344273	0.149239492364028	0.201645337883771	0.0707950075164064	0.090504136362774	0.100217128436494	0.785620140542421	0.358128076924074	0.310176785433874	0.00324680127578245	0.799036849950492	0.976884102277708
0.0865859344817385	0.0652206554429041	0.078270773699213	0.161336262689421	0.361024154448625	0.109549181879318	0.205704685067173	0.376826559937417	0.0533014996119786	0.429574461088667	0.162124088678162	0.0354112236584845	0.207180581310505	0.75524897585309	0.0570545442412597	0.560356869546653	0.0990112248978179	0.72038963875315	0.732203382557547	0.569997192103686	0.665078631447799	0.17604502614385	0.311362490603754	0.0581299298022497	0.329571612256297	0.0250226102672323	0.505280737901603	0.220089377846872	0.650691821270569	0.117111097640436	0.0247154394981148	0.0190156979205349	0.369988706313246	0.214024743841869	0.22042099319676	0.21744701064313	0.0062212346588967	0.23398430494918	0.448185734319747	0.0547304977359422	0.0137634049511718	0.0533347255739931	0.133718488458385	0.132980487589973	0.946300935759264	0.251516372559575	0.507861206519963	0.0225107796437262	0.729383765444503	0.408169961905477
0.00645466671929937	0.0579703494285221	0.000290558422207758	0.241699107726624	0.122499352320376	0.443064096556978	0.375241927391639	0.306166648413615	0.0128060102572745	0.519685943201289	0.0771202024080467	0.000307407607186824	0.124896936589186	0.90205079196517	0.053189843524126	0.547324048172331	0.036904081081553	0.676252850636719	0.780484691388619	0.181288891889112	0.494041561509831	0.525915266082329	0.218226491348964	0.0801579674134556	0.294874133153536	0.0528647945374979	0.294301588312543	0.0669731111350432	0.585109848109555	0.0296882890603011	0.157892540146365	0.0593060764192348	0.413864249497374	0.173618527411364	0.227069878671496	0.0781572699930676	0.335050687114156	0.365018482567529	0.203150228830812	0.128411473878579	0.251294227999343	0.016491002135566	0.0109287531405445	0.108104917426841	0.946318152798484	0.104229386190692	0.538518534906508	0.011211077909452	0.98843722762552	0.517650954210091
0.023363554039639	0.052379383584567	0.0187497345724351	0.242845811757698	0.319546699817213	0.438438899068762	0.186533422705575	0.115471686206728	0.0495191046563366	0.925661250552118	0.168694407836367	0.101781602467082	0.133202860471034	0.965674369317037	0.356885668291207	0.860142846762348	0.0378277636967375	0.593462154886464	0.902688313386023	0.465158947064258	0.751167671126902	0.537105157898797	0.514047359250111	0.0155341198110055	0.220807956764167	0.0508038008123498	0.149273441382668	0.0773364519032446	0.869259073916391	0.0787846951030815	0.0770637197157967	0.0031025206601553	0.337343387170881	0.163290148912108	0.196039845200791	0.0711144099044852	0.0310838706660791	0.199264621670242	0.260000698302362	0.0338620868009722	0.476918618770885	0.0325227253309451	0.0949292107964284	0.0842218424051248	0.907517760485082	0.0893123809979559	0.461791578694624	0.138574791967244	0.753619128518737	0.420890616190183
0.0308465154945153	0.24169165143824	0.270446627980062	0.168473905837583	0.0224641239909027	0.24392013198703	0.194587026319435	0.185178476480406	0.0950187138045438	0.89706395890536	0.0777248153638594	0.0311484328427335	0.22724560231689	0.786727940160419	0.170764704590086	0.456910553214309	0.0281081777706964	0.958785597168992	0.679693814242298	0.336335962290879	0.785542757628517	0.0326575387170382	0.313214215538682	0.0475803605963372	0.182654277028297	0.00612779445895749	0.41586001342839	0.249661146181481	0.453665910989543	0.0610519198843523	0.40109335657584	0.0267549710006711	0.37693267843476	0.150831377563987	0.155775907326733	0.0356853078257122	0.300408428539292	0.32325347270998	0.353275242012457	0.0324202321691469	0.401033097980561	0.130718416900071	0.0621004037826427	0.102477771165746	0.52362389833781	0.346144342408658	0.605557964943845	0.095605568660032	0.689471834196131	0.428227653862027
0.0600118911173945	0.19974535979749	0.211908051856736	0.131826224356638	0.37027482222976	0.115382300450023	0.104923981675771	0.157217130014089	0.0395495796499611	0.948580462339488	0.114524558881937	0.0334504921854562	0.279015095645406	0.84890676863305	0.0508538801916358	0.498165783077575	0.0267763666112479	0.723578108699993	0.62503006668798	0.603917141669781	0.655995776803577	0.048564410992944	0.302387222169317	0.0677373588535373	0.0688283082611669	0.0235145962390239	0.0119609874920545	0.298233632883733	0.481140703517738	0.0577493664446912	0.187148252762823	0.122279982989566	0.437384631105261	0.0744151261467908	0.123349609568582	0.157940095740355	0.0801551614200442	0.261767428374544	0.45210056947082	0.0784477856954879	0.530383013294652	0.0776064367334275	0.192972878967536	0.0148898637681644	0.882787406280737	0.216315781240769	0.398013766663475	0.0632988255334464	0.756131772801571	0.346947922483119
0.0295029962142154	0.294105637137755	0.052537121270985	0.152639972721069	0.400425808224828	0.262879193265659	0.157893562653669	0.158925026905183	0.000672732919735956	0.750635182839819	0.0917965959081428	0.129623769582454	0.130220603932786	0.806723079592016	0.0434753948092775	0.353053975465307	0.0294676814528725	0.743268721069729	0.72460195655904	0.762334167440055	0.575043220464457	0.0516503724230379	0.264194941319977	0.137228563929478	0.366844933741566	0.0421458990857481	0.156846653946374	0.0798034771250114	0.242465756448255	0.318063894469975	0.00617288570375006	0.0293590259979524	0.446170294868516	0.156519975440954	0.159856982896993	0.0705544719729522	0.20552778065557	0.0633887403952857	0.621048563922189	0.105043869764292	0.453925674359834	0.138916034537414	0.112804855220195	0.128901748606251	0.716458039242083	0.362593787893747	0.630163455423158	0.0446702660365532	0.567244587325585	0.226686416618881
0.0887819609968303	0.415796313692931	0.0603860138804459	0.120868546161813	0.52734527381073	0.434260451701492	0.100551236668862	0.421311484225678	0.00656249117252235	0.454897760021244	0.0663146296945676	0.12480234763696	0.0971225205023604	0.944484290372512	0.389515855584216	0.346477075301307	0.040461116190813	0.789998770642268	0.594706533272386	0.719992656076456	0.616498969106767	0.00823584931542244	0.105425960006008	0.0673399008538056	0.613835879524982	0.0430352756384692	0.0942234006701544	0.00186670522512383	0.276708071823796	0.141326599051454	0.0279974986902397	0.0218442632797994	0.263373371829033	0.0888935829749977	0.19443736738471	0.109165214125292	0.00921791531055066	0.110205107588738	0.65261666037394	0.023877661559231	0.516376632327466	0.0774653194338419	0.0589755646411421	0.185427450513149	0.920191977035555	0.310094892907641	0.266377327046848	0.0468520003538891	0.97377803328516	0.456517823123882
0.0720588876398912	0.220875822356862	0.0240729468404009	0.129518949632358	0.654370692182162	0.600113302535041	0.444482461642972	0.239255472757841	0.0602530873168613	0.155942215701001	0.129015565269323	0.0117737638406403	0.03660758640431	0.916286308325818	0.390249045238381	0.814163585560172	0.011865775337517	0.894645993614962	0.726873077594424	0.592804514715745	0.897112578052579	0.0215898102990503	0.218094382503959	0.0233681665172638	0.877483481311145	0.093920482708771	0.0942482367337419	0.0363411950229422	0.3172451201625	0.136076601800589	0.143833195176375	0.0508453806197423	0.167793051687191	0.221530657982397	0.126724364599182	0.383995604435997	0.143789872759233	0.108980763017356	0.652817377569559	0.0615158493428479	0.434552517679476	0.0944950584814045	0.0605384463088766	0.203277991420555	0.897640181074505	0.585540636973949	0.360256194643238	0.0409271138947162	0.769032094209139	0.568666541251339
0.0614719079926389	0.255706219120577	0.291472710235286	0.134997963946343	0.672712724961901	0.145874146010664	0.307692546885031	0.659294160087979	0.0949990668275185	0.318788208334836	0.0126948480843959	0.0453587702910793	0.0200381551143659	0.857162500453938	0.503254041291565	0.418595777286131	0.185029754002399	0.720714868075394	0.897791993244949	0.55094362568798	0.995014154135373	0.0695861011906657	0.582883675880095	0.0289267253878763	0.862088383750539	0.0291547177058725	0.613327380811538	0.130655646693274	0.297543495172208	0.0251274355608254	0.0442822772638726	0.122665028380391	0.388033818191346	0.125879799701318	0.0750533324734326	0.5461590367982	0.120986619854879	0.0253959565078888	0.51458039392382	0.0687205790714073	0.130636798655605	0.216346496988825	0.0376655484798754	0.260610768188477	0.901500428116523	0.465285050565503	0.180213890257964	0.163116019070756	0.322209507388924	0.62564238872187
0.0354015689931814	0.276526338941622	0.308834316402566	0.138640856290804	0.849067752842538	0.0601381489001517	0.404236230577625	0.708999650477617	0.0372429336737284	0.254370258149363	0.00509758917701187	0.219160457347214	0.084600428041651	0.984370243193106	0.299353601905916	0.515678321626063	0.0102963593368584	0.705465213056983	0.903103629575367	0.615180621253774	0.979129062380042	0.119069291810133	0.452238919200185	0.00288107825957615	0.808342605117625	0.050584921294819	0.750297780670574	0.0818880916521527	0.174730709754243	0.092158845489795	0.124260259285947	0.0943042226907236	0.303770375914624	0.00963905749681575	0.135816286993878	0.770470082507244	0.222168915377938	0.0619057469681426	0.854587123203972	0.0141024381583734	0.203601805507146	0.0359978318658626	0.0485741694922459	0.234285900795872	0.778608628659438	0.609660528926899	0.163267426738954	0.133506499713544	0.342611104874624	0.622554056535155
0.0553743059044417	0.178303519557387	0.410914361075995	0.134754068334189	0.989099816984382	0.0716902725690191	0.520938289682056	0.79740594144315	0.0718546657456062	0.214012733812544	0.0239680369530829	0.0718629211161935	0.186947314332249	0.853607346100389	0.350874490109206	0.781627073597936	0.0230445623783328	0.852153477166093	0.695705116855321	0.615979939870406	0.906849215769633	0.148141401580535	0.587559381031771	0.00184058516026651	0.783130242580044	0.0495210454784596	0.724041074461526	0.284821259189444	0.0161831760967339	0.120277711504901	0.00387320041115494	0.0469960423800754	0.169649113501217	0.108366196031006	0.234171407911985	0.745648026450141	0.278455170570444	0.0639365301961336	0.734533760940753	0.0185654331835773	0.566821651212629	0.084794508750548	0.0356830288938109	0.385705969482866	0.673141789726222	0.777525714254729	0.283220372273619	0.0237728358077771	0.423974442096351	0.934188462443057
0.0478930773811812	0.0959082015131593	0.554925352037859	0.133858110625445	0.862490808713011	0.219320973041755	0.436131923419438	0.623489519264067	0.110901587112498	0.34408449067397	0.0316945467861163	0.027735702433279	0.153861174956594	0.874339036051066	0.156354208742332	0.404282744635788	0.111228433580199	0.865403630683619	0.343205149293533	0.563760703155739	0.927775419333667	0.152626286510698	0.689715305348811	0.0317194785417914	0.712806072691955	0.0048254765846164	0.689254769016765	0.116624902286	0.014791001356943	0.00760689252469803	0.0286661271926738	0.127110228194581	0.02726052895688	0.0918202208537084	0.180251336465328	0.971496700753609	0.275575435810964	0.294222993474238	0.864738201550429	0.0129791028733376	0.355216470347383	0.00516106740447678	0.04657236328164	0.302571406990904	0.391124022411564	0.473582200397384	0.51724776855312	0.0237900259955177	0.54121984589422	0.783593851247582
0.0138112679275793	0.281393523300303	0.460497704205989	0.165681339521206	0.752690314068778	0.20221070795424	0.106666162146617	0.562378467675683	0.093276570916657	0.295576276807231	0.0749862931921538	0.0627710234727598	0.381189340077185	0.844804006430288	0.193786384732336	0.475371804914143	0.0085662433181086	0.794371237252369	0.40281428370379	0.501136131158505	0.946552342336764	0.384181290531164	0.651256977421909	0.00260986977360511	0.608362186729546	0.0321568252661791	0.627428477832805	0.102880670348977	0.27560895743792	0.051471030522044	0.0276467325702524	0.131916305548528	0.168502658513046	0.0212493955823736	0.219700256942616	0.983197095351574	0.255990609475129	0.415770482816891	0.59971083779791	0.0292630992225049	0.670698179140141	0.062922130699351	0.0860184360938596	0.131945733927187	0.409602617413899	0.393461693362657	0.4758603551757	0.0603697554091931	0.836491081131176	0.709676065670497
0.0478554035383811	0.0253771329558803	0.324648739434797	0.224623677468342	0.80668010755493	0.41627246704386	0.0764295655633544	0.43413044791484	0.147562678029703	0.0821375924554903	0.0508389828414861	0.0451808832374424	0.372465065789195	0.73923376811479	0.541745984094705	0.622734094646658	0.0834621581584097	0.934283834771386	0.339660922664415	0.445729118054591	0.960567644303724	0.406479110579906	0.701331267456919	0.00496673400071787	0.46621332913102	0.00623577827122022	0.651044260244596	0.0411099226144842	0.533045344502203	0.146455026288524	0.0551055968688659	0.0946152141497635	0.0337696179472934	0.0610218727709068	0.24949623998869	0.801722938742233	0.0411527842455058	0.491381211169704	0.722577925233981	0.0453881253752153	0.406428833650485	0.0460646355326546	0.139991723467151	0.0460108487638106	0.451075212936718	0.216064762053799	0.527033479696688	0.0627367605201479	0.849066605916991	0.631416382576528
0.14223997703196	0.0049729661579265	0.255799790504464	0.170107485982509	0.940197478413459	0.532027526209238	0.26140070592876	0.473703110607934	0.0985873292381966	0.204876194001155	0.0204996815771973	0.0979984728512139	0.318039890646299	0.562242623373053	0.334051223651589	0.903008128207148	0.022673735676358	0.887021359580092	0.550131851733805	0.625036803666363	0.761776580984102	0.209378868018109	0.449586206572018	0.00092119351244023	0.550156468593999	0.00259460872884421	0.690038960819322	0.0292221649011557	0.46488224651481	0.0234986970778384	0.103800570918608	0.010280539252006	0.00550146760634726	0.155631116085775	0.294745495898007	0.890952049811162	0.0533971746347835	0.722858059265219	0.800790648924185	0.0721899153174798	0.565506915280951	0.00014891001937922	0.170007487987687	0.0154730239536495	0.682630239748687	0.297494410900937	0.485463083389468	0.042751104052988	0.995757923039311	0.719493341436821
0.103478706270954	0.184151392681183	0.0975553379954126	0.176172475116416	0.990018818790581	0.20187281408218	0.411790878493922	0.400838891930767	0.113756492912186	0.145205818932774	0.000771694474609595	0.0846530812671331	0.149302668229137	0.53929429154319	0.28321278894984	0.972736968431027	0.0614661796463714	0.648641792023039	0.345718225656664	0.442356625486931	0.679706391777242	0.0715644719095721	0.446700021514718	0.0543413392069476	0.779224451295941	0.00246332498942501	0.546817046343202	0.205813955902396	0.621706280566635	0.079769310901926	0.0199831147604707	0.00670947495846966	0.389582353549899	0.132346055441484	0.222247376976437	0.87943274260915	0.264062146740438	0.404516146940677	0.851474002799198	0.0900478047124277	0.520474610196797	0.123713503058243	0.00695318449588342	0.24792969881407	0.382166442864513	0.27031265213586	0.686875741375336	0.155723427752864	0.904382180650687	0.647709037917084
0.0544330542549945	0.441034124834723	0.288353072044122	0.182332964431684	0.780257805051103	0.513006216600933	0.0598726493987534	0.676029841178866	0.078694686785714	0.37972542978584	0.0141463422984472	0.166161078032441	0.389120194226633	0.52220892893615	0.207764396500602	0.903761958414045	0.0207381291132793	0.805103769081048	0.760356797788839	0.730622799774415	0.855510199316766	0.191019558680469	0.61392690553745	0.0254936026951973	0.495086948381475	0.00797708771497568	0.952540659295908	0.00907067627193007	0.662956496114589	0.172359299135332	0.0346392522901189	0.0911159207802413	0.103027370812797	0.25232988637551	0.194975302040281	0.975680297502193	0.322884273988041	0.175364758191251	0.910437711997053	0.0783064233327171	0.40226752311714	0.0411409156724377	0.0273165868617899	0.162764710416583	0.769909845707145	0.192802476959038	0.945866558639769	0.302763636321861	0.882275957851754	0.329048103812164
0.081601090480468	0.552886762780341	0.0226399856285434	0.180515475845877	0.798163426011185	0.505606554733124	0.181582686082678	0.703161711770048	0.0590426241839828	0.561433086398895	0.0189395933992036	0.048602048885236	0.446258595862247	0.644963628596766	0.262250236455255	0.965284312605874	0.068200162710242	0.539346590938054	0.699928207933955	0.705205702187925	0.729582782349644	0.0915992525183794	0.570238528714337	0.0221428861434489	0.275982082933985	0.0380388340524959	0.975683504818725	0.122621530341942	0.729525031591862	0.278197886641287	0.0811421414610649	0.00353669778784882	0.293859570877131	0.451011511550851	0.158049850204677	0.903368193660396	0.528537831690975	0.0355640687433799	0.656491902684686	0.0781033317062764	0.180716534998964	0.0061179237446831	0.0110222817657758	0.374131608974649	0.576389399382654	0.049121612725951	0.835901148972502	0.195973675184589	0.803933701028063	0.707709377269877
0.0184767561135602	0.276775404909111	0.168713844329043	0.162118854426062	0.55237832363831	0.337215463075789	0.21265481615969	0.786800405858794	0.0357432491711103	0.367507467651692	0.298500306886645	0.0245945280951414	0.435895220643303	0.478295682600336	0.565967633898027	0.37104655606755	0.0133617693568764	0.671504485527278	0.627953606821743	0.862457824590739	0.52464559065401	0.0486747335967007	0.459938095083315	0.0203205530900718	0.17415755547547	0.0122526056253789	0.677186989169508	0.0913677788173045	0.460332309743259	0.390087444786444	0.11167318193698	0.0360827091891577	0.633935135096088	0.0423936882749494	0.168540143950034	0.927206339626537	0.442474978434192	0.0222875799030195	0.446627783383597	0.0545569484949852	0.305705406543031	0.00901429527667037	0.00508419308063901	0.487766340061748	0.58322922686958	0.195006059255862	0.61622538807665	0.0246629569766316	0.518156810516775	0.998368913825789
0.165135762425804	0.423786717269726	0.00628187187979364	0.132514361044995	0.638005634121399	0.642316238553464	0.0235312650955114	0.643158033065803	0.051018086807558	0.490414649960397	0.0926504884099822	0.0574316828705426	0.384808011436067	0.820671643432538	0.628597443440793	0.54152356269768	0.0555790559919153	0.815241471012906	0.397493128499415	0.842691280574346	0.582234311252323	0.00196720236192171	0.266067581869601	0.0320087800544851	0.16365034526308	0.0158594928294952	0.442504706772705	0.0574112298424794	0.25461084543599	0.278930195372554	0.0239128416514249	0.0427976808642263	0.586855095200504	0.127187527103034	0.153961554838917	0.657497757484415	0.297385681857639	0.0583581897108236	0.269293313948739	0.0656088239701838	0.597459660779004	0.11682296007199	0.0344493539266634	0.33978846304528	0.530468356419791	0.381756434081501	0.64418611765856	0.163235611920724	0.413225736188916	0.524752158012095
0.00196070660662187	0.486136191493889	0.288759333357758	0.201812603663414	0.537589679394641	0.350267786380629	0.0128232720728141	0.58261651247811	0.0393275059345759	0.691230357411978	0.018694000374143	0.0986459838097443	0.18174145900291	0.669679687977162	0.489900520534838	0.523992016359365	0.158653965287971	0.888639234118557	0.487640229917344	0.749970899855121	0.751050723011564	0.193320052033863	0.496094515774924	0.0493146829999654	0.187573692725665	0.000955182233237244	0.261511581262082	0.0217675220439583	0.548054814817291	0.166582540467161	0.109873860704099	0.0113015453590574	0.599094304996753	0.160634815136799	0.225646949535501	0.601284013768817	0.0420412282114254	0.242183014446354	0.672904981003411	0.0882017304679129	0.721948004479878	0.0448383494586389	0.0501503402537297	0.359072085825622	0.345299450214663	0.436305058053319	0.297443969145233	0.0733716323167588	0.571091203044791	0.325985664562433
0.0352999095973616	0.401447840479571	0.355071434206816	0.169019876372627	0.521045126322869	0.201177794888673	0.269860429853301	0.70783261768133	0.090184194675558	0.432679797567813	0.00765486160365711	0.0815104823057547	0.231170877472791	0.361010948823246	0.224869150275149	0.796651539968072	0.0145436209575011	0.852804946641543	0.729876128710719	0.752090531664156	0.991306765278491	0.117895855294249	0.736705190134757	0.0195536954810205	0.320075827374996	0.0294704692018147	0.318553788738791	0.146802278026115	0.182499512720521	0.0939430796448877	0.358873314347978	0.0785994684963202	0.637824147059973	0.00778182889954249	0.168875367332845	0.256867558125931	0.191303879906147	0.372519683064947	0.547795407034122	0.0372363145516481	0.918440547443017	0.0336943928081802	0.00358494526380092	0.191072394154525	0.269979681412559	0.00252405337462629	0.462918921839157	0.148002446986421	0.684815757952079	0.487487051091145
0.064056954771993	0.457738101961601	0.137345430023951	0.202817466712584	0.472515229378745	0.0963499365987788	0.168229231368649	0.912597713585524	0.100468426338711	0.42320572803398	0.0566341960010905	0.0779765927116074	0.218378943474847	0.448347221579603	0.164248026639586	0.981655895173584	0.0428800520529092	0.726752529979181	0.802670606363458	0.747628317368628	0.961868693540998	0.367707668719732	0.865304394675225	0.106304417914035	0.24269708078971	0.00171447759321697	0.177096191317765	0.297782466296935	0.354147934653582	0.0810748403353645	0.0526056022924595	0.0487849130040859	0.682008833531435	0.128215678491457	0.183381138828872	0.28881772985959	0.37452661041778	0.359913741076265	0.655261310609417	0.0767835502958043	0.581171001276843	0.150940259205296	0.0352666446716754	0.139683579943232	0.447813355607649	0.544013428273077	0.952039651447756	0.0569318208673952	0.793630451338927	0.368595188769718
0.0221723559151742	0.357593326440285	0.0378571865545205	0.16831988287577	0.177802809684856	0.370749766592391	0.030156946411818	0.803219091597874	0.0191654827133513	0.0569797509829323	0.185226238106767	0.0241215144849798	0.317684940049782	0.400425780887615	0.147245160971355	0.833902574725192	0.0295449146570428	0.405736982793891	0.787998503402567	0.77194865830252	0.758234205253385	0.397863028458938	0.613429672081681	0.080528658927244	0.0726073129107748	0.0608200877165699	0.120852036573602	0.0275381580740385	0.196321670093295	0.162597126455583	0.147191608791654	0.0425724021342509	0.360448107686221	0.0192843953797644	0.258732249959719	0.120785618817705	0.374357191191872	0.2785658396728	0.490400192676778	0.131391107474242	0.366510633756026	0.284139917934493	0.0638431356824454	0.149834306042076	0.640291688149253	0.609579773387507	0.793269979647752	0.0260057218356936	0.691226020011573	0.564069304249758
0.148235638875082	0.230038839131863	0.0153053615062722	0.170676124296848	0.0933227763167293	0.219525041991617	0.212031594164625	0.625758057875667	0.166925681467858	0.151751625145223	0.20129151128119	0.24056896339505	0.0030550366757657	0.640749604645793	0.0610724453397982	0.875055875146344	0.00558558277199367	0.419504314677562	0.701427902004306	0.742786591501041	0.999853960032972	0.251208971136244	0.922274998795575	0.0205046215388142	0.162344011402925	0.00781854502978396	0.157467872842731	0.123597358815442	0.0982423057906891	0.154009729838048	0.127452486690613	0.0403938111584178	0.328085129053361	0.1503962777794	0.205449281943762	0.0461253392608938	0.111930710246376	0.0620288648006173	0.176224076969884	0.0912541938284948	0.267914576208922	0.263749278630445	0.140000865563649	0.0895893881824595	0.576589133973037	0.469291285373292	0.776067283767002	0.160168687543707	0.448230882079469	0.657652523974446
0.02717838125269	0.381302933948404	0.194025248883898	0.131887071846065	0.379912685234607	0.0952199091925355	0.0738335927653977	0.535676952719904	0.0699862038616299	0.113514123267812	0.149144913820919	0.0624316750289864	0.267931665290094	0.806068931238896	0.400501596781827	0.993192432783786	0.0125865239149259	0.0686958939022852	0.969733973588972	0.908958366471695	0.9114997297029	0.366910349440835	0.997976034798928	0.0229030620955317	0.460977405470998	0.0799949980146905	0.310987275590948	0.21367180251354	0.0453387954519345	0.0455367778177503	0.182226666814856	0.00496824705308741	0.500794259756616	0.159923368405702	0.199152902894079	0.0466919959362097	0.170379023696597	0.0744080061203959	0.121409108091198	0.109860195037163	0.37995429344142	0.179788808054654	0.0831818854156179	0.00226897351900827	0.431684558645265	0.870992899129231	0.905412639530456	0.129421729093829	0.188948659715486	0.55181109017985
0.0606222661112229	0.362527338846196	0.0120159408805776	0.191710386049034	0.660076278511299	0.193019935430967	0.0750389666768891	0.271321830738913	0.143240293180767	0.0270099311982311	0.0291018147019868	0.110930408008288	0.270426349346831	0.972944678486317	0.56567051373704	0.769366239369563	0.0167064647794867	0.251097467723912	0.949690915769455	0.606092779373753	0.986621153204874	0.482001154177719	0.961700380805744	0.110394080661247	0.389543525949202	0.0327609776240378	0.264260378164121	0.204529851860643	0.062366434945662	0.116794274840696	0.0171959545831654	0.00303341323066102	0.582445804995139	0.207736436860047	0.174544818976498	0.286382503216302	0.248806618759842	0.0256718227786119	0.0650049866906592	0.158489310015001	0.348390464791126	0.239469124726088	0.049667311279631	0.0617183047182796	0.482740040178757	0.928729185823802	0.953008711860602	0.225242020509385	0.0856319361308731	0.521501275521318
0.0547561071361171	0.317217497866649	0.0415106997389479	0.193633946459993	0.663346968979711	0.094204813584993	0.116568948718177	0.176451772551972	0.129580964793832	0.204997774057103	0.0227263691031234	0.0318082757659946	0.226645213967122	0.746216594861159	0.868291858325137	0.75338389964437	0.0837763130652414	0.263563889769334	0.681952715209071	0.556146411163887	0.985599129960456	0.47870718589123	0.906216484561218	0.0226975619582437	0.590821841079633	0.0714447303341586	0.267606043454728	0.13734628448949	0.159242480320756	0.0907737323132875	0.0983545475475677	0.0757869643243773	0.583159517151972	0.04942793611517	0.105309868097228	0.338794554900618	0.399697260128075	0.188313177507912	0.222927931734711	0.0853981472815047	0.399915180093448	0.0284749505253791	0.0470615600218685	0.145182892130436	0.375828665720937	0.570961030023621	0.988017758598972	0.048843564846631	0.28266005062452	0.599592598716957
0.03619889386208	0.315132615888779	0.0481337535117487	0.204660623061077	0.573148988713765	0.395915799754063	0.109777482781762	0.346959692643671	0.126624338675775	0.137530737806501	0.0349163135452492	0.0188689798960472	0.169588855805341	0.759742344007507	0.728153018287735	0.799084725587389	0.235017760630889	0.0613629022896495	0.620352143942427	0.465735942824961	0.846647557721896	0.410906336650261	0.921559939442218	0.00998852944395709	0.018046276236879	0.0496372101035352	0.264159328950574	0.0281131150630329	0.337938130832212	0.173315474182638	0.0233032303769332	0.00239399802340538	0.579962761677704	0.125663846649206	0.189152671256555	0.486276287576885	0.277655793294416	0.18630823614281	0.382417044022935	0.127617029047136	0.266975620425185	0.135176762434383	0.150241579308252	0.0300723635436549	0.48044509574943	0.72720702587532	0.897093288901544	0.15916492734399	0.291518637714287	0.476454498381528
0.018579348176258	0.213095440700091	0.297694579894396	0.127163504931772	0.195034181919786	0.417622261516551	0.22228435980131	0.522046966252304	0.113690129419653	0.00397218598133573	0.0961900340607845	0.0671512080590505	0.191923581541512	0.838914007601454	0.641720243643959	0.605211810817545	0.0278775879677727	0.147068508572744	0.857414691727559	0.327916002520548	0.477282510708643	0.0693505505730026	0.681757983815166	0.0153242673173575	0.046648142842224	0.0351428242145807	0.234782666781404	0.249438464940859	0.0620632608724518	0.161107514611386	0.0827407039427232	0.0905356322815987	0.206904486871036	0.0707799906469932	0.125061821506367	0.46286495896143	0.0528284930598666	0.0712117218231926	0.458414204682805	0.110042732917332	0.152023333036877	0.0427013860356019	0.263682166449931	0.113022763051515	0.468215062764438	0.814197244199746	0.964217702522002	0.0493312242035125	0.0553292308255588	0.737997822848869
0.0155360240246353	0.302490566150817	0.177638329401103	0.14725645802184	0.265742593194783	0.498671709963489	0.10680204210573	0.824813432359294	0.0692801920370252	0.271158986727548	0.114651624264581	0.0467128218760078	0.0162167644952656	0.919104105886603	0.763584929898485	0.757851449343748	0.26452229291503	0.0715350578686622	0.948203305213213	0.669099385239505	0.574276718674116	0.0162714060733994	0.781569237992907	0.0383853710676553	0.0544961198173551	0.011504917632037	0.270726038113709	0.140590363268658	0.139069666913161	0.241640848721571	0.0905959148044427	0.0600370144834749	0.300144102265212	0.0241210409027304	0.171536738656384	0.415277189535397	0.0954800791543922	0.226251459065792	0.346661193082903	0.145221399462321	0.143603479392843	0.0234355848244886	0.26228407294378	0.0669853981378081	0.61994681223996	0.833560105272729	0.940585855501152	0.0133043399894716	0.103677252174921	0.472841836377614
0.0182023266835279	0.0888058701061909	0.000909128163961596	0.14230979815771	0.162894551369697	0.176231349450094	0.0052262500111858	0.64023872170267	0.00344052620225734	0.277408323695376	0.254501398783427	0.106712563782813	0.107661660644295	0.975111054660381	0.584062603361839	0.635692450112783	0.0767931008491803	0.16463550015329	0.94891717164858	0.753389911276675	0.466781472308714	0.0618517126552328	0.474688764604944	0.0540483407120844	0.46212878212468	0.0471108410402813	0.236983574620634	0.207743616421923	0.353354135870137	0.300495240024875	0.0917197418751754	0.0441922663268893	0.218291186399424	0.135780331374355	0.154294106936124	0.642589079171775	0.242941588814864	0.458195377209452	0.237503640437809	0.162325254470067	0.186468900681682	0.115130034786039	0.0365584473897503	0.0909634655635732	0.644883982100806	0.734285317336278	0.312152844946051	0.130418075922983	0.241617321266457	0.794659868734579
0.0406522993609367	0.187931342410968	0.0653702930881948	0.116745030449842	0.278470477461782	0.0652036892641868	0.272477421014185	0.556255859044845	0.0412049325685469	0.142993758194077	0.112360339171856	0.226236044020574	0.0183257270570881	0.967696210018642	0.72382954023209	0.759488965098031	0.0108223154840733	0.129867658404197	0.740432253377707	0.638009187956281	0.719488031597029	0.0432240974813667	0.575870180678917	0.0154754482765596	0.473697507670914	0.0800382293815364	0.456198222811579	0.159464270708725	0.319759139726589	0.193827358428598	0.0388498616639873	0.00658900532165185	0.445912429864665	0.273633507903231	0.163416073035509	0.370788082203296	0.192798776847479	0.276007987418634	0.382754028390691	0.165645271308775	0.0355626464978391	0.0446479609469995	0.0778530975023384	0.099342960958257	0.949640156522323	0.839770422397532	0.274546663753643	0.127071128688692	0.277823318021559	0.934576735075554
0.00201345878239642	0.28766304381321	0.0996855157738808	0.162682280937799	0.376804077777185	0.146561170958358	0.296564006540096	0.518838529942775	0.0511129500525252	0.429268759832667	0.0861713974633042	0.148291336944417	0.0367771839366834	0.855754355215014	0.52160872547649	0.551139252848474	0.0973435320882743	0.303097087678582	0.695405383700955	0.655190304040118	0.818755156870903	0.147068209131955	0.639852156059179	0.104240808287149	0.533151544871877	0.0166739718607996	0.607821853250022	0.0372481028724261	0.265150273000846	0.110139787632532	0.184028643399821	0.00644024194735815	0.531501707513936	0.0780402082439925	0.156535308696353	0.300846486988037	0.163024018489455	0.319228319036526	0.825036261596169	0.0834777857482952	0.3747580019139	0.241988179740811	0.0366583893750004	0.130054676427565	0.835926134471093	0.671889378809149	0.171737337133203	0.11771777069397	0.117127738005111	0.593526981401508
0.0618390379661991	0.25224527910443	0.136775071361977	0.182457351464845	0.274569205028863	0.291834059661392	0.148858297359876	0.590772348301058	0.0323777097811791	0.890270701675613	0.0322814210103889	0.0941154682144223	0.160546523680382	0.716273803164655	0.331306412246687	0.557324529755271	0.051681159388582	0.785781523613174	0.864585842415458	0.586505626345519	0.833573258252115	0.137769385580366	0.382381552797886	0.0293601210970864	0.309457889434734	0.0227008030740127	0.282889321477251	0.0844185969384499	0.245651560625206	0.0750220884576377	0.45318777955354	0.0828407595998383	0.466654452737612	0.260442030740843	0.103920695367616	0.134748657319061	0.141480004527394	0.150734087814994	0.326644217088563	0.163343830616912	0.417912961618074	0.078112968680424	0.0193170397788225	0.274415729635342	0.858403602996929	0.81791233862323	0.102130990594608	0.047230390719296	0.321990581120665	0.962740799220667
0.0428690115328875	0.0690678919528544	0.16234298583748	0.17711467891802	0.329075218907384	0.1797294100545	0.284237390356071	0.213846910315765	0.0546288730599698	0.558469508612258	0.0448186539867234	0.0676095327555049	0.172219830356836	0.881896621091882	0.601169407541518	0.728311835981191	0.0163232606738706	0.775669638128747	0.671959193095724	0.680799260058901	0.860669334668465	0.148692489699949	0.491313248674497	0.0145101192330604	0.208222026018884	0.0648387381908688	0.18830412012627	0.186605109703066	0.166497557165428	0.142939039513235	0.452635156519463	0.0965875242057241	0.514837070130239	0.0441843934052141	0.111703133258007	0.411149199113137	0.101159867851438	0.0597241237186158	0.378634452806394	0.119835214577826	0.347238000103949	0.3256284387048	0.0546248524475675	0.402226653315611	0.413817337684288	0.595929745680218	0.319693865057645	0.00908162557007777	0.40632527683545	0.689295155315452
0.0477514806089561	0.006715902250552	0.0855579857036044	0.202532187406702	0.185701185993188	0.00839096446538779	0.315187055041049	0.210106067181819	0.0896505528848981	0.240739457027695	0.071929106952456	0.137681580147362	0.0158043496557621	0.967464680127868	0.676005603808647	0.841400784820288	0.00126685663910964	0.774267119908244	0.887535644483678	0.766325881761974	0.609938528845355	0.0481809244173099	0.584386042661944	0.0668380911411578	0.291403530332557	0.0324850150366203	0.0664967858591608	0.435105199415614	0.570960596094942	0.212196592850335	0.261908247498897	0.0720365335622882	0.365282853536739	0.0751176518256492	0.129913244916779	0.414404638602643	0.316210225351262	0.150157416934453	0.523013253330391	0.103225978824531	0.421596879476654	0.0961076247774013	0.0506401808662298	0.268856376990946	0.536756692999458	0.639700661766512	0.404153743609278	0.061512046788446	0.443175175195609	0.89989725706962
0.0410691989288553	0.026252111671104	0.0967874462296269	0.226534144091498	0.212323625372211	0.262974644472626	0.118427556129824	0.211550644240223	0.0583064878267609	0.00736055077484134	0.113686561492616	0.0313477725712613	0.22407677065228	0.938465091674873	0.498749818947895	0.65547846137163	0.00156219339522062	0.71110668097124	0.718630492829725	0.618012855183071	0.47391759578017	0.405330213389199	0.442554257246282	0.0239310914603755	0.2404127949151	0.0480862523011627	0.0208631312029924	0.226768626743672	0.393158225534901	0.132958717614404	0.289805200233326	0.0665706451598488	0.294538141327696	0.0429724697896845	0.131503187635848	0.0204803690041558	0.0991724671780754	0.0540704153790153	0.525405322336084	0.0769311480898005	0.491548189167615	0.0238342362190458	0.0695799411818077	0.1826232601821	0.561480170898911	0.349976901936613	0.689566075028798	0.0851396600996124	0.257066641137799	0.934756459539266
0.0640217509804968	0.126951126280644	0.219327979108124	0.181504481478338	0.59713175715885	0.0071935375469164	0.357998460994414	0.100930811715467	0.123368925156479	0.123049607076073	0.267827997121693	0.099059122171641	0.0666305436174857	0.865944219336372	0.0936061329381571	0.424155702085158	0.0497779683566294	0.956724891691394	0.695163001687846	0.989409834242851	0.704594462826132	0.059115677983585	0.59570413893488	0.0205407077402133	0.610608222964743	0.00767239179543667	0.305956816360827	0.261399715778184	0.109737200588342	0.368796026635729	0.149989531477352	0.0735687305114151	0.377198909588929	0.231129355593323	0.179950019090319	0.413072700905841	0.177636984708667	0.0439157596413935	0.200282605066083	0.0677495071803883	0.607592784236205	0.00132258014514476	0.114493711736352	0.261152003157263	0.735449944644808	0.226278815377988	0.780117055534292	0.0730029875505014	0.469589937678505	0.836634409835085
0.121606637630072	0.017030163616877	0.0407884330592858	0.215045011701559	0.346025004914077	0.0198920298060402	0.184946980189337	0.113268950100208	0.0968314131624462	0.599296327016938	0.164239569694671	0.146471136535012	0.0152247205419552	0.884617282859866	0.166159247109417	0.505474190046526	0.093593417565455	0.800515923668715	0.567231748763206	0.882499257382264	0.743486013140568	0.274650692999492	0.614185427427446	0.0152028099981335	0.499068595029776	0.0197264275064583	0.259089984920952	0.153136437055992	0.0896034683647594	0.291737845487575	0.193757549511232	0.00392879640188153	0.338133283841616	0.247662183246011	0.190641971356266	0.0367164228254051	0.0912206886171434	0.104452043717061	0.1938796658235	0.119154362200412	0.491229601961438	0.173833266545703	0.0822185841185587	0.0703883140252989	0.803963843670609	0.49689602276695	0.91731414159504	0.124326313994178	0.714727353043736	0.932220797026364
0.0301038163095909	0.269668464490321	0.0326137331603823	0.313475040147791	0.469557597113789	0.279513770019193	0.340204549597161	0.213505859688119	0.103245342380478	0.819327523608703	0.124530985043592	0.028701947519714	0.209584665059188	0.740160325201754	0.464257066870094	0.474011034661942	0.0491318347740971	0.839038154825839	0.756584812732999	0.551176885936699	0.395138906253308	0.553571185580874	0.714247139458039	0.000427544700626281	0.403164037139589	0.0319223029892519	0.525555982464473	0.227917013964624	0.0727776183859761	0.547990214234413	0.0309623737408991	0.00877090887289011	0.240015501391208	0.272480729536161	0.176449907709261	0.0909629295305742	0.104472435406104	0.0700758730816873	0.103661523929602	0.0387217321695343	0.911123635603312	0.0319708908490792	0.0557380200271905	0.0799217279055923	0.615103873639897	0.243044083216335	0.783064300134206	0.0996811378843097	0.74287228212746	0.476572441320024
0.0229310636453552	0.0871180033290492	0.108984026213707	0.233281351810186	0.0545413839264922	0.306392516281653	0.108888702095361	0.261654850511654	0.0408522484189672	0.631896336911808	0.00715374000436888	0.167103739451838	0.129700815681397	0.991984922558875	0.324932691068433	0.74687669866212	0.0463243191699802	0.875835598280275	0.664572858120183	0.752601571273932	0.839260825435696	0.379583906104565	0.687804999398924	0.0187511710204251	0.034936559000929	0.108851299644912	0.338328045017225	0.09646985430092	0.0895082036663004	0.491270395876027	0.102437060003599	0.00476566645412843	0.00354906800416327	0.113873092674412	0.214789144308043	0.345484178129319	0.0952001904615919	0.259482161558636	0.19640372023769	0.0445579665931528	0.718894572935412	0.173761692496438	0.0104559332312831	0.0778170864198936	0.739892564708703	0.275075239019299	0.639912306262606	0.190131712072173	0.696687526634421	0.714307676178107
0.0279970773588035	0.274544948259391	0.00235970230988006	0.291142744109419	0.15977348228366	0.420865614402497	0.631542656760452	0.0400553923288592	0.134670673571887	0.660575013642759	0.145568670870501	0.0354517066250113	0.0779437097908964	0.532539018445486	0.0602844582180452	0.761762966266802	0.056184569976736	0.859301079486406	0.757690636981699	0.371424895454121	0.845993400945342	0.549188678621225	0.633147616967634	0.00727066547816271	0.201282112267756	0.0337856609543277	0.667840416683124	0.0146208119051997	0.0724986983504085	0.275834750965299	0.368697004326348	0.056593671683036	0.157980243929988	0.0208521810413556	0.279996421276541	0.404698325664204	0.0842492202151666	0.621242195541712	0.45886418793435	0.137978512452969	0.837502812062385	0.031665148014704	0.0128411311072033	0.101683840130069	0.365221899032634	0.218903729647633	0.87154122741877	0.0340267302075111	0.996917101510094	0.566737531802127
0.169913286480119	0.123906245886199	0.0158705375568649	0.205206785563552	0.0403875316648331	0.246332389107667	0.717678728736013	0.106574504568158	0.141187943712946	0.653938654574069	0.0294143920473311	0.0686313253837632	0.0139564480065751	0.340043047865683	0.117453656399444	0.793893740232056	0.0117146134185596	0.427859709696417	0.922148779403692	0.808488199622795	0.497937604236228	0.281703270875543	0.920959340547997	0.0620004887094274	0.227298485556578	0.0142410277051171	0.610220650546274	0.183769904749585	0.019149489440307	0.0335748040710947	0.313193936096011	0.0581183340526305	0.0353419755052953	0.0620705833124271	0.18606236974178	0.509430308876304	0.0202220958860209	0.647606346758001	0.182622825161202	0.0334380190267429	0.933312274981164	0.08534887194949	0.111219107858514	0.170317119605333	0.365002852229468	0.289798224220136	0.989853069595874	0.012369566101127	0.854299933750114	0.629644180821823
0.00170813940750285	0.166213743461737	0.115070167637239	0.200452930976271	0.0339532152301773	0.0643903457784173	0.774469513794713	0.397912723198677	0.00575159106414775	0.443462018136634	0.112915071335378	0.0352951462050764	0.0531288381757297	0.727574642809633	0.0780663146230506	0.661935765801534	0.00745292040189538	0.34067748593335	0.962415483106451	0.785016494943864	0.608037827257757	0.349026709661301	0.67412535826279	0.00666975870964035	0.105243357887645	0.0903925948511402	0.605807964776286	0.115309829075836	0.196870627340086	0.0420380063885196	0.523190986522366	0.0789969519290938	0.0571096318999409	0.134729686198745	0.18963055148804	0.375698470474203	0.10299787857575	0.603704021742942	0.140286970939011	0.119638752702544	0.790754377256	0.119693589234813	0.0616452479967346	0.109777426565036	0.400771302410054	0.341596818136973	0.833636823363525	0.0815797419344939	0.725049561520334	0.57074012879322
0.0231138848255227	0.360379447976917	0.00942010720137768	0.192973797596047	0.122577971361739	0.0391444367784087	0.900826155030931	0.43759450533365	0.064568054395965	0.528451905980195	0.100234729972868	0.0133094687991728	0.0176828761313448	0.305599892671457	0.257160936837426	0.814619275701795	0.0218096352017683	0.109472425017827	0.663013049624708	0.665289111300706	0.348437601786642	0.101705509318422	0.732635026370295	0.0953100669614964	0.414346687587247	0.0130743493846442	0.863932512867608	0.216568394106538	0.103407238665455	0.0814067215984739	0.477327770056889	0.00846886631481472	0.177209006918413	0.140267459790062	0.0934233717079382	0.296749852816996	0.336583157005173	0.591298513065123	0.18037813788099	0.0060683805556958	0.742652699155482	0.186788691365591	0.0540158196888334	0.107322795845358	0.442132194469482	0.546792244703665	0.926093525062214	0.014118104437462	0.202778085517936	0.857030378640061
0.0356724894589946	0.177298134580848	0.163193800497635	0.180458172935378	0.0229492539634078	0.0364602636506863	0.623634850963443	0.324477581154721	0.0742235135754589	0.83716698332696	0.0651970511362362	0.0268939001423964	0.0926313519708686	0.202998800096577	0.395706240145206	0.974567992978956	0.090451889207748	0.089624546266357	0.48590215626347	0.840562298705987	0.438283675943428	0.0793903062525462	0.964771245704693	0.0649709469565891	0.22859891979036	0.0189667759245729	0.905495629750427	0.198534616743334	0.512481897245508	0.0397124262185106	0.382110301377041	0.0330975164299471	0.103907406919957	0.291045256255728	0.155676735757142	0.309363996300729	0.426103650832414	0.360877869908884	0.129619688617983	0.0419945781366359	0.819334756839587	0.195113635718937	0.0595978764421521	0.172126402478961	0.244608854919244	0.471368322541347	0.814646797808474	0.0328130057317363	0.288287367924963	0.906561034252386
0.0584193127559545	0.0422731886452299	0.0423454416567346	0.149463394134238	0.0481399951457535	0.143543912795264	0.395308091282987	0.288011124174986	0.0729278178281472	0.670108607230609	0.149057088104433	0.156409578055471	0.0618278243288664	0.0746877414479093	0.173436952595711	0.892958082076839	0.00259649204130508	0.153927066149287	0.950625129880921	0.768503551393022	0.680423289392389	0.180156605333027	0.839445642381841	0.140011146246935	0.655712935974643	0.0233417587243611	0.81075415176117	0.0258082837085998	0.582971736330936	0.0347924408991131	0.0435716695610119	0.00403931366155411	0.317025540156007	0.289273384767145	0.214052733481282	0.491775447208308	0.4934663765762	0.327556844503541	0.402564080636634	0.0784845904338595	0.601187616772788	0.186470591218173	0.00365727066838784	0.257461578945296	0.289040178585692	0.014623766340004	0.989734250870965	0.00166271787238889	0.385639461068899	0.922541079417357
0.0135901763598572	0.242475518905601	0.0117102505264111	0.184319884388075	0.0337702958201292	0.176696244620095	0.285516729157291	0.148202035177235	0.0065076286335481	0.55180284198744	0.0247899861724784	0.0182008296370383	0.0299480332362806	0.181819155520472	0.237190159581029	0.86588745647669	0.157570310785966	0.0283578499656646	0.777401809346973	0.670737129908813	0.2542818853662	0.237294744433165	0.651054926869817	0.0623209805879117	0.726404901526819	0.0917424825311346	0.716401471669167	0.0354755716751168	0.312340359738759	0.240963888502663	0.0682613087534036	0.0455214702973202	0.0299705667921529	0.0797203270709961	0.242524372339784	0.477281125956909	0.42796120855329	0.218472349399137	0.202423309265075	0.056768014006656	0.523266925566978	0.0126189158452527	0.00802439014837543	0.201282703249238	0.486068133662399	0.181622092373766	0.953030185812552	0.170751490537469	0.265282162907966	0.907165250685771
0.128445886309781	0.339158024184283	0.00170724553400045	0.15723639449481	0.683855593885353	0.130974903245606	0.0453774532072931	0.126424529973293	0.0606257377378529	0.673015479309774	0.0377720328750775	0.0159219316340814	0.280035234568728	0.540974749937231	0.162340239962004	0.903403225045816	0.159643978147074	0.0507025192660874	0.885164923065693	0.613171079945372	0.3218925567261	0.186311599789499	0.514903500999732	0.0379000556410439	0.662183737946607	0.0154807142977994	0.716860125314993	0.25805614762213	0.365020026859732	0.108875688242695	0.0270665774790803	0.0413457141368266	0.160963226455308	0.148283880267445	0.200793126713126	0.433635477280799	0.284075768717242	0.0307617231230397	0.423815181617626	0.0232933377804391	0.296350187602591	0.11536424466725	0.0172329938234729	0.281225567228271	0.410867179616081	0.0694911722553912	0.680869705348867	0.0419497328905872	0.410271136872267	0.978477967760725
0.0361797180134277	0.33654713487087	0.00160199327980586	0.232286502636891	0.527387197114192	0.0954052598084219	0.183616837424445	0.351732175839262	0.0195189608617896	0.574688317460017	0.00579960688058085	0.0158414152554621	0.383304312966073	0.598325804994882	0.133590509124472	0.945066915100264	0.00629208806888952	0.0625074424416626	0.720974713760287	0.353922865744103	0.117543827437185	0.423558069420741	0.51479942417651	0.00820028404999428	0.242093955161277	0.0583291144226743	0.44148334753825	0.356285618308919	0.478493281596709	0.207124503360648	0.12326373396231	0.0647121502972387	0.333893480027309	0.0754779895352558	0.2451607952521	0.734668835576136	0.0732696162506205	0.228027019665352	0.473129920127147	0.0778186731634017	0.242358155981411	0.0327432026860965	0.0135685435827428	0.236881924666236	0.59417239168271	0.0446420137862433	0.528973242920262	0.0191158673607852	0.270111434687056	0.906212874811854
0.030445700124062	0.192758174955955	0.157709490760112	0.198414142720112	0.594351720190985	0.0324787202706345	0.0194860713346379	0.0575005548972835	0.0635428490889833	0.580052475163963	0.0205296879148794	0.0917936197550235	0.402932306163538	0.877670525861843	0.20849600369308	0.941640570699818	0.0351114433791714	0.0109100512531029	0.924010780191006	0.506756192161856	0.00525623799148312	0.0651561786100981	0.606840292662798	0.0324456666021344	0.21962689341467	0.00844762083707679	0.648633914917012	0.546318318256189	0.337691361478782	0.395917664385368	0.140190223767044	0.0149626766975211	0.454946381585877	0.021264692692448	0.175170518302242	0.73672636031336	0.0302783122923865	0.292465883664381	0.371421121145965	0.0160823095761496	0.19776369528561	0.0854751596288702	0.0237009063425352	0.263600600791322	0.62571489754192	0.220582900850492	0.792351267558918	0.014493654909822	0.056585196773491	0.944116785985382
0.026680289757321	0.142637913193462	0.113650130767288	0.226682207295053	0.321512211817991	0.066741688656789	0.239569505167807	0.44754865117197	0.11391064568019	0.49691664382421	0.0084412108592933	0.0193799288920542	0.251063406635048	0.53510838081269	0.557212605663236	0.623761528018961	0.0390697512970925	0.0911212901493826	0.698937415871706	0.556363734266774	0.219797982301669	0.031432441808963	0.990169706491489	0.0119622444897408	0.67217801957244	0.0362120213988613	0.765428499765934	0.367929059384851	0.408786132593718	0.407250902438973	0.269837571006446	0.0788038552128605	0.239138540948636	0.0774887737589654	0.182439068407598	0.237206019535646	0.291226339713358	0.0543394986602233	0.273151805739261	0.0571935996002827	0.11565433050617	0.0301054968903799	0.0908968131450797	0.166975997979978	0.410406597888991	0.284680969011219	0.94633813603248	0.0373368570864368	0.270933972876424	0.341189102701455
0.0249336866901895	0.05711668505468	0.059664646457374	0.252969091127467	0.277224859660246	0.396204306091008	0.215691265868185	0.252104935426656	0.151841053346063	0.343721278304165	0.00235517872654137	0.15361784278308	0.100755107881814	0.718032695090457	0.5987611323156	0.778295741514302	0.029997927779014	0.151303988461106	0.465821918755777	0.410948422725766	0.279021299784535	0.0821249002099682	0.984826337328212	0.0220525144097189	0.728201144031987	0.0282750978288829	0.767261441508087	0.188385283439908	0.130856937797499	0.579042880000595	0.156515051329242	0.007201381691832	0.54794803287239	0.199295654809409	0.177678844804958	0.117584465681077	0.302137776184642	0.0197918371100141	0.256400957477824	0.148127428692171	0.0197961351141832	0.046031609785557	0.08898182855362	0.250579948186256	0.488727659034219	0.688458390478555	0.963215832505722	0.0127556221465938	0.197359942632245	0.152578965602641
0.0301955156999992	0.157398977789133	0.0772415444678097	0.25342372790519	0.453003961749977	0.511110397985013	0.384778170380104	0.255677931527244	0.213267147101839	0.319010685291955	0.0854109893546359	0.0629793155109265	0.146338346245397	0.651394133153454	0.762449404456233	0.851316103513651	0.0195798182676816	0.251602613607044	0.455852418143576	0.177675087244221	0.251919620686444	0.0895522947315011	0.953378757953793	0.0125463891496525	0.801172003145832	0.00016601436020984	0.814496912427878	0.305121141102015	0.199370423892531	0.554817595363652	0.0106783288646798	0.0166771491345083	0.424103003597595	0.0054889568584965	0.226113236397741	0.0439720729165734	0.262651087510803	0.0895489572104528	0.162207401892223	0.154031731897926	0.0555056755667846	0.209142704924657	0.036965205213176	0.273990987785393	0.213911268394708	0.776145965607508	0.824338010965028	0.0481015088062954	0.260036111021973	0.0951834677750161
0.0116773202952341	0.108143146460412	0.102677079873544	0.265319805559245	0.349682981143424	0.416202339052451	0.402023079636157	0.369221017326547	0.124049367987358	0.446482709269172	0.0259180395066863	0.0246759683255576	0.0463703470377363	0.578522339932616	0.716277689670042	0.72106783495236	0.165322576434929	0.258319694417428	0.512783450692616	0.489629795632039	0.174391849967861	0.0951175682003814	0.882685915122713	0.0210414751366333	0.603125462025797	0.0018767739163286	0.809842172717647	0.17182349047133	0.170646828424267	0.479856141556407	0.238634012309503	0.0149883673635847	0.54568928937812	0.0659388742586925	0.200250752514431	0.249548851128557	0.274056648114655	0.33373084308369	0.0442824391971362	0.119047045988722	0.00469357247853343	0.00974703160438713	0.00893248656925568	0.295296932581966	0.187186640116288	0.597492529836272	0.840734392240372	0.00857373099969894	0.141274537446141	0.126644262912975
0.0242522422466942	0.286463236838563	0.00244457026464114	0.256428331334551	0.411284912368893	0.07333832636348	0.586689448010027	0.379160135397601	0.0945471716651888	0.431974524867044	0.02645409275473	0.0962284097111037	0.0303446508076048	0.845904021553922	0.590336958484508	0.888833405041105	0.0124724257171751	0.41232220041751	0.522712246220569	0.473753130320785	0.2576008130216	0.155875505064776	0.687852149743858	0.0091610930466301	0.597728728335911	0.0415814647593946	0.628759708344748	0.404281535780428	0.179151188286789	0.443779339859819	0.205374392404362	0.0494415148150956	0.738878494529251	0.148934717376534	0.129256636838582	0.619543106626779	0.278623486341864	0.220328911585782	0.0462985831762536	0.102315308876476	2.45419430000605e-05	0.0279009997101107	0.0175695519107796	0.424183534727965	0.495859417305168	0.852675025319152	0.723709428408568	0.0272271094424973	0.146495623714533	0.13587891294423
0.0368659499068866	0.576887718661181	0.0250036127761922	0.241046206267257	0.506409186842546	0.0298085302460646	0.500390613857306	0.266169181943135	0.169209229706293	0.482219638951661	0.102082345850013	0.0355302514929854	0.0698228201109929	0.787671283556325	0.355971140651573	0.931372038619334	0.00687833603685888	0.532810685065177	0.532447641686649	0.359653948010864	0.262204675098797	0.0218780276981781	0.702292750222621	0.00205594879448011	0.828630553267098	0.018878803292169	0.502090045245905	0.615392676458692	0.191546537920865	0.528200899522446	0.0612087123404072	0.00523015129748915	0.755705286460659	0.294412081528071	0.124370959356685	0.747529692090374	0.347697036074104	0.0890871682095007	0.156601437752938	0.0621732803079109	0.0423011403049929	0.0111855139485872	0.00765493057324163	0.39707466949609	0.546901486902574	0.632944737937822	0.703143949717643	0.100188666038646	0.226536364632656	0.14371998884512
0.0132043598297015	0.512261672738192	0.0348569629198748	0.278990819089593	0.53059142855493	0.164986475827884	0.337113897600203	0.389411999094264	0.102704141809107	0.639624543631683	0.0765839680402159	0.0270201873507868	0.069762412196038	0.86607198282885	0.345441503351247	0.746085169661008	0.0532110571078027	0.529275099746795	0.56280533161892	0.353498261110128	0.133968870666816	0.240334447620242	0.586684024303328	0.000423421703589943	0.964101599563754	0.0121884068856006	0.467497147047551	0.430270391412747	0.494300625976957	0.386592255128718	0.0589980121955375	0.011146711588885	0.67342045440657	0.171448291828839	0.159244407785474	0.627545277865036	0.302139773226915	0.122048360252368	0.242690502722776	0.0131404531532388	0.176301981365119	0.0574926423703542	0.0955010276677974	0.315830263405978	0.638093230469768	0.6770208942427	0.803923184134339	0.041372709703779	0.166215696485236	0.34626260425209
0.0141459173873038	0.413756711350303	0.0204336219747922	0.253134195130991	0.699259606000774	0.107208257611163	0.130795512638874	0.365242027933079	0.0708444985317812	0.717851128208217	0.0501863032917702	0.0293691953375905	0.133263858237304	0.850879170204199	0.624525703934253	0.758050710784767	0.162819860662426	0.56522277155957	0.715108395014031	0.385386396539939	0.45119981318754	0.336040520454265	0.485224192529342	0.0480600939208042	0.775672426668535	0.00773741676394651	0.485966540468326	0.327760204613137	0.186640128685553	0.3697106828817	0.00937662429982833	0.0371141851538741	0.769864557403465	0.00324448871015691	0.170283903073761	0.63953951876789	0.234732494379164	0.0732709258012749	0.393395145103028	0.0342287341324204	0.225653349193616	0.0536803620370681	0.00988947737846686	0.425112875626369	0.407506125465163	0.716822495763756	0.887382870278679	0.0451936394612331	0.334442081526375	0.461389439303528
0.0311653205348431	0.404669993698396	0.0150203788944216	0.232270166379429	0.757241533662515	0.333377726272896	0.231480340777216	0.460436026662149	0.0863685925606904	0.786017556890983	0.135962759354266	0.047694745480641	0.211403424798554	0.836220119930898	0.529565553438729	0.874804271924736	0.10412539287755	0.604236677228679	0.990759513123936	0.391031370318412	0.547502420915486	0.18586417016519	0.445518200713034	0.0138424429135866	0.520223430221505	0.000337507700080286	0.565074865742539	0.320369959195962	0.348491434296284	0.398820870767114	0.0778677802320001	0.0067987523597903	0.873838136730239	0.0244027207922425	0.218007903001547	0.969875831949765	0.285228370868747	0.107750541726786	0.36587207968531	0.0264245262166092	0.53070983998148	0.0803381972624802	0.0868581024079339	0.300653061057482	0.601866323396607	0.697076795102311	0.987013520216393	0.0471593395700918	0.224134721658887	0.5056848657631
0.00627445338300498	0.494384407631438	0.108364153176895	0.137055358197385	0.749469645272103	0.0737500736418593	0.142203195643539	0.499845253621641	0.0302573471636684	0.768896141065257	0.189612333612649	0.06638494688811	0.147581515354672	0.898147613854141	0.750287893400688	0.495026295800892	0.10506337753297	0.671133405445448	0.78319431378975	0.73997383717264	0.878493149159924	0.0667534302909499	0.349946313781146	0.0879455437676369	0.824816548164321	0.0093340142003707	0.409646761937213	0.173177129406084	0.341235593459856	0.156188817205936	0.0527077125066502	0.0142069564786358	0.972337042932618	0.0836848242698495	0.183135202706899	0.816388386396455	0.200358452982321	0.0657111445164561	0.617012681561793	0.00391554232710437	0.862719794006446	0.00659149888295194	0.0786127226458453	0.315806824941074	0.685197096928641	0.847173599234704	0.92682322049036	0.0563319080372392	0.223721636871862	0.622057465542752
0.143315847291156	0.4146081199733	0.12897469600812	0.133461228751336	0.634331357583377	0.156328587674717	0.0139589739028416	0.585893875414655	0.0660849807813059	0.89095737051034	0.065061798694245	0.0815072491589043	0.329933800687496	0.941906162325702	0.4897658581468	0.544693587432341	0.0193046954498004	0.651745846934711	0.838420444885862	0.921107741748363	0.850003262710438	0.00433827569683071	0.546654668496729	0.00511412696139754	0.647659626657618	0.00825759538485947	0.545233482541145	0.232949160796204	0.157580861886267	0.069596678005211	0.409678771988396	0.0553400794908349	0.815009986779715	0.0144210207251637	0.172888778917497	0.857862145028552	0.123417172522652	0.0696229781482859	0.728943731899379	0.0408869388887519	0.916965127684682	0.0392331201507421	0.196286568716938	0.219198635238696	0.502447222902018	0.932184008510879	0.664065588382445	0.0418731792837146	0.326058641348004	0.965362646768969
0.113358652193349	0.513230386667033	0.139245009739428	0.102952112108814	0.693050067194148	0.244671903368319	0.141027860310308	0.465937638193157	0.0154327317662153	0.944968876874893	0.0554583868075165	0.003998114611532	0.434560085979839	0.880805220007184	0.546065717928129	0.570228180284305	0.0593265925279552	0.777961767088126	0.539517081746491	0.644164454000848	0.83866964087611	0.118454457014307	0.163099785916088	0.0197028323131429	0.346709462603088	0.0433439591500487	0.748561808917694	0.16029507759716	0.355803348780734	0.00955289175667379	0.102660668455923	0.0250176484965614	0.863321614231035	0.0378229529372161	0.180202744439027	0.92948374927648	0.231228454784473	0.440416040804841	0.951823257399688	0.0650420528489772	0.78764848951738	0.027654847646265	0.0537414724236689	0.277497701317586	0.602686264783091	0.927030891159396	0.515214419505463	0.0353820268003539	0.286368421499679	0.697024894749774
0.0224102739899169	0.689550374696284	0.135204777112117	0.141159609097263	0.791853362551757	0.281891377832204	0.452004503036633	0.615149804471524	0.0241534853469084	0.712434817761497	0.190442569777199	0.117189687685574	0.240794086444735	0.835454670722371	0.66718893925466	0.659200369346721	0.0335282665062772	0.652439259512854	0.717685627664072	0.583955239810283	0.928717015644497	0.302906659524891	0.244861210606209	0.0340301934153886	0.358067938942295	0.0117002896762754	0.812409774903767	0.0258813801090781	0.0819400478719804	0.0618089221077222	0.0693093995799784	0.0422011731155011	0.736146437255348	0.120171233850458	0.110620264700251	0.968511146241061	0.036991082401405	0.287340324799527	0.990829196631246	0.0708817674959786	0.624040270214429	0.0234661721629473	0.0173816893048085	0.363659103006615	0.661592309816814	0.692340063718516	0.353681597599245	0.028319090830114	0.17274738698662	0.740705029295532
0.0513718548339737	0.719004214122281	0.0330171155490788	0.109657336963783	0.837783738622141	0.402026071350146	0.312287269372718	0.844389051974162	0.0382463392647799	0.559078796570136	0.173204615506129	0.0600880382620475	0.363226089418432	0.994589104999365	0.656992735409295	0.796596435368453	0.0380233158988554	0.487867365170256	0.756596383517607	0.298417361581989	0.954466928029182	0.160016053688473	0.112122349602979	0.038301343642028	0.482416351632752	0.00754643755947985	0.977230712077034	0.122199219239712	0.115485803347682	0.0505838841124743	0.0956136957833609	0.071386182856067	0.520275286671434	0.236806402590844	0.113228947950528	0.837174453633961	0.163002029553359	0.365513810465014	0.902984488126162	0.0882184855852313	0.622125015938758	0.0109030933009433	0.0125572758974261	0.361955360445994	0.637799547945632	0.690857962970724	0.41496773160541	0.0662374050008709	0.258457541723056	0.872039421064708
0.0106373713252231	0.810657501323012	0.171914834230526	0.0988839457902438	0.893323499151651	0.207282647903097	0.467880688283197	0.815513203635281	0.0537897155513569	0.332446978816432	0.105878416718749	0.057459975313416	0.305684065348546	0.935214104380226	0.789547772077098	0.72209224646772	0.0457671828381747	0.393140117724487	0.888336073222183	0.264065537259192	0.935015403103126	0.0519012264536316	0.201603966343051	0.00585284104747701	0.458266061224906	0.0191732258237194	0.967546782131382	0.207137813116624	0.00207017767248613	0.0316732136666213	0.205962459654812	0.0381343916777592	0.321778380947675	0.0454267706594167	0.183669960088525	0.895891085368437	0.0588463161928927	0.642152187775053	0.93549192209892	0.0617415936967377	0.459629242716347	0.00949103695148428	0.0172849527936937	0.230634126400944	0.578514566625646	0.591191300473763	0.529522960587659	0.0295789845822287	0.253399099997218	0.978615687789818
0.0026569771299441	0.303373789644992	0.320261118632507	0.175990715107369	0.995699146622996	0.236790278301208	0.791723879372437	0.717127419930229	0.0333084942364492	0.518982986646042	0.0180328898813223	0.123984492100299	0.187996267326808	0.994169296929766	0.6932761489907	0.589674160917264	0.00312661129645375	0.563241722813075	0.657037001681123	0.431708531538118	0.58991871946374	0.21693179906032	0.420718331619977	0.0267799296778961	0.0429639564392692	0.00384610427389151	0.70872171059696	0.193183803881845	0.231973574161063	0.0468248251386311	0.106072090458255	0.0227430385499655	0.178442416160923	0.179477374994565	0.160984003095024	0.603552912269696	0.282951579247373	0.520915617588356	0.480746151847213	0.0898722745856292	0.396736462738554	0.118614943601889	0.0334605289541184	0.221347250224445	0.519316753366964	0.292394340382594	0.995469992505623	0.0434118523927692	0.312442559481047	0.841943998586326
0.0107985985417501	0.382483702445464	0.0679014346992848	0.158724285899053	0.590514470377817	0.105724629208846	0.756807489717818	0.549174264414526	0.0816050396981881	0.391285078783306	0.0883502174092177	0.0986254694615112	0.0581992900970384	0.811780854540693	0.623352741373892	0.606578707851341	0.0227308927058268	0.652507968601234	0.745928879818256	0.330082733271004	0.880227805551817	0.058448275876514	0.379831165503478	0.0756504103479254	0.104861820331759	0.0322061641069491	0.470609688152411	0.24869229574589	0.289567571812704	0.170809088895526	0.0937636008421001	0.0173872514033797	0.263815555596551	0.137215651161608	0.175673168527577	0.490974031991753	0.49244249799362	0.536724568543763	0.276796774622558	0.134846120711811	0.215526404374131	0.0396322085144814	0.0263368734419506	0.177673050369964	0.35434871149448	0.56110117393306	0.861085377345128	0.108141963425378	0.1621238526357	0.788662917338265
0.0431756194286023	0.0905268153527658	0.0932687539862427	0.193662275082159	0.339242059665268	0.446656408600102	0.327658195526309	0.388015030362145	0.155728464168885	0.423811036270833	0.196398167105652	0.192945341791046	0.033329703067849	0.653824960042458	0.295388891710473	0.63032502564615	0.0405124731079819	0.49325682640038	0.823038143494489	0.358288007608323	0.839318784311887	0.0714703102737083	0.688350107937947	0.0232312773690197	0.274231475605262	0.000417350993019646	0.403482966050819	0.0536898204759199	0.406799606433712	0.325824301053385	0.0908313633848982	0.0120634178060456	0.0249949040940584	0.078490889079476	0.21594960174867	0.441905267199064	0.435060126658119	0.615574635591226	0.286707754934337	0.107444407941607	0.215628902252803	0.0382486585017431	0.0621792801169763	0.0230339637573084	0.280523880028992	0.506967363727924	0.807621589857348	0.174314621042263	0.490313392163861	0.833371570903245
0.0392187246197475	0.0972527347014971	0.2543352654271	0.188286359486195	0.189642214416844	0.507447400173918	0.0667728143793093	0.471211813675377	0.0660496534980749	0.704190257100194	0.00723109380340722	0.0418509664738508	0.113752588960922	0.651637416931729	0.162875744475497	0.634433682514392	0.196190788723027	0.607441165419929	0.971589361496414	0.2795354450019	0.683008710503331	0.166807390154556	0.431532237055287	0.0117957486536654	0.216395699112523	0.0163082726796699	0.421393721687221	0.0481588666873313	0.162359032533513	0.147511755224262	0.282148026839773	0.0311549011342462	0.0931721646252056	0.0550830970095629	0.212872696885746	0.597839626086028	0.485050584210752	0.539838942168644	0.26987276698156	0.166455295586494	0.208811642579398	0.0864804698317963	0.104045951917027	0.126698779473454	0.365333033222411	0.50768928296343	0.895035819438514	0.0665832503877772	0.434190781259568	0.585956976638156
0.147785816835149	0.00483187862579837	0.189223392623733	0.143443218192717	0.264005913039119	0.745179870062529	0.0871774617174389	0.5062077606819	0.0743373887489504	0.926763143138579	0.0830082055381687	0.128585962845246	0.257278836630391	0.474386566601199	0.342508050720495	0.802278741941202	0.00538633277624087	0.80593829913367	0.948927211589467	0.615424433451356	0.621776107215773	0.0303532894147792	0.442286562033799	0.00170920744555572	0.360462528443245	0.0240321837312613	0.615232163280169	0.0305466834398244	0.317878499530255	0.226176835533952	0.0647056918932764	0.0375349006065541	0.0724664215273946	0.0272596321629864	0.233868657650806	0.177280086030754	0.450233072929231	0.297489401983046	0.317492530197634	0.082994883479166	0.594951844464756	0.0160361083428599	0.0634469567709517	0.0402663255494458	0.644569112689433	0.527638289434283	0.848529158148278	0.213270707893464	0.4417452575839	0.636548603147006
0.0400319266784618	0.112975982211397	0.0953857706957164	0.174259301566661	0.274952080210614	0.380787611113277	0.741512694276586	0.582043080207479	0.0188612011478579	0.807946158998359	0.121106221235916	0.0598535656666762	0.019988585236688	0.31924895491729	0.526975256054648	0.940890827765327	0.0229458392303431	0.31332695493635	0.833947606688306	0.759308649652426	0.430634507231739	0.226364813925929	0.675792927605868	0.0922623470353138	0.205656210421625	0.0294616880028519	0.466466163451314	0.0853108378964001	0.377253616860952	0.0297799980627875	0.116290184293033	0.0662287333516787	0.263120424325721	0.200932690574842	0.119532200045497	0.233511153093225	0.684238096599021	0.346665155072845	0.414174981470405	0.0456096372462195	0.403735462435769	0.0430455060639587	0.0120483575479419	0.188607595457939	0.706248881796327	0.635741409329135	0.813485944378098	0.159428896025104	0.232208075652117	0.486369070357504
0.0757274660174246	0.02349737499562	0.145996298776525	0.149547726227615	0.271709572350971	0.152971535308897	0.478562552885831	0.413547904616495	0.0232992602375961	0.52787240534487	0.0574661714391817	0.0414570909618208	0.0236502463103658	0.309645102150475	0.248875987896856	0.859945303961436	0.146634043519424	0.317103441569435	0.555275493195679	0.911741710503136	0.399761281124088	0.00214592974571398	0.600452304238933	0.0913724999307542	0.196831791535584	0.0112296325543969	0.417330064820958	0.121702500062873	0.435775724544115	0.015116283012005	0.274542440372642	0.169836021525943	0.00768688816425406	0.0329084410709938	0.0895589924927558	0.048220076183356	0.391483840395855	0.387196142714863	0.483490987582667	0.0500075294604704	0.430955653065857	0.199233013764032	0.0343004993657418	0.18863196441676	0.742745311214402	0.542352702728089	0.480254565224561	0.0575714986206781	0.112528553323424	0.3671172315331
0.0810348162457437	0.111700620327176	0.12916389914685	0.141459230293571	0.477519861661393	0.0211146826867538	0.329613523766585	0.305463734956544	0.00810074257402412	0.78156343556781	0.173228515583897	0.0378575556832209	0.0190892801812906	0.222738139379505	0.283964643316414	0.756880693538402	0.272875902029863	0.506344742419403	0.660078000232054	0.800800563005197	0.476350892365818	0.0317166928354312	0.293747593536778	0.0170597471670594	0.102133889678903	0.0188905132168091	0.371505089236084	0.121449074431404	0.365794253381373	0.20954052241243	0.0206139736780768	0.166031421651145	0.110300737799137	0.0215849293568998	0.100619056193548	0.104805497961877	0.275478202061654	0.215024423234478	0.667047431310569	0.00127014790754589	0.645969453236381	0.177766759465046	0.0425612183465669	0.257035518506745	0.702034788413527	0.619105026033858	0.385702932931482	0.0565890984686742	0.0990556500231621	0.544281842556872
0.0231063803463713	0.117084857770596	0.102388188605838	0.178345073815419	0.456656115774267	0.221959349244346	0.358002512988652	0.0563651417813456	0.0553395207784381	0.65664385691499	0.272336714654537	0.0397814551370883	0.0959515403454394	0.38182368390063	0.213778459998223	0.687026959545012	0.159529101090068	0.601780239565845	0.770664985756606	0.727731171748433	0.637019819083462	0.237810645272723	0.445226711360381	0.0694019805718786	0.113024865559205	0.0150149422911934	0.296181911426954	0.0648738498742966	0.189911007567295	0.298664300643538	0.00797131178961766	0.0825887697142152	0.00362647747609211	0.174744138124267	0.0938547797721969	0.293033399044051	0.36552240508995	0.0964595198470322	0.537222586841705	0.00718165875112779	0.668627777582862	0.180094023549922	0.0275944468913065	0.310781319528165	0.518674179199198	0.482268933463944	0.296944230956359	0.00840100242554448	0.258488427736422	0.388131327047611
0.00386155933886941	0.0536393667545987	0.0604183660035484	0.172521691760709	0.378374965902162	0.31079037316569	0.296419352482418	0.158461812251438	0.073709395926779	0.214338080032666	0.0912835495199907	0.00139788372999528	0.302644465155864	0.34463615835051	0.0776074885885751	0.867499649851089	0.0427616568441467	0.525355804190972	0.76141380428078	0.411187043316683	0.665304041365831	0.0882508706121218	0.493051161791463	0.0877106017273784	0.137716641402628	0.0734989101950445	0.452416037479106	0.172698701011686	0.226612629898556	0.421018774089811	0.117154711979758	0.0396865833562908	0.014249012438455	0.338648870853935	0.144613066074242	0.113870723118402	0.127665587732568	0.0196223499805018	0.470853636363142	0.0899821342363527	0.436151920331874	0.0193412985528296	0.0656560497570698	0.249508584302808	0.663584642193163	0.490336623589907	0.39479189357823	0.101888514312245	0.16461204418006	0.525858143798546
0.0186610072082982	0.0175961722984631	0.0705381780242444	0.168747143418661	0.375470260537085	0.173454869731302	0.498086835307865	0.149626522005141	0.1101392750666	0.127219408420221	0.32488539858702	0.0659082191834286	0.155660421980596	0.591757087623706	0.0176195660352304	0.941927341802297	0.0545579217693243	0.545834271630146	0.886513177123374	0.341695872622914	0.63436456716673	0.0747164559186269	0.33244133582183	0.0419935423848858	0.0365476114375354	0.012282422787285	0.514144380192103	0.311943193417275	0.536889281217366	0.313048602096453	0.0439779934361203	0.00200153407789247	0.20849620597738	0.116926413210645	0.198074738370551	0.399212078732674	0.147062411130227	0.221964656152735	0.484749854369486	0.00675520036061243	0.431492624002827	0.116788893621406	0.0331719726122959	0.335580755393536	0.470373444724328	0.375903086135059	0.554364709950547	0.0403492772260277	0.130205174024132	0.769538385666191
0.0825017005687616	0.000320467198761217	0.145426703112341	0.156025113786489	0.437704479416561	0.15153079835352	0.218291914660145	0.258877524425513	0.0541103970823567	0.0749598007581085	0.139689808660478	0.0943528734146341	0.287651121818476	0.585347801599765	0.403679827452805	0.762724094280934	0.0536576260427914	0.662475242544407	0.33827783771763	0.414978128102559	0.667015751460907	0.281604665239276	0.1652634405925	0.0046193437014103	0.102001762731107	0.0294220068708698	0.563435916137421	0.0922276533640465	0.691880490839348	0.00225325346882697	0.0716746503021616	0.046651581583119	0.134531846091277	0.190771820596549	0.160780651700743	0.366918102655461	0.315967370799347	0.20616723531316	0.263441829725637	0.0569198131175616	0.237406092218619	0.021800441011916	0.00674859614400841	0.322225633911934	0.481335672819319	0.539964860639447	0.75844079405692	0.105656656740359	0.369095201485353	0.750116504007965
0.0363371769044519	0.281567036289667	0.103298741368134	0.154061601319742	0.257804440899127	0.0875642683730135	0.285435847811656	0.163468030393495	0.0723253758190776	0.532244129494664	0.109023712921484	0.1874204357469	0.179759030334709	0.500878144160718	0.130377068660063	0.818870679079424	0.0463414312035386	0.058174257270772	0.954661862096748	0.3072496047982	0.521718175162492	0.197152043491081	0.471575381781157	0.0425319079331449	0.0665004619624036	0.018974105297302	0.745748319402256	0.179359160068364	0.545743517552753	0.104562579862164	0.00800900150585755	0.00321008366476644	0.261925266325342	0.313321818953267	0.164521446320888	0.46118770801267	0.108957826142369	0.188826299949719	0.369664001432174	0.0735841184432102	0.064695194710849	0.140658080821891	0.14913438153364	0.13702853688643	0.437733937618411	0.244378449280134	0.874993884952204	0.173290998666445	0.548820479044905	0.797149151093651
0.0441639996379989	0.0122287557318881	0.0961697900480564	0.197109496743864	0.287864023531651	0.15405981941031	0.200018308776662	0.425572720199744	0.0705947898206746	0.150372174577183	0.220551049632221	0.0483380156801882	0.220529649261772	0.178807684232645	0.427686973592977	0.538525662576233	0.0760426135861083	0.59526421300307	0.773196377723841	0.622608621157993	0.632752706065585	0.341997399439889	0.560979404652836	0.00231020148302202	0.246478466334947	0.055577232372085	0.3726848869465	0.044686359142139	0.277526798526957	0.335919712534147	0.0281475989269347	0.0533035570336252	0.228896190101857	0.0150320264964396	0.166189790424753	0.481736931192597	0.0728717775895993	0.0143860181166899	0.201055193559204	0.120935104949445	0.362191371059157	0.260778981431903	0.0612787031440779	0.502628584770135	0.247155566002702	0.133027397743726	0.689496722669097	0.0386113101392397	0.47247621350993	0.698207286224201
0.0203602141220637	0.167766503379626	0.038030804112965	0.168416992008771	0.384581206491855	0.286418728031773	0.497960432718739	0.479750319380615	0.085557760050544	0.157205846797372	0.16617133056644	0.00179939985053988	0.189566241598143	0.475580553133992	0.204326274337189	0.814384599607061	0.045605188379834	0.353688861564166	0.751354300176171	0.454486581662329	0.937316064388236	0.263301187527297	0.623572253517965	0.0672985918401741	0.283705386462866	0.0469370396126888	0.513317870491802	0.0429469141942932	0.4812981995995	0.0181533340820223	0.261256440641062	0.0460392758273809	0.283873113455978	0.109686010485382	0.174185441827305	0.512438859379931	0.013670791180743	0.15611445571947	0.106260893277009	0.0897376302610386	0.13961473026275	0.0449537260572524	0.128199811148083	0.243329913868195	0.413298711042542	0.248346694615487	0.479514967083937	0.0734852320950797	0.564202840775117	0.477282899436823
0.0412203651367472	0.37439749577979	0.0116815763569653	0.142560618368046	0.565199909815423	0.187470690599612	0.311468193611023	0.663371649086627	0.121841388796049	0.124621274877201	0.133357318014797	0.0146820795852859	0.294889054550918	0.932408629636225	0.23587030522504	0.712205130253802	0.0127336976431002	0.428174392060199	0.730666240281877	0.246876048709741	0.961421314442225	0.0302342494751642	0.468732579272122	0.104879478518003	0.384996307276267	0.000155510176431645	0.511846638606028	0.31925262366407	0.271233680196078	0.0964206346941434	0.278729952180762	0.00977693809852563	0.440518027571724	0.0453934519323202	0.247723575556618	0.65521822206487	0.0197314385137229	0.653268718236827	0.181630127999054	0.0981166837163945	0.132052619015784	0.0910112059549076	0.00954799422669851	0.176800312787706	0.435424821190423	0.0517419369800225	0.745821951175199	0.0937663267119113	0.532015930077365	0.748431495297433
0.0552017945250907	0.557033369949692	0.125790985234526	0.112686529807157	0.217465952591827	0.280998104480159	0.159549491289236	0.7326172321171	0.0501122540108747	0.115228796552886	0.153346602355377	0.0924343600567092	0.136476116632056	0.595271733482746	0.146452387443431	0.479142190022517	0.0351926275508554	0.416394878089911	0.796209403736448	0.624050489270152	0.591669413500385	0.000146278277820265	0.405380623731637	0.0211343384719899	0.721009003168632	0.0489930266210324	0.548455809040924	0.0804948818328958	0.0802121328424523	0.210943601590378	0.103171756226873	0.0477276231369365	0.552465415954955	0.0412025475301956	0.226785831578596	0.376254226587571	0.144658974345762	0.426214721394883	0.635673234010349	0.0947439907463043	0.23333240259473	0.0100370643771086	0.0831335601022461	0.289740112343951	0.365220601874565	0.371176245597097	0.557510528200778	0.00640936810546525	0.326845352936245	0.476204731822577
0.0355833213824517	0.51825174737236	0.109056658550593	0.119809017446349	0.39070851673364	0.409084105045967	0.139899804101363	0.659732500424062	0.0628162023665524	0.222691472644039	0.2200851220102	0.00765675399294086	0.268344862990277	0.555793564044947	0.148050423408497	0.326580126659128	0.049463339670335	0.351693758590938	0.731883362801612	0.755371464272436	0.578806388968828	0.0458175405310004	0.578642361145325	0.0895444072963185	0.594678465781959	0.0248010150752086	0.499128407240646	0.0378667326541613	0.107625801748028	0.256366732696015	0.0210088457099466	0.0972347976044601	0.075749245600887	0.0290157355353072	0.100017451555396	0.769568583711677	0.232689967588469	0.330563169854247	0.762726062663645	0.0766158544999524	0.19370238642249	0.171929446282345	0.0128416893662964	0.480168842715363	0.265549840779264	0.636430952880744	0.486110608754511	0.00262618578272844	0.0610122470417886	0.456968086547235
0.0512949000092492	0.380819254416192	0.109055017617038	0.197462449215704	0.260658264634648	0.174367246224495	0.156311744587608	0.750360597528324	0.10998726026714	0.37911633108954	0.0305210837388408	0.0653211165052752	0.106954037678739	0.481321741677419	0.301144235259626	0.348060077190924	0.165799578601052	0.269364931191986	0.708352073618296	0.691362930905715	0.690844788990359	0.126514098942434	0.963846559868587	0.0443819617569768	0.478080050262357	0.0192048056034807	0.61184243270477	0.0597054839087197	0.16274148842544	0.287978782203886	0.194137818051413	0.0566294528591125	0.0229449146075401	0.218441450904758	0.112089724369428	0.64254466629388	0.0371440269858488	0.199646353131849	0.711816477651175	0.0463778939124259	0.018293512840981	0.023382653080873	0.00373538988272153	0.507399858165269	0.678213976165188	0.49825326735155	0.561214122701942	0.0245556321833446	0.0251218489104945	0.533925152038929
0.0125984504317132	0.582105904230599	0.093870730479337	0.173925844425827	0.153349496501438	0.160547026925298	0.44374153757117	0.627071362348229	0.0878642970943625	0.532639088458232	0.178220102302077	0.012880513314945	0.114840785381203	0.165588008168874	0.534464161278321	0.0372972775143716	0.0620135475929061	0.249405105191078	0.669328668866577	0.596950054516279	0.400954987586188	0.140285014994769	0.716256882758475	0.070472960874612	0.52857009980398	0.00760852996056174	0.587189621912724	0.0297294582861038	0.0104408232295938	0.246579871839661	0.116837432741597	0.0859510230456352	0.217544837512001	0.170431332173032	0.103648791669813	0.513269122982935	0.0431487718173161	0.111143800820596	0.499335570281609	0.0584371066997951	0.0956892305657593	0.0733492592669308	0.0866733727880348	0.501625318021793	0.655995232499931	0.334865387890943	0.453432914888033	0.0105048658384489	0.287296509164533	0.549539471348769
0.00139556594794225	0.424658699154571	0.329832819246171	0.154582934177377	0.136199274479446	0.145341016302153	0.488843350569751	0.273804601588061	0.104478155707552	0.536731876027287	0.122341856780276	0.0709107787089316	0.0381013528990913	0.432850874497764	0.368529684823732	0.283465026012049	0.0219717058013462	0.276057438034009	0.884254534734263	0.788106085704774	0.415086831272883	0.092024056613337	0.932131852093645	0.0433580283481049	0.765710572875371	0.0324777038347812	0.716260931093913	0.1245712596931	0.270392250593232	0.133606313096065	0.073397033685951	0.0485409769238055	0.0189637609364948	0.38977125269411	0.0867716035428605	0.5624299396889	0.135502969127722	0.292492967712539	0.4188745328339	0.0933180164141967	0.427819350430092	0.291657062113209	0.0323707071180245	0.403345155140013	0.619317570210453	0.0334034720987404	0.264797309962733	0.0128372571819273	0.000850559800640815	0.445707069745952
0.147217668703908	0.0237396616581452	0.118534027162038	0.172878932027488	0.308455350817363	0.112531654738603	0.720306905784986	0.153105636418073	0.0886136308092796	0.64433945981599	0.0181879220012371	0.0553923220543856	0.0759092376494126	0.227540545599907	0.525931322823512	0.0768109105075905	0.00586183669441054	0.702254433025838	0.663418817226166	0.883226452169321	0.412705722484338	0.124354339251783	0.653674835292144	0.0619316487148326	0.690245995457002	0.0287013393182544	0.898848955026046	0.0149586891399507	0.199813601885646	0.0929957503849087	0.156905596860437	0.0328242883428197	0.179975436554117	0.300476496364133	0.0918558239244966	0.246286313772368	0.0728485397828212	0.607206106063224	0.459979599820274	0.0111338108212718	0.561239909387089	0.0984255242015479	0.134400860409776	0.0139705903113817	0.692842555625806	0.261904808275471	0.281836240425754	0.00678340827568864	0.332201300742555	0.508306360878757
0.00601757792374216	0.00799512778336128	0.243924636093964	0.201362952654763	0.537146600126358	0.0591090443776046	0.663704407529662	0.281295962952267	0.0649009142042249	0.591699343922112	0.0575652396092035	0.0217139694865246	0.108428306214081	0.144355238182911	0.356626799622056	0.415191017302015	0.0587719841535535	0.844473892017633	0.84243059638895	0.849824346317078	0.636630148206321	0.0264729321007252	0.655309349017572	0.109051482436809	0.64586557402742	0.00773681593822465	0.778062753893508	0.08701379798295	0.258983102675012	0.21688829527624	0.364221374111861	0.0127725497162381	0.133769340237306	0.44268148222149	0.119571852212748	0.427153784258869	0.159006551206903	0.444562771319533	0.180714964037104	0.0905302807729829	0.652011366532751	0.0500989815118412	0.10436849627224	0.0422960850213078	0.578136948813728	0.300935576941941	0.296066132294983	0.0850331089388225	0.345825955360702	0.744808362000255
0.00374787991928235	0.0521011157043749	0.348383594175729	0.211640678397332	0.758645249902517	0.128269357855972	0.717107045686511	0.151557018100917	0.0985241168547363	0.187376377377538	0.0930329864951205	0.0664746814783389	0.0871767241503853	0.0048002381344335	0.351107607416319	0.809608827965507	0.0234966519276184	0.91497080937831	0.933957215975992	0.917788645078339	0.545458209223392	0.0774367516930921	0.708064656214445	0.0549980655473949	0.80112167135406	0.00896971463378444	0.777096060419615	0.137734996496537	0.35255226688346	0.247218761837603	0.223487808477987	0.029259557620142	0.11668213406531	0.434857943007855	0.116650559095345	0.365834692720471	0.0238979216349567	0.450733569897546	0.303787961147635	0.123486579554518	0.644670753276317	0.172070918395756	0.11394794069041	0.052201730372383	0.237480291441319	0.255714392595655	0.37726293547136	0.102114795286218	0.570102537956673	0.635747628232063
0.00674082843060636	0.215252915298132	0.119239329432569	0.203100342516548	0.622300166739338	0.0767092951545546	0.669420115570644	0.488870958969484	0.0537170331101526	0.151448092140437	0.0678720278732075	0.0518252203229968	0.13932467636568	0.339919710526853	0.318204681089842	0.94857148328306	0.0490145717886999	0.682405470625742	0.797448840887115	0.707636393062803	0.94672754785473	0.185579275221272	0.534684369133443	0.0443620959413287	0.623419073082659	0.0327195976214287	0.925649221237325	0.044250441687946	0.175073285321757	0.0867329698531987	0.593313407948893	0.0783743919997945	0.071007661415048	0.0384253599366841	0.130363459687736	0.295247679178866	0.17257196259453	0.613978781774821	0.485324205646877	0.0592038315780819	0.23991272381301	0.0255841645877842	0.00479979699286862	0.107301710242372	0.21834430447638	0.27176702173744	0.695967281296565	0.0639153549900534	0.502581706353918	0.934188222352169
0.0474401263165748	0.0842121118379062	0.0322429533371394	0.266933851289458	0.546878732407918	0.0480989120901212	0.945547234798655	0.440088651012696	0.0337554443796981	0.175210295414445	0.0725112024361215	0.0132564742005095	0.0176898615282593	0.0295707841720259	0.598207596376433	0.938426094034713	0.00364969705383415	0.9286857318066	0.904876109454653	0.739714025823686	0.556298490214568	0.476323089118146	0.451305236144269	0.0127916306828994	0.615593826517613	0.0525874825902869	0.609150334987195	0.0979846858184534	0.3703747088194	0.048148324170515	0.386515025356337	0.0516739959814894	0.122598042547546	0.173791216088233	0.109720336284413	0.675455122084483	0.230062013269586	0.703424721923587	0.866655666953282	0.0677800928645271	0.0156820985147536	0.0474173081399312	0.0406968532485496	0.136905486255037	0.265164323210056	0.207083186977956	0.511446133715361	0.0247947598355641	0.576738498066884	0.627390518137081
0.0303010759862468	0.150404030775522	0.0932682488418108	0.271808973771984	0.774455129324198	0.112173602971766	0.827553556910049	0.65671631528625	0.0458142151786939	0.339020660397889	0.0943595021998271	0.0133266270370621	0.0832144848823927	0.18305559534616	0.537880756322535	0.884528708698676	0.0543752904692141	0.87961423073201	0.929576223323597	0.739887389331928	0.449629915225471	0.49461639143752	0.611863758429747	0.0642848365821426	0.646516216163793	0.018543051058596	0.773286276619063	0.194058428577643	0.215136214342819	0.246831847693547	0.0341529833857176	0.090941746709534	0.182200913966563	0.0366415210028394	0.16571181121128	0.806061642949272	0.0524467051433156	0.488054493372136	0.72988863167116	0.107995664418722	0.171398786525919	0.025571025176635	0.0108345613922868	0.254933923052501	0.0516741309653617	0.161928391554	0.399709172057411	0.10171323127421	0.616067148849744	0.674532114634086
0.05499465498818	0.152939512376816	0.253583528916324	0.226012005890772	0.945550989407824	0.0571944664796241	0.85001202800169	0.412780354379153	0.0435503884330554	0.179901455898276	0.0475206609805735	0.0399198881060365	0.0041994736385763	0.0976077276702361	0.464306596973489	0.64341180631773	0.0688218061083019	0.945316774321917	0.919090057312168	0.651879923829205	0.520512926136748	0.473704856784288	0.392072552459568	0.00114799465762321	0.439158689547859	0.0307570744997434	0.255638147713871	0.0890379116800251	0.183528060488463	0.0166680216823021	0.0519737122945966	0.121318492364804	0.252453496732412	0.0733385647248649	0.148044958069718	0.974723405093977	0.190172017183888	0.378300579066892	0.700589991730023	0.115744344126114	0.0352363941415253	0.0823116610907452	0.0100867441596901	0.416767788129469	0.0981815705595342	0.131991865273279	0.478670412558167	0.0746224259549872	0.709957241972916	0.678332613624984
0.112067463052487	0.0304155911362673	0.00822613545102673	0.168289311338253	0.685094292710508	0.19982243464404	0.955099596351678	0.455965445972697	0.0555228830695209	0.466694979265913	0.0161505030089543	0.00735566525710517	0.101378507561842	0.111610366728693	0.466605967780128	0.460315829906346	0.0251963897054258	0.816659053812282	0.878459023385815	0.927567978200557	0.717498717810738	0.149735890383665	0.623317059635199	0.164028860817591	0.0819602721743569	0.0324759678345245	0.446307240880272	0.0592420175975127	0.130159155927856	0.11952145130391	0.0828065026185034	0.0177167049818582	0.177788173742617	0.102684215694415	0.203350417241617	0.796946332782318	0.494204956586709	0.620239436444743	0.936301821656408	0.0755061387990192	0.096294245149564	0.0873746227804355	0.030572725600679	0.185203556237213	0.479542523394496	0.643835621247337	0.724200521555739	0.0603429735369361	0.787290854565694	0.860296580197582
0.0164502138955555	0.0915947856273032	0.125488345313004	0.166062740609328	0.66845375433984	0.264501468171276	0.865581290221343	0.487132178658832	0.0304696728141256	0.443264099011706	0.0102990585524004	0.0224740456097876	0.101091507872497	0.133115265594315	0.539598699170866	0.507018993628939	0.0338900688131559	0.981877412011612	0.845645176879485	0.734256458023921	0.840306845632628	0.0846327073432035	0.439823358839149	0.177878211557107	0.178150611034783	0.0354981891211083	0.486071303135915	0.00527055935113992	0.187584057538851	0.160897186713892	0.120711392641872	0.0246604675613493	0.363540272841903	0.226408906849581	0.27982523750777	0.969131119377629	0.331203836707664	0.680611604493648	0.533659635505661	0.0988250171845541	0.510402265716098	0.0950228548268995	0.00449035829526732	0.1686006022467	0.36649599547588	0.874032304280256	0.744906734125795	0.102591486063813	0.984030468969348	0.757973165385904
0.023993645106613	0.233673440690093	0.10964966131957	0.19829760096728	0.794524118386492	0.0686477941170261	0.872381028891181	0.451155887363755	0.0397113757479478	0.443742593853449	0.205835114573128	0.0315269574769434	0.144840359277964	0.0268524449648346	0.610301534352716	0.710727073882299	0.0228045712410899	0.774395448154439	0.820340617543185	0.972694556817288	0.632874789400173	0.281867335864554	0.57769147576985	0.0815103439347985	0.248694020625352	0.0198329570601008	0.583420607676077	0.0898431035076781	0.17811652776257	0.221083918187531	0.0993441310562048	0.0188925575434782	0.400235286997113	0.131663807140101	0.284066675729692	0.878957449319286	0.448297107880934	0.718640285116722	0.612653213867601	0.0910966424733542	0.346784209890778	0.00788863335611931	0.0788513444326979	0.00223069848591892	0.42637872725707	0.927387802419356	0.588863678528868	0.0230545250756208	0.804661008748764	0.490942520341277
0.0453742875531459	0.381773968284427	0.197436627454778	0.194694926911753	0.400302341957103	0.181334428024249	0.560804106031705	0.500124791286378	0.108416901697123	0.450691522868979	0.0425529193595146	0.0914920608007234	0.0382642670888973	0.315775564082023	0.465557131046284	0.510767852276582	0.0200643996211299	0.744275770482401	0.817347541821561	0.810075426309118	0.567288482807967	0.0631494181182667	0.775640959712207	0.0857168202377642	0.530825456224125	0.00577753529633891	0.474465142971074	0.18292616775972	0.211656979274427	0.226834383825217	0.132602689123081	0.0164414888198102	0.652331633593237	0.180944637088513	0.219956573435076	0.765071644955433	0.461808270498405	0.876868519381572	0.726656281473709	0.105526756770412	0.508995499844194	0.0381412963052978	0.0131118886574707	0.0236760150466941	0.759049232587419	0.817822348883135	0.214844591837246	0.0153317899024068	0.821347492170249	0.552155531772723
0.00769155621593848	0.507127757819674	0.3857537897232	0.0954109867240349	0.520249563821541	0.055948638702811	0.41295377358822	0.313599151131012	0.0485787105885449	0.328894046420592	0.0507930835579325	0.0454693093237299	0.112048615255134	0.535056127056551	0.443382920505208	0.519610232351863	0.0481843379266827	0.65499960102915	0.805034056117008	0.778688469254145	0.743137401563561	0.0254439888942879	0.505679197607808	0.0425148157866864	0.7486361877358	0.0659458130917837	0.521511406195385	0.15685345358071	0.232446930094622	0.0184910712151236	0.0442204273561294	0.025938609700702	0.3224922129827	0.0132619903844263	0.154574183935574	0.198951632556502	0.0475298750598203	0.243149487029003	0.50019609468673	0.0509657925372727	0.583181808830673	0.255987551882451	0.0238973372773779	0.144691266756464	0.818880726180811	0.814627018124735	0.214488532438689	0.118227062239902	0.745426622139016	0.842497787161092
0.108419875251865	0.442069645083329	0.148662821320837	0.120372387944783	0.38484376910435	0.129432939808106	0.316489282323054	0.36312995148706	0.10447849811917	0.443922409170905	0.143751915920602	0.177187822129096	0.130464087027515	0.58262480331287	0.269844855893749	0.496911252914641	0.0568351563733674	0.421573833240331	0.864793243654763	0.870922503079726	0.784911492677729	0.0344611260494997	0.668712213090115	0.0293927691978178	0.377423278999553	0.0129376237068543	0.786015770247305	0.0840086569114246	0.0776694843038207	0.179943795408938	0.0976208225297178	0.101681304792091	0.0845626236402949	0.145461783672235	0.204732962881264	0.331065853863169	0.171176755410549	0.592766254465923	0.479706873295619	0.0110694415728267	0.859296338368405	0.0378825473414067	0.178142970750139	0.0245339270807334	0.891273862839675	0.671773747452306	0.429116462250958	0.0113484870785865	0.898423116973374	0.829223520329905
0.0131025591840419	0.569913234434128	0.321297504075717	0.174009967445822	0.444517546020543	0.495927252240975	0.269930110156013	0.0285996815895533	0.196855125644998	0.454521087166907	0.0818037020024833	0.0547785861254017	0.344855353256581	0.652163715891526	0.247755878124339	0.31616817809431	0.0560373132684268	0.403761831475325	0.932018923126449	0.389164241882508	0.820920499390704	0.187501026006673	0.899955807201503	0.0232964150500993	0.0719748504572383	0.00503717942745228	0.806200753108278	0.0707650315976148	0.542129414878049	0.143283703968014	0.0354774116886073	0.00321837185229833	0.263158947377919	0.0934878234846766	0.236740665206481	0.335523633744893	0.259521433623481	0.549459968401083	0.422709799071371	0.0127178322849564	0.900944422336113	0.114726087612828	0.176647224805524	0.0762655757831526	0.929904122922636	0.737943866568434	0.793344765550725	0.0137773265335509	0.86428170732479	0.951601595983896
0.00599034271938886	0.573059570322727	0.0198557969819002	0.216207019916607	0.350562633382197	0.366164092054044	0.28360658776975	0.126861866551768	0.195642592937421	0.821542473998063	0.0988333164754551	0.00488172087026405	0.431816333019078	0.413263993156546	0.55581807370901	0.339374317544795	0.00148513435154808	0.760559331383813	0.796718643336459	0.291908184699801	0.982147600394683	0.130751241491981	0.794470100481836	0.0897898492345959	0.266813033198953	0.0244383156065453	0.957078928693636	0.16617582890428	0.319369174536761	0.508539811026737	0.0705707499238419	0.00427631225383346	0.0756345125872375	0.127806421513116	0.301138991922092	0.566737611561824	0.17622158457693	0.518786021652096	0.160797170860922	0.0824434079411908	0.904809883613348	0.0331830252188998	0.046294338903625	0.15920361288225	0.662787049265251	0.609456041103981	0.756985554093859	0.100554266548073	0.56544649025005	0.388971121112325
0.0417985695216349	0.579029901146796	0.0537788692078967	0.238254129123307	0.293271064983999	0.276749400102983	0.396088852111286	0.3673792218328	0.204758573308742	0.6704464996414	0.00625141560435008	0.0502490733628243	0.231942160953473	0.221350938939681	0.517642422070993	0.54375540548324	0.0811873609768997	0.736961362305565	0.950970022239093	0.339937509736316	0.931290676478519	0.18752629978972	0.927824639979371	0.0603887148729116	0.266387234813637	0.0163310940286927	0.938199695481048	0.191090886300819	0.242978794086401	0.44538114835836	0.0519138162889937	0.0375323914373251	0.0992862942143817	0.0791810203585688	0.270397103665932	0.414923456159387	0.288272833766764	0.453878778826989	0.48369738047989	0.0177287642427364	0.877264483230097	0.054631891731033	0.00619866092955737	0.203421058398	0.655547495184331	0.663724247014792	0.949385922407837	0.0852107896953752	0.758251411679936	0.50369780326058
0.0685011377940164	0.627624658485272	0.0346024690477446	0.224985855468667	0.1038445478751	0.0354871114432133	0.392114928678397	0.0523166442790398	0.219743447387185	0.823863535584806	0.0775669862983027	0.0305252119334523	0.28863390445946	0.246716308541487	0.485176237086298	0.546819548055864	0.00731325590491784	0.582561303077507	0.866008947903437	0.329968529251215	0.587385914677491	0.0639884613710099	0.83948415590822	0.0121654809014995	0.124416091274899	0.0117566161209433	0.770016041203522	0.450835165691047	0.0250542720746331	0.516383084539764	0.203219520738609	0.0439486105582247	0.14888566143602	0.00768132191198142	0.250884461764266	0.15468588615268	0.0373808830198312	0.671374292567925	0.491779856600107	0.0806305223129208	0.963139325816529	0.0462584102235898	0.041998839026384	0.0155668063879224	0.389607838086856	0.60281794406398	0.868249101972645	0.00926197853320834	0.830274993407828	0.502000391501984
0.0103007628948701	0.301131613081204	0.264612729257469	0.183891837158397	0.358159374173544	0.159769054171544	0.216097063888246	0.216674399961574	0.112011657403364	0.99487212048865	0.0236992562721097	0.0397161421272942	0.334388435624663	0.19455306421094	0.246671131696134	0.881241438319879	0.0456885011247032	0.409590601418414	0.781445418092845	0.254547196583037	0.627244480566719	0.1958722688963	0.736007675516038	0.0211375028379689	0.227204113010398	0.0443244622611074	0.682287888258275	0.284367894742889	0.0166740087414716	0.36094398226463	0.0637745602812596	0.0323023842764685	0.310647441996307	0.0311323052973746	0.297855143276262	0.240815774463507	0.0213511726495086	0.703998746586978	0.173981870909407	0.158163467429435	0.839992395494426	0.0726510944211267	0.0313078715354895	0.092409532457448	0.531836230274165	0.470501027036847	0.906202785228532	0.0254116985907956	0.867212919128554	0.569879879831099
0.0129221832392483	0.0890025742168133	0.283906691283464	0.244397809485998	0.381108739544366	0.154699672522894	0.316620121312867	0.377883766949889	0.132312671251103	0.818496386162552	0.0215370547055746	0.0100410927538664	0.203128173954355	0.0541146828638651	0.464727943700333	0.886596234858111	0.109619719209874	0.667532696435753	0.757846737427559	0.348907015679157	0.626023496620102	0.356779108552679	0.887902813783418	0.0285791885793807	0.462401324543344	0.0240195832117617	0.69223875945443	0.248458714457795	0.142601516993701	0.346923878408983	0.0165378278993707	0.00701093493579211	0.353383321062569	0.0436620661035032	0.276261991423007	0.202288794650006	0.088146511697758	0.76611562200385	0.219635761419507	0.184207492494862	0.725922686138802	0.246146549662094	0.0525045699503434	0.0403632219794633	0.422228881810043	0.557534310312574	0.72039990076316	0.0500044252924857	0.749073408709079	0.784613215062683
0.203897800112879	0.0264741243474388	0.0152493430875155	0.17272827291565	0.242550966048151	0.386327345810676	0.321960754904307	0.553108537109932	0.208046289659885	0.514438989902295	0.0471363914091935	0.02563981484617	0.191440298021155	0.100656933682341	0.670117581821959	0.791206207451253	0.0516777532057123	0.620582330247419	0.914336817574187	0.37793867442575	0.888765035326602	0.208846992741662	0.862156062011748	0.0297470321343871	0.590493547634398	0.0112789138304048	0.735026595937846	0.167737199426523	0.165025853876585	0.11802410876879	0.0300980798933646	0.0842208969166439	0.149542654678142	0.0504702391932801	0.195635574750715	0.317790855434606	0.0550567540366436	0.768109357617832	0.174191986253358	0.192034036947786	0.483383977902828	0.0276089013331162	0.0497725710172916	0.0642233817839325	0.407688774004992	0.548869516685321	0.583880949128465	0.00149552095276327	0.768787286261105	0.618154157926309
0.0196502266294644	0.245251376954051	0.290539137605092	0.181576004917413	0.0665990063168602	0.279147048641064	0.285067379935929	0.625352751688475	0.105273284548452	0.956716512922028	0.00656964280077796	0.0355371299129196	0.0922756786272438	0.268699751234837	0.61013253878178	0.68332122139533	0.105265202470384	0.532852676538453	0.755637985759222	0.510276115918965	0.487319264163072	0.00621645986808147	0.860278232380891	0.0678849338989673	0.599020773121043	0.0154849649400498	0.728962025369477	0.24699984794864	0.35674712111714	0.270184352835642	0.021608202749819	0.0490837715423412	0.118296129706518	0.0627694135834551	0.198255438036539	0.21128112243272	0.00470495231977575	0.76679789264916	0.324691653160605	0.163260348530433	0.528762827580693	0.0748304619250302	0.00604281470810805	0.156881810807349	0.2848410760845	0.368021030163349	0.198653409421139	0.0312096509115682	0.663582264140412	0.323716353315573
0.0253878103782062	0.265215997155747	0.0930583678434069	0.208727286143056	0.0556184469833575	0.438173506787489	0.550381601446292	0.274639252407864	0.167028206627827	0.782255303794379	0.229023608506919	0.02086087494869	0.12964649290536	0.123046864366965	0.465280338138031	0.69661605281856	0.0321620070566451	0.58738989372698	0.800466173177747	0.634274694112977	0.778782261793852	0.0673238790335103	0.921584467613931	0.0422066617669409	0.246521759230752	0.0102786249770803	0.648904393257775	0.0809701423893515	0.416762802839107	0.315909664443845	0.2861300556618	0.0832267956097903	0.19710780232977	0.0612897428082838	0.163481275245486	0.208729272334178	0.298611701073511	0.761827035710228	0.0250152075314232	0.12689132253814	0.689550510024613	0.0190351687157313	0.136356155580996	0.0179604477625271	0.369938983321538	0.0339043745805916	0.404929179853316	0.0322835636337724	0.736295389990697	0.529534472976283
0.0117323138604146	0.120537536796099	0.0965160166081385	0.233872410705684	0.321824897026793	0.0807618063587419	0.309629419867787	0.0702899829093371	0.106393074249857	0.885848434177986	0.102782586572559	0.0136758814062313	0.323164598406047	0.180406433256732	0.671800043213089	0.751873621462646	0.0160310547114966	0.832248437241539	0.842581628865753	0.481453533278319	0.449850952027062	0.0715096357772782	0.574069177682837	0.0346060524395908	0.198396043857881	0.0415213879717086	0.579570496944149	0.399927384712608	0.74047314161533	0.506804585323337	0.0479516063725684	0.023298244167789	0.377470371677242	0.00296800496260579	0.194411746143652	0.185516013984249	0.147032539449511	0.390418764059403	0.353939724332714	0.0707648165004115	0.482408281196603	0.217733731129157	0.0212556127666413	0.0642576123337282	0.64177284810222	0.358318146573545	0.75246630618676	0.190184348320087	0.608939668587362	0.841177914268671
0.0282604810985782	0.22951462255402	0.0368467532054445	0.189989133430534	0.328421590166645	0.0789830808847169	0.441505215004186	0.00226852692222734	0.0645618438319534	0.676320519179279	0.111687397379698	0.246395953087134	0.0324485087148694	0.0113655616570494	0.837275753797876	0.930032094585227	0.0232965438695423	0.645251932638232	0.864373005482877	0.511180432534394	0.653177259871691	0.0152417216301361	0.247986501900013	0.00422103653349767	0.0138775184525722	0.0245045701095268	0.369343708002772	0.0775921951428579	0.679193395200076	0.249077161751789	0.223166049014302	0.00878335345357904	0.319504490428995	0.0553051667675798	0.264761663208207	0.267190438166856	0.120689582555512	0.679591659810593	0.446696346098658	0.0133240923730699	0.711331400207204	0.047625758431523	0.103517492821496	0.00310737578409083	0.438681220161917	0.498793049217551	0.713302383185553	0.0764882781576077	0.767766214316593	0.736991127605331
0.0145464049988434	0.614533120980696	0.0889696602607224	0.154317049347156	0.206672017891258	0.410856021911979	0.621227760026652	0.275841522043037	0.101137629935526	0.417189114286913	0.151634232884639	0.0422740598370176	0.0385328666849543	0.067423083105426	0.813795779057701	0.676162666627439	0.0381043959655598	0.363528178764726	0.761207572338431	0.441441568592269	0.5444596732538	0.0169226378580201	0.450391409896975	0.00151222518116327	0.223947557470602	0.0319692614590768	0.334452072912074	0.0157816836772923	0.569349924167127	0.044686312746573	0.231948449723368	0.0121991847545366	0.29785907703815	0.0112578574298469	0.28425248312071	0.213228743480919	0.272887461157157	0.631194032905127	0.385904700759563	0.0194715442233706	0.579529534460572	0.131351222429559	0.0517723175550588	0.027895591161866	0.344942519362352	0.62020282171526	0.683733292570519	0.0645714171411089	0.568239388859033	0.868051477830856
0.00299053527579114	0.208405497323828	0.169208967905407	0.176507570313679	0.138421736820601	0.506053467260771	0.409987514290272	0.531138215595815	0.0427783181634045	0.65547908515227	0.0497893226614896	0.0023746642814499	0.122073443976706	0.109928855869579	0.967731826477628	0.609153347667244	0.0396998696361811	0.703503846691759	0.911917785668783	0.923975524853611	0.425763316399264	0.00302706718223777	0.740883513870668	0.122648120158809	0.493721761268633	0.0468654070865914	0.465205810659335	0.0640324359472096	0.694480674258561	0.235516176096956	0.0180092552287852	0.00398356840856001	0.0444709832692509	0.0114922550969915	0.249373754472192	0.473012965915798	0.024479877492376	0.758880660584001	0.15510080409054	0.00712386536243512	0.433967795950623	0.0681401241278153	0.0716211153146377	0.110147020164262	0.334465780919162	0.819233909988051	0.798231780077316	0.0147858802333045	0.398197113707338	0.597570068300749
0.0423677096106605	0.14636898016365	0.32093730993762	0.206987337870739	0.0803192711534101	0.409413123969134	0.535395052648407	0.497545202613211	0.0325475026179524	0.598009212589198	0.0337100459954368	0.0811106416339899	0.0469778040792969	0.154580678295437	0.601326542241426	0.702084968258754	0.0238314669005111	0.586116214690569	0.782248378599335	0.871901889802635	0.0907664022055842	0.23034309495073	0.718982966234876	0.00492278507507246	0.400169933311413	0.0409304778066038	0.609752986012784	0.0719881868086389	0.666226269465951	0.099233580701902	0.0329521945985849	0.00161655016336373	0.197157347804965	0.0608011239602133	0.27266746655151	0.182616556678132	0.432695643044802	0.503705342977052	0.357200617376013	0.119386572437534	0.393618838479587	0.140880628386701	0.00347157161705086	0.0793838214247454	0.597286582176548	0.685020488825611	0.966077122878142	0.0322922653711691	0.801838605780751	0.571622906694127
0.0437412282763271	0.061591370787099	0.0935784787195427	0.259469668310086	0.260600904342889	0.818290633258098	0.155256784982509	0.368156173587233	0.136382626237507	0.456944500709787	0.0640605474949463	0.043428182729731	0.194419531557602	0.658181904668999	0.396370309644575	0.719729123995703	0.0981977453638244	0.413398958364769	0.660986950651994	0.625775847467489	0.249443272572514	0.0930258187318906	0.938199237316472	0.038929995347992	0.301968749530147	0.00219293976374885	0.56649285920539	0.083279914281559	0.413834900033761	0.51521232060808	0.162199745315924	0.0374367316399522	0.170382479432434	0.0535985778876863	0.28711828098318	0.194857289711548	0.543880129101898	0.56903281457637	0.804924958723516	0.0952793226354477	0.184283257850947	0.109834504546552	0.0480061732225541	0.0120090921907028	0.518934249651654	0.594123887881822	0.829645628379303	0.11517375661029	0.816045488373304	0.901586406072466
0.0134795904197203	0.0676134573070218	0.176761890163638	0.245028210128606	0.499924494666708	0.587496379875057	0.242483718128353	0.269131925728544	0.054345165596781	0.385256146845528	0.0047386496312248	0.00470252786261362	0.194966905266522	0.77528991751476	0.349567662359299	0.737214210549775	0.183648432267489	0.38022651400619	0.989534264162837	0.917877954990239	0.364920670300444	0.30345812841635	0.919116005377675	0.0567778415966738	0.0576771051095423	0.037204133124904	0.496424527213338	0.0642189475068686	0.271359260874089	0.35893673370182	0.163132895236273	0.00888593730994128	0.139584110025425	0.131078649032485	0.247256242131057	0.385796273422387	0.389889186430777	0.576401283017299	0.728614726132837	0.0532483547228485	0.37046884844485	0.081289587634572	0.0390078956680156	0.148503222687902	0.383243318012403	0.807387294564529	0.555400755158052	0.068143186323513	0.59900825628148	0.722504969434854
0.0148391604408411	0.00995186928265489	0.0852959202373561	0.253137892839987	0.626178576063079	0.44094948318685	0.239512894021965	0.506455680390189	0.0974520871659215	0.293824483686521	0.1394337849139	0.0158433828747463	0.360164679523639	0.558303197843451	0.611345246761678	0.535785010823957	0.0276161233073952	0.308294538574896	0.859573708249814	0.711901892956324	0.424624332928334	0.249830474720608	0.919693737337237	0.0216034827851486	0.111443297937839	0.0157802388423246	0.359605656452543	0.122373762811606	0.224075002512738	0.442329090890715	0.322539143018026	0.0443185376066217	0.0269566194046482	0.327604909568944	0.179084169285332	0.467512328461622	0.507499224855972	0.685403178558475	0.399388900391998	0.101656354342697	0.354294786397652	0.092702914224225	0.0193653754805039	0.137000044227574	0.536458638647555	0.833745449925672	0.391513702034337	0.00280019379597794	0.769433297497803	0.677306450893656
0.0144320547396652	0.213253557041551	0.202476241346594	0.168553119815871	0.506699809483592	0.0648266593706588	0.0242763898878975	0.179953072446097	0.114943491548601	0.616460616598506	0.19465146761277	0.136036074082391	0.260537380924893	0.553453697858917	0.55224172587824	0.424160570034699	0.196014987413852	0.547250038587225	0.554965013175308	0.717515769291772	0.898715394908906	0.0384781816455231	0.69952482747678	0.0207219336226382	0.0088798649403519	0.0110495725301538	0.748848341997805	0.0797413099550689	0.144066480287563	0.554717046601025	0.0132211502871563	0.0221422782164752	0.160265929274691	0.214561863773303	0.230080088399946	0.243537242978165	0.250696247145575	0.385032966981928	0.402271496261996	0.0528887901093761	0.231234239207315	0.0249334979496228	0.147860688112297	0.111810791873862	0.510337900719103	0.925559789088074	0.702982469403553	0.127371265169613	0.429546838090727	0.973609952069783
0.0144718134601769	0.309517313359103	0.0954962763344123	0.170968772891939	0.473174189634878	0.0496487498691802	0.019094446851434	0.29153529173906	0.0749770954978614	0.572025159337647	0.0192182561950756	0.198955267978513	0.303820864489818	0.404163418720197	0.504286351733026	0.625077255353383	0.0362244597628167	0.636521802877852	0.7039770283387	0.713696205154569	0.96167160905826	0.0571404521335572	0.695899802775013	0.0585691642421793	0.389590379001676	0.0784133839230125	0.798209689655967	0.0829118510593825	0.0583991801037364	0.614358076494685	0.00946554082799936	0.00555759616597881	0.168244414279673	0.231675617251743	0.120534444190102	0.0354573092409594	0.19317129757351	0.149969297602213	0.599842869827473	0.0157580302956954	0.158347596590141	0.234494315720298	0.0515871967342787	0.305616883978366	0.697824086205091	0.695123567246707	0.852893312160636	0.0596288052410974	0.294299143901033	0.93018959349678
0.0107054650534918	0.00308834388295965	0.0916472160991925	0.192020526699959	0.290473693937293	0.0115542974912702	0.305682826573718	0.419623646680318	0.050504296315306	0.645022225613188	0.0992696468871887	0.0455544189681669	0.209652910990325	0.73975789375165	0.676294152855618	0.518868400282169	0.128934705137569	0.874762704876788	0.849214969822792	0.724179115897387	0.979433762864605	0.0774840339664395	0.505644959052645	0.0972447924314484	0.390112626269546	0.025179394888358	0.99563632904435	0.162611338694085	0.114641516084827	0.347232661780991	0.396352646514179	0.0779480040341398	0.267465319894841	0.135137837794044	0.233347319404725	0.0481327533058702	0.358823038125971	0.0948689242107098	0.760904410411723	0.0443316639100846	0.442151294823843	0.0561916053002614	0.0310912080229333	0.311644347675044	0.497918759619803	0.972920147958843	0.945179405258501	0.0526931512063186	0.875927203465952	0.599646342394753
0.010341443177506	0.195977101404192	0.0147607723334305	0.275615314335877	0.402276883958089	0.200448659119834	0.361900430563994	0.510172853592728	0.0957137739698706	0.46222848513797	0.0217304678445486	0.0572103784088468	0.0707806219684268	0.639961668275228	0.583682321552541	0.573067985121059	0.191635784504691	0.931012398799047	0.996652521081955	0.794924818900212	0.914570417009685	0.0484762042154048	0.750252820469418	0.00378903197153374	0.368123320626937	0.0440472219839189	0.772428182290593	0.110504907841947	0.249919560858461	0.582686490520399	0.505266912008906	0.0699142366476759	0.332234774559118	0.161409033738335	0.218984518844823	0.0842845707382008	0.423102275427044	0.0242569466083345	0.77796880822281	0.0620652809126398	0.0798535319074671	0.100106667953799	0.0370320644414235	0.261702705020944	0.484064452505763	0.970677864354261	0.932505434809866	0.107590625809029	0.899285915923015	0.633283324166611
0.0680189573082187	0.217791149437693	0.0379793356937246	0.217790037652267	0.329872416760985	0.403887545924319	0.195972767923575	0.456060617772168	0.125173413794009	0.447810546442316	0.0944913072170835	0.0299564493851606	0.414374696366816	0.570272831988094	0.579869350476202	0.443997294694132	0.0155191168426257	0.795500799497791	0.644940739230265	0.726475333576993	0.854034706845206	0.137467914677536	0.765098451621888	0.0282349243277939	0.276186583607191	0.0369977591728086	0.914954601507652	0.0648575467998492	0.454589041265153	0.399605517488527	0.301011345304478	0.0787403900107742	0.429310657449478	0.0182505802573916	0.241851943500131	0.102635914391537	0.129491669323592	0.00638009258651145	0.867668961066442	0.0261594584241962	0.0378699662663133	0.0191131285208813	0.177826847839637	0.247927406485211	0.915792033393621	0.83435627795689	0.91869820713361	0.0167510449240948	0.852334417524891	0.230221340260908
0.0372426967308934	0.251754808334589	0.0456379347071663	0.243757748673706	0.5846349585321	0.364040550941986	0.272966139762786	0.430368711035299	0.104435661511286	0.161908407566696	0.00272598566091994	0.149507023035254	0.261284867801652	0.831245694355267	0.494923131168011	0.841500549493891	0.01429069550023	0.396900259441256	0.186863341866455	0.607554875572358	0.773658734414797	0.36926941266881	0.807199839796985	0.0581302521547557	0.210154882658661	0.0102403435115894	0.637357681853657	0.00479402619244127	0.21034439602288	0.206168644643986	0.34916817562346	0.0269723384089942	0.614818390865202	0.186977917844254	0.14770341920593	0.468444286658515	0.11035063957685	0.284286815002396	0.773932023427261	0.0105679602536314	0.0670149184723209	0.0330336838918401	0.0105957953824878	0.242944386833344	0.848795906395893	0.2630263221024	0.951420100289749	0.0814849142943272	0.825193897755088	0.246249869614031
0.0389932611270763	0.378102561864203	0.1367853093756	0.193540567777274	0.477945069440951	0.336771761750304	0.136898166027256	0.285430202460558	0.121647263045659	0.132475747504093	0.0113670966375898	0.0521883279230936	0.407437383410383	0.886607289864908	0.312077236350075	0.645758549711878	0.0765062615524494	0.437025494284306	0.0412072265942674	0.540394495680689	0.917951998651714	0.365193185574814	0.82034296151096	0.0287828196859015	0.00694328595767063	0.0611780887394069	0.767846905649971	0.0250514425007569	0.563051661697758	0.190540589780687	0.0462633536659592	0.132423550212316	0.463497077002565	0.238201634244422	0.169570343706842	0.573937151075284	0.0889520869827634	0.181682142637233	0.737387867155498	0.0707030492418674	0.260497755607038	0.00278819408621351	0.0249630007422403	0.242950575323408	0.936535415044343	0.199505414334028	0.846289472594074	0.0638121099612042	0.834868891824121	0.168706735986735
0.00218494794701117	0.398442912323462	0.197444534952166	0.170779318243836	0.396870998310624	0.434325600647705	0.105539644156796	0.329260442165641	0.119922309604548	0.00366082373052058	0.216970032396428	0.00249351077013021	0.482082469970447	0.993021727133719	0.373443626210563	0.419942749767105	0.0521964030156166	0.54952572138383	0.107986473259553	0.642189194552901	0.907044967086317	0.321006614280064	0.720540670191516	0.0301260050408588	0.00214086432146823	0.041267575879356	0.790231701605713	0.00601104607932243	0.654196742288228	0.206240849676906	0.0290625110355392	0.172398500766338	0.464774323197506	0.106023652549872	0.147816348906549	0.228719505322378	0.211942031836314	0.427165209321571	0.729065886276504	0.123289688265668	0.0983054329012525	0.0520676594031759	0.0251865864498642	0.14830028126761	0.996266007242387	0.00120099201755449	0.899385746913785	0.00411470494267953	0.682727912884132	0.0897874142589006
0.00840468195762568	0.264819771899009	0.0283593916264759	0.202611800483726	0.689968178729158	0.217559656124839	0.354122946348211	0.456407536837696	0.10612107195956	0.024152925781906	0.0715782961499338	0.0211869638889146	0.276125681320539	0.954691824464935	0.276002981769198	0.388881737419622	0.152200436429364	0.654936909351031	0.162911286921044	0.451950777138583	0.906181409741348	0.0695348662133218	0.533869409192676	0.0737604289403542	0.0958090938021407	0.0282686014241432	0.772480245067766	0.0908498364520176	0.784777812728165	0.33070698166094	0.0981518228677684	0.0663873146197732	0.441512674680347	0.243245702228393	0.215511623714476	0.244965416699158	0.18819211006513	0.433468258332509	0.670585034161908	0.106745390071631	0.114727840844743	0.0499630997269106	0.0176899600393164	0.0831282405732585	0.831142843035115	0.000717749638106024	0.883813240149589	0.0592473149414438	0.992664510102488	0.0852819949304114
0.0100281952186363	0.193901999844934	0.36401095641167	0.2015736805738	0.860504424536538	0.420777959094354	0.400224467858429	0.804721414930455	0.113400349005233	0.24177162865366	0.00981798393825439	0.0358830135434255	0.351117041588912	0.865175781364933	0.05881936945748	0.163303715403186	0.00766444516064156	0.703111046474918	0.365076854013878	0.451928280365337	0.712952122648917	0.156107403558062	0.804842229807914	0.0402350588242533	0.341583424125947	0.0157903237646826	0.65918421004278	0.0854588990987969	0.681144000340201	0.198120711814495	0.0113563596341717	0.0781829468521017	0.6017006705431	0.199100772656582	0.198653521184823	0.437742507864156	0.181973494895637	0.447665024837944	0.683233011342277	0.126468879967069	0.0883288150567657	0.0127046018585344	0.0123012550152022	0.0418298763327568	0.847886352471754	0.297155941768729	0.653413762679818	0.10458852914809	0.932657699906391	0.0852739117021733
0.0278487825962897	0.0538774579567539	0.0618069147276556	0.240981077690975	0.859231100739975	0.469945225096556	0.555360310560787	0.878379333938621	0.135500749935525	0.225857517338558	0.0148053357637412	0.0106426613588465	0.229394119066763	0.845943759347409	0.240447541999615	0.492502979945143	0.0508804688251441	0.452761469391728	0.542472521725554	0.367756166719728	0.959520558932829	0.276396346799465	0.993017306902623	0.0694809815372486	0.356955018145527	0.02751156107052	0.579642332335753	0.0450387475203587	0.493041384897388	0.226842636958423	0.169206048838777	0.0762416850661939	0.395579125693046	0.159575850301316	0.192825086521493	0.376706535650494	0.000831356673511049	0.451614563693163	0.817185436188829	0.0687869130150668	0.220131439323315	0.00132464846151855	0.0606664585167779	0.0124051661212953	0.967589494008702	0.131127535121903	0.468878746257271	0.118320470021309	0.807600634595016	0.132096721391758
0.0680731611596076	0.204055019018827	0.207960502438308	0.241915702950081	0.89257287610275	0.151385944198004	0.211024052657807	0.708112783018501	0.0743427972025607	0.256771331065836	0.0422345243472501	0.0807728694433931	0.275285205642898	0.928763534594346	0.386732217340873	0.508659167397075	0.0386885495246732	0.709338822573156	0.803174253850192	0.757053413276874	0.638789812014556	0.440783002188877	0.722771413423034	0.00882593974683774	0.550133842921174	0.00356867327739134	0.457424390026546	0.203687433170393	0.607390859485199	0.0705052890882058	0.118681317486021	0.0563880325481869	0.447326862817694	0.143156048274218	0.25001290843346	0.499758445275593	0.165866628327109	0.683815979171846	0.798831223309624	0.0767348119599498	0.109734297456778	0.0877996346386716	0.0733941180897188	0.000384269159187878	0.547659136673591	0.525852429677068	0.567140681699431	0.0898082293678772	0.983188931024298	0.383523108069708
0.0935914820590094	0.0664985674839881	0.019568121398593	0.207742281313192	0.768113551732523	0.0996296010279675	0.580501133804177	0.532457618609973	0.0929467453861469	0.440728246033882	0.0729112551361211	0.00163353035380487	0.230964642664149	0.699028857319408	0.468689725891795	0.704095925866186	0.0897095567746919	0.663431175251948	0.754421257509209	0.614689389436423	0.889121687906411	0.263947473704757	0.610282376355352	0.0600270058653602	0.289239829214242	0.00637139976894469	0.743286497459458	0.204517190682778	0.511202380813823	0.0445952839067629	0.277636139453188	0.0691571713525937	0.307400615671021	0.0945501001723586	0.197248702914636	0.295435202173131	0.35871672911438	0.781741599058814	0.878649392719877	0.0531628409270395	0.0367511044127438	0.0503282255223331	0.0181670905981725	0.0545162931608015	0.732803510098083	0.563815688333793	0.326374130133833	0.0379288249705683	0.968120917074518	0.499130222537162
0.104899417463676	0.0198707871421387	0.0956676252826877	0.175811395851923	0.512460298142184	0.358117510404134	0.349340378978441	0.679290315612335	0.107816314637611	0.457490811241797	0.0843896501521746	0.00342045880582997	0.255266995558817	0.64695854921884	0.707172778999173	0.714529988069344	0.0468084110777648	0.953632262337687	0.650803810872501	0.70837359361609	0.848433419949488	0.0818423518889153	0.673358962539956	0.0526196024357098	0.477147064984289	0.0441221418786423	0.656212064606961	0.229857042329321	0.285204980388377	0.343711754730217	0.0272566007046078	0.0267245420238657	0.458341855641323	0.14126573850843	0.215431246198242	0.693059663201061	0.220387556925816	0.799482323368421	0.954461753955993	0.0135177438660469	0.0158084758804331	0.0723712545917752	0.103030611104139	0.0495987341090565	0.725726787149113	0.361133778382776	0.379846799248566	0.010293461950303	0.976832224127479	0.467529515992229
0.0655308510795029	0.0500276045409487	0.0271751502619844	0.236163306197936	0.724550615818738	0.284972612663433	0.316682134541799	0.393309767375201	0.0488856217202616	0.525811403016216	0.0805980077887067	0.0559545108085278	0.34797577786969	0.509956502117503	0.690068285565129	0.810305574251903	0.0491343615554356	0.811547646968215	0.721850233332976	0.487556800218673	0.757171092934132	0.394852645235271	0.323662064691077	0.00510374485544116	0.495943055985359	0.0233385781844345	0.962627382155039	0.0348823706210847	0.629623308492065	0.137741429779172	0.257414974161178	0.0662091795567189	0.0143428482556773	0.03675702783292	0.29367904406661	0.610881278376927	0.347147904643341	0.517144301679774	0.532567723881228	0.0806796311217339	0.252009074763018	0.0365871617858683	0.0147483810633528	0.1274924064249	0.527174602279032	0.214165309169623	0.747200637345017	0.163513658086642	0.901616311951048	0.584840242727194
0.0368524335508865	0.277066714604772	0.165171613937376	0.183212655815082	0.774800324507546	0.17787806162735	0.269138561367972	0.391979197027672	0.0567501057626691	0.754253777820359	0.169162737710618	0.0034061631823024	0.471754748731889	0.256032551157423	0.654761970058063	0.746797261959647	0.00358925796155267	0.977799617683779	0.904923207959182	0.836356174415471	0.991175303398566	0.337254527092011	0.540564973295854	0.0554572873736874	0.582810415096271	0.0344473991144136	0.937939032289625	0.094745833538321	0.648234606992535	0.145222147297742	0.0689449993122677	0.00285747675062417	0.164975741522468	0.183590206284622	0.229559834589681	0.704392618047887	0.426542863296069	0.533813700240047	0.875991797459202	0.0464639404193575	0.28053402461156	0.291595370819963	0.0164192559483225	0.254531113206374	0.699502433331389	0.521912550388553	0.728211971469272	0.00341196434690919	0.818723265857448	0.66371187089507
1.24912083661888e-05	0.510179054673168	0.0709018235779672	0.238554597837601	0.90990095428277	0.0416085392228563	0.141782314847702	0.534522863991035	0.0220801178586532	0.387238845471618	0.210441872302612	0.0236076446313582	0.474806301593336	0.383990049211779	0.517062942930074	0.972947102781634	0.0573684287159679	0.918481129082308	0.892338989837675	0.894278268234969	0.938706793476492	0.377373955320029	0.334530802905093	0.000611344192974025	0.649438148857846	0.00153155498756889	0.970713279209192	0.101236526448847	0.612942943931625	0.153933513287053	0.509987712211666	0.00585259883008039	0.187989843942413	0.104107810149551	0.260835696241535	0.523601611878281	0.307341393292155	0.407049747131388	0.876006356610978	0.0457549228647954	0.104562018634538	0.222230606499813	0.0316695367200121	0.175553286306333	0.74584066721152	0.308434726216378	0.890939183595646	0.101130678452745	0.874067907132038	0.934596068324657
0.0113847448911084	0.478777233014835	0.0672494402016803	0.218556100454072	0.770211427955347	0.0575788177987638	0.0567632568554029	0.577614317631624	0.067928445668231	0.529536859763387	0.15875968532393	0.0141257917627757	0.476011196254581	0.485292624926956	0.216028070305269	0.674851021419248	0.0229312473495142	0.831453651301909	0.991972626110902	0.699204245752275	0.883906089271713	0.275680566169506	0.600271376285612	0.0127390108314271	0.706110000694548	0.0576398690466775	0.830802254908497	0.24438727599234	0.688863580215108	0.416134223921281	0.0455833943074556	0.116953158556859	0.0615097869467037	0.050870952377717	0.172015199019001	0.592514092229911	0.229113464413909	0.475271233477116	0.683916337975775	0.0339444627020181	0.102114675498674	0.227788483480887	0.00240424637725467	0.1660243011073	0.479288133257785	0.197142856183022	0.843056982645627	0.00215625020387521	0.887655080874895	0.803369416185488
0.092051991108405	0.346480952953872	0.243561391302725	0.132828951241162	0.899560993177996	0.0415006597830643	0.14712588569241	0.861882789575896	0.0798028679868397	0.588020128254085	0.0242200720363114	0.0647715127346582	0.381043063444021	0.399229886376283	0.0682620584278198	0.618888032005213	0.0391651129418462	0.73152666565816	0.943152360954662	0.866680595176644	0.991142157200203	0.00427808471969727	0.750431297913402	0.0823018940105166	0.819282887185614	0.0111098517711267	0.876179184781579	0.21753784291653	0.612141378498834	0.10737195044267	0.0385209190515696	0.00732263715416255	0.299504002267386	0.116674295713705	0.248194909125195	0.469744069339703	0.180096354708594	0.25017581741914	0.526257657657514	0.0401574370596496	0.308872604523476	0.179888022941455	0.016260831450053	0.207669472309062	0.311247205117577	0.534258029137509	0.976916691518655	0.0532153998023839	0.906823199729399	0.964504262248296
0.0764210669222358	0.610225502705314	0.000344576176546194	0.198737915141942	0.626477733762922	0.0485094493232531	0.194377696908658	0.695861917809156	0.0691232208336326	0.690997234834973	0.004743151402573	0.0374608345040275	0.335927708787484	0.54684560984731	0.273527511612925	0.638379237734688	0.012610754572163	0.769721170155554	0.710083229985023	0.873173661032341	0.899294935533501	0.0687744630526575	0.70637754086395	0.0115963395447866	0.59001068518691	0.0675044055688326	0.585413140864925	0.237685912770561	0.865907499282608	0.24023299364494	0.236682441120694	0.0182045947900548	0.190010149198183	0.0845606980247328	0.244482638710327	0.405095757354316	0.169855503007025	0.261659082232002	0.311497242930292	0.025575988104056	0.442579019659972	0.0551167694677659	0.00996034472500107	0.14554186613704	0.248859717128909	0.666437742995419	0.992212823484677	0.0831607248061077	0.819212439312847	0.807001004325177
0.0320662151707667	0.373527508117707	0.0843818734843899	0.243417381499019	0.789650021549085	0.285252959420028	0.185158176832741	0.932219189989259	0.0188377056706433	0.910990220592329	0.0042849074400876	0.0245714926832906	0.279178921598673	0.518274057237176	0.267211900410007	0.829769690916971	0.0347093803327499	0.905278880460322	0.603324555839933	0.906793583540796	0.800671055006747	0.162485195573777	0.643253539021107	0.0789486347855072	0.833529602902873	0.00387375442906033	0.486950859849233	0.117566264247236	0.951702996741822	0.0851334098229344	0.39711527724163	0.0348321709714598	0.204196062304214	0.0824846126797008	0.226975112811839	0.361357345151607	0.081451054525425	0.359068535380768	0.542970695548133	0.0392014960464676	0.73039038055259	0.0295034721026607	0.0364461066427494	0.0821779589879901	0.0320993814622435	0.611451843073892	0.891408695107256	0.0334327368267621	0.98374759145564	0.984023764271259
0.0287945823259584	0.607206371306743	0.0408597361429071	0.178273841285209	0.454801706042143	0.0950851352338647	0.114195706067691	0.948697902451344	0.0133487880165754	0.770747397622061	0.0394292135811066	0.16417021413079	0.015850019807124	0.1869173229417	0.177901370084523	0.898922594206273	0.0982135696666464	0.362025612491121	0.455574385273953	0.862194184226397	0.704700676423862	0.0118207311270395	0.680307857255611	0.0556036806203742	0.988510175566293	0.031192957048177	0.485702918298948	0.00994705032968953	0.773216852995988	0.161192365190954	0.137344581451563	0.0364311215151305	0.475923441990715	0.118289676561443	0.210492280740413	0.0885707233925898	0.50443062162397	0.474103599038621	0.641974740850085	0.0837957395276244	0.502400436965957	0.0119929811624727	0.0336773672268259	0.0966512045034401	0.0426318051273979	0.425403440560639	0.953912749736396	0.029621348448567	0.808084451140961	0.954006369743426
0.0639058108527907	0.458328638057838	0.130715524260396	0.186222040813017	0.661177364062402	0.0274875456123514	0.293762632211253	0.907698498618205	0.0714539090342858	0.981734781516578	0.101296770212313	0.0673569787156859	0.097494154416548	0.119244509933167	0.499897861352601	0.713861364126658	0.105861747112269	0.670478902176819	0.30118910997969	0.787149915874775	0.907940920313935	0.0291366922619273	0.690931009960447	0.00288868609212778	0.787138679696998	0.0016141490398215	0.410853547627883	0.0681179705275062	0.882150685370455	0.0369643853264545	0.253458021877779	0.00605016997967164	0.907557320747576	0.0436004837986823	0.20464135968472	0.243422291076908	0.370288875650673	0.487966779311318	0.515259608588147	0.018400923408602	0.573909821629094	0.0392452822165698	0.024393671461111	0.124440211910563	0.0206151383405092	0.705374594261727	0.797104584450327	0.0948326340995211	0.865565287944354	0.752596542866188
0.0208511687382275	0.444787916475796	0.0418699644518171	0.233974072705051	0.325963540364314	0.0199742975381276	0.204349868006743	0.275285256629279	0.135041078091361	0.85979004203476	0.0668129841266007	0.0320195158232984	0.175050524219435	0.413803450860846	0.391874822463873	0.510163035543071	0.0363770716723524	0.82946110238012	0.50337572397776	0.58501045493887	0.996804586073734	0.139741124201677	0.777136158180153	0.0376751719465976	0.984593018777651	0.0395288509271565	0.629961761361004	0.146618740272208	0.877762064733244	0.203262479742049	0.304358191446493	0.0245818249168485	0.720779422529113	0.0869740405559423	0.202178485589931	0.644934187165423	0.231207434983269	0.352386178314703	0.581179938513625	0.00970393267942781	0.880515906419108	0.0528543689727132	0.094060250616893	0.158134363354117	0.156903595878872	0.183965134975932	0.720210177073319	0.0669644606919098	0.726604648150962	0.97519227177054
0.00558676381064327	0.210193206559393	0.238236147849334	0.21903664713411	0.587149650852401	0.142072005984535	0.0428416902336641	0.0865194381703729	0.13676990213411	0.866807394332493	0.0384451727743134	0.0691699380686012	0.1845509142332	0.330933575432369	0.675683845593823	0.493767820898947	0.105817685037056	0.801566694455038	0.677540410823542	0.490987729288189	0.815312148134194	0.00632957938692323	0.672418215560729	0.00375174845951037	0.847759664873659	0.0125423192075989	0.482171874165702	0.129005514433414	0.943276265371253	0.246144510055767	0.203017899911021	0.0983389946594074	0.569284409719316	0.0550274440047672	0.197238639817427	0.849543929710742	0.319174574305807	0.50056932831218	0.537096823127788	0.0969340981827458	0.896559954518714	0.0643870621949255	0.0112261143256342	0.117380157217863	0.221210379042027	0.321449021366857	0.656318038331572	0.11834144120536	0.959396768543964	0.854504295422571
0.0216665831226127	0.0116304655618455	0.0124335572058618	0.211525264359624	0.402557739098041	0.344268809774651	0.194604391091829	0.232788840559616	0.120420322747265	0.893006920273605	0.042710946465479	0.157873341338276	0.0368662345415283	0.553529103563436	0.453845853177574	0.605046030536991	0.0207296355257439	0.669378800842565	0.459654976146675	0.359022156883524	0.960589002593724	0.0447426772618058	0.712621777007469	0.0666653444280294	0.772475350361949	0.0558570006563911	0.275213105602867	0.0111159877182767	0.817921264231502	0.343021523608624	0.033744757785063	8.82616229687799e-05	0.423112303977656	0.164654519853301	0.23972300944083	0.858396939087289	0.253498949111162	0.552495397480808	0.449200019758969	0.11698602322459	0.906629412444686	0.00829571601623712	0.0149248107494405	0.0447556327620244	0.0869931239003625	0.225293216489005	0.558308749737087	0.0565530314385713	0.688293977825442	0.737282609230658
0.0786463023468396	0.0349031256958533	0.100788605699692	0.197309482360019	0.465184224103777	0.174313696996677	0.153296141830792	0.539728083009381	0.113200218556596	0.979044420886383	0.117805381883416	0.027294262701764	0.0702510796789614	0.60106614834539	0.310487304421508	0.697653412776242	0.160648836285151	0.758661024521066	0.436665474619213	0.524328790993211	0.776931242367268	0.0364554139162458	0.664539327328581	0.0540351636688394	0.636591569005807	0.00214671049315906	0.286645712145207	0.256534573159878	0.521711291467327	0.297217496647758	0.0322428722829807	0.00693296165444522	0.399924563139639	0.0650984146043677	0.246214447377682	0.697549425345622	0.163153406275479	0.375915776875884	0.341600375953596	0.0470097097581182	0.965980378980346	0.0614938991976556	0.0859985110257315	0.0336711569872667	0.294581276048282	0.0418735082077017	0.203104089672773	0.0272057635110012	0.634327444872459	0.600005257855798
0.0299389794070522	0.0086814146676748	0.0908727765340321	0.222460688071233	0.359496400195334	0.00674322291573815	0.0518059738613549	0.670901878591006	0.104308133707201	0.958369177391482	0.147478137290205	0.00250106063550419	0.0680474038307436	0.68722048934937	0.5455304477995	0.60956128229765	0.239393907724384	0.742868406467719	0.515108953740613	0.344894489427108	0.792995769828614	0.0532256171441501	0.595977594751501	0.0204755752769237	0.625917055650413	0.00474470043119505	0.426243556737717	0.324816139412726	0.628489028533272	0.392320963903853	0.0683892130790332	0.0157398609386156	0.277423983401909	0.0111054697122161	0.278393294048847	0.777906757459254	0.20003400235601	0.209928350594632	0.332751625849486	0.0709915898880386	0.834105619136404	0.0410346533099678	0.0896896052395082	0.0372235577264934	0.493542100111408	0.0677789629253829	0.279075330118189	0.101662673093052	0.671712377779679	0.408244218302593
0.0165843593094311	0.0707723026873202	0.00813752057014768	0.187790855523099	0.392064547908362	0.231950741411603	0.427522504429405	0.601652405132318	0.0345116281358927	0.662162994369196	0.0953913234752382	0.020744243005952	0.125502612097458	0.739915312133645	0.586767185954208	0.627440745382769	0.004814485551417	0.773424282327441	0.608872422450302	0.0458515867250028	0.701067029698367	0.114501031712338	0.0456474473370612	0.0736797920998257	0.429085447576126	0.018083820702023	0.178123145705115	0.220507534525396	0.332866068742242	0.083164895722959	0.353778264269867	0.0024468087781874	0.121420043417257	0.0478438928907618	0.235847584837267	0.644880642965992	0.0297043037875492	0.0821103131786289	0.197295355179648	0.0624521103466996	0.93348214848443	0.0710557748459061	0.061691991166625	0.0880408819626602	0.290956064800342	0.205806267431702	0.157257274159165	0.179959999061721	0.78790171727304	0.281069201396415
0.0112278600299273	0.0971222058945455	0.0644020580268491	0.1984587983106	0.273485996351546	0.298750530289788	0.330839608522057	0.512941058977707	0.0339833716821334	0.608329396708501	0.0806636049740316	0.0263100426958696	0.0356253936944631	0.452319855798456	0.47811828314197	0.635722811580977	0.060056865960028	0.873579035691231	0.266577081046715	0.257946336399025	0.514895902502221	0.163955774498749	0.169984565555833	0.126174138261089	0.520764626003197	0.0121506737630454	0.0448917688539621	0.131046793038914	0.510446074786462	0.13105493039232	0.0469573828010617	0.0400811130000445	0.124742809029176	0.0834533399033232	0.214693369063201	0.426062642485547	0.209705573040591	0.0314129141201135	0.351192308175584	0.0141612019967712	0.793582420428712	0.0226570378951279	0.0913750618191098	0.198707010856539	0.537365606660801	0.161188413173204	0.15854418317717	0.0783102807473513	0.916522452631738	0.262524915016178
0.0524708538345976	0.126318298557025	0.00141462150303531	0.21238658823326	0.537833828578328	0.221714300766001	0.234652610467955	0.40544405126031	0.0487449156955291	0.686592272634346	0.199553579291907	0.0158833099428955	0.221830347749138	0.514468899906016	0.562713999569382	0.478791475254115	0.00763413082441473	0.918244787540513	0.236703451370381	0.386497618528153	0.623781139304378	0.238990477571589	0.127070615371651	0.034474187473087	0.757201487625016	0.00635157852642752	0.298779237868566	0.0721212595019921	0.58981690385252	0.12944939835537	0.238674470624027	0.0551623737902682	0.484295209488585	0.0233814652520649	0.238831870131222	0.32301203728974	0.191797950235479	0.141322272883354	0.098078299285305	0.116361803569122	0.890869783580494	0.0935081713858613	0.0612040318797549	0.20550568126316	0.213406934057635	0.427766420052562	0.329081592597215	0.0872887804811689	0.966205120127517	0.0527386704014001
0.00611057161172862	0.344763274495545	0.0317818013176232	0.202792444172824	0.326609642773372	0.032513380106812	0.341611400903653	0.448224363240147	0.0120652045024698	0.232912549229071	0.0336356797804992	0.015687223093461	0.0533690089278481	0.529601646952045	0.520587676444087	0.527558292730505	0.118112996879989	0.982227470964254	0.289672930938016	0.563096457027782	0.645363805108431	0.109209048238915	0.138341662118539	0.058931593669787	0.715656585052899	0.0577384680735035	0.459795945057802	0.0967116676745833	0.640090358576927	0.18185686185885	0.232637257362086	0.00316186238579487	0.254301173094235	0.00865297795188983	0.223774595807904	0.70939604208815	0.332752316742491	0.255573597985893	0.0950478195393618	0.0353864268204177	0.607752675018649	0.132648183007078	0.0252548273332141	0.231500419022636	0.389254828126049	0.0606265196239184	0.478815954667364	0.182319079734903	0.527045963602981	0.499381557582795
0.0242240189786933	0.625294571713318	0.0411843065192532	0.169286416097684	0.215668282509447	0.199932567899447	0.0886287653460824	0.470379118397238	0.018029627764175	0.0512198656486904	0.0699790023577815	0.0240743178041891	0.172279574617648	0.556983528390744	0.504487124652821	0.465189794145625	0.0157975891019858	0.990926604157678	0.372638532368762	0.577923859120121	0.585906808917724	0.0430017901454571	0.0348492799261326	0.00293731152441108	0.756452224135808	0.0822586993212246	0.176595854664477	0.10014137901634	0.655552744495346	0.181756953307754	0.241827689048369	0.060097197125351	0.289028604769476	0.00355210742523949	0.195426312867248	0.692620829710853	0.388858392381941	0.510547110859038	0.065627719081978	0.0655682199033344	0.42096078599699	0.131943998806164	0.0297998112745048	0.144550405188352	0.371129028091755	0.0615483644648397	0.443531798512147	0.0736607203638717	0.629267126347592	0.391204556586774
0.00368788050559379	0.191290327130634	0.153840785629863	0.211461540959108	0.322825600070099	0.55659426115859	0.0813951838195999	0.525480458620306	0.0600578113879145	0.0596301063842215	0.0139950138531266	0.0172741056583477	0.188835452084102	0.314905018848931	0.398767673834825	0.776123065364749	0.0559040625711144	0.926133311984379	0.440966675095713	0.138454554536797	0.572297543641757	0.0425926870553389	0.0464066288190247	0.0282811776690833	0.639831369554175	0.00776415300958144	0.217030581134817	0.00573513863559288	0.653022577973011	0.0794996193581072	0.479399193192268	0.00719595496813338	0.372981038885529	0.0824910047647332	0.176492813089525	0.707891504524974	0.343552906679969	0.51443360519402	0.0730573126123176	0.067475427388164	0.115545793000968	0.129290863700598	0.00274815949217382	0.18177060939934	0.545854953051645	0.0140333632165561	0.480840648120902	0.101481903130596	0.477509281406598	0.561865521480138
0.0430929356075942	0.127691926576382	0.0341800912739741	0.260398039600105	0.200242453382633	0.469305240533752	0.101110722060164	0.442924777874306	0.0763388687210738	0.167845156083606	0.0158810594384497	0.165400610479528	0.0681113973948267	0.405211902549301	0.464955097900757	0.878585144484485	0.0304434132678668	0.903512844220835	0.61988885670327	0.238930897500233	0.393370378441764	0.231423118297938	0.251606275502435	0.00265306107711991	0.789178123172614	0.0338337879808512	0.531333368367426	0.0702560877314226	0.643534709464026	0.365858879702061	0.0661736913178431	0.0239540130202567	0.460158763052704	0.151786531045217	0.157065099910842	0.669825921528228	0.0416635519782831	0.55800837630542	0.365391384568846	0.0478373659743735	0.214867590957611	0.017544848064371	0.0371298603021502	0.102976208701517	0.499356541983608	0.093263138953574	0.557434777352852	0.0779983933107384	0.51406167939666	0.566871638071469
0.0152367234388234	0.36341258815278	0.111011123102296	0.240255006432662	0.255175978730018	0.587079438027034	0.216551974048583	0.507516647315019	0.0544647975492588	0.358923905567204	0.0495969815818719	0.168800043146416	0.145452923322168	0.316996319318191	0.331923367177859	0.753571009931925	0.0192409972421815	0.793548645580374	0.547330541347627	0.353745246277318	0.154790609833936	0.0607706082164575	0.216239349387325	0.0170607281418657	0.699314002490506	0.00420137234208772	0.91634799763005	0.0222682180268044	0.532257036056374	0.457754904630397	0.081159169643054	0.0637568089356808	0.312361412572794	0.000138303774141126	0.157806482319586	0.405244984971063	0.203248030707416	0.469581275065071	0.660724061016641	0.0425435005252377	0.0302826526502729	0.019755654154606	0.0519695064879015	0.0553983928454359	0.648081516723783	0.152130078134599	0.596169170110548	0.113232202252911	0.342755606820583	0.69614703225129
0.00207557307469582	0.435067475248684	0.10245675713389	0.22243643754826	0.250597396666553	0.563468095297206	0.260913509328092	0.421556149568299	0.0794825982222886	0.43222848443382	0.140036352561022	0.0184703247215264	0.154859183594727	0.201848871559486	0.449257798435215	0.910412427738496	0.0724751983878867	0.794159657681117	0.567936715858871	0.195015721119463	0.138218951313451	0.0433511090713353	0.153102019063291	0.0214329429697872	0.883611257438753	0.00129712788874694	0.856154208512286	0.168107892647635	0.563387860313657	0.40913323296702	0.00563468923081641	0.0310216242603734	0.161704881049139	0.0941308116854467	0.218160455789594	0.493762039795915	0.317632927857264	0.670217389991925	0.661992808878427	0.0637973590593763	0.333701287224603	0.0619310663024827	0.00657474257956572	0.12307947036752	0.532989611811885	0.379540143885218	0.674600111862226	0.0548611119543435	0.601325088972316	0.28581008369572
0.017650724233251	0.15954762362521	0.100871593918914	0.205358659662053	0.143007682621696	0.687528584172478	0.312274063240631	0.380621998950723	0.051231201479824	0.272650824840548	0.212392433701189	0.0121990556450824	0.155272959785455	0.168136391820362	0.430310396224384	0.719345398407426	0.0120087315156079	0.903246968752965	0.495863886269692	0.302301829788213	0.156952264933651	0.0351281880165129	0.0147984532096135	0.0144683266481838	0.75937534540576	0.012807907137017	0.601506765851125	0.00663747009471705	0.77947764659525	0.272094581248502	0.126139219046929	0.0870918667696066	0.0076940246339286	0.335360093414245	0.168033527959815	0.46315084339757	0.332752980914259	0.316687583584924	0.623651289932555	0.0483008852369179	0.140498327819894	0.0167817226940671	0.0408082015570206	0.276898168204209	0.354862428263505	0.0434304557935029	0.541799232949559	0.0413476515981012	0.8308947047007	0.168216231068145
0.00418597307751166	0.168958331135102	0.13105583719427	0.211752499564349	0.0787076310251424	0.669307371569418	0.0276556289626259	0.325414949661336	0.0118926577274957	0.467650483828755	0.0466653124460849	0.0207475297435507	0.203906654986512	0.410561552316921	0.119294625469166	0.877444518455715	0.0621392159675368	0.938988070342079	0.119616119211576	0.357637655126557	0.0603039492351891	0.0191915108905112	0.0147875969406633	0.115499634549141	0.924938663217418	0.00196995409205837	0.771360435390588	0.0611373571071604	0.453475157677048	0.364286107287099	0.121731092761231	0.0455449220911241	0.135910759605	0.210326022380963	0.233158681299419	0.56396312076459	0.237946191897249	0.179469067768207	0.653812830941699	0.0405044650418268	0.265899216641109	0.0396459762209295	0.117270639326862	0.284591832528457	0.195779386812848	0.192709174950923	0.687573388788385	0.0120677328360482	0.978619516354921	0.482651498131245
0.0433793151506029	0.0546567002004504	0.118521770145203	0.243600492415115	0.116839385493288	0.664731887222045	0.0616700096714476	0.416553891024847	0.0165583626061484	0.926931601591515	0.0673564330642342	0.00523880642824121	0.159571767477043	0.426095245756505	0.0581339944818225	0.813674700556174	0.0134392118860132	0.854037661032061	0.102725452483654	0.363315212275686	0.108581497298125	0.225309043989248	0.207301893420123	0.0536838161780689	0.910735808968321	0.00705705980429338	0.292479836592616	0.0370840619065775	0.532417819072705	0.184358905672744	0.24286503462468	0.0164804396274561	0.309100371448104	0.029049346024436	0.305221175779745	0.467930310720728	0.164806786787875	0.155997724212095	0.525907277221443	0.0576560010043179	0.513280011690369	0.0292712541720832	0.144303381707155	0.147257577804594	0.284635600835152	0.292759650441068	0.420146070887031	0.0495393277086504	0.905480228539774	0.579107760691599
0.0204112915203582	0.0717123470879248	0.26164655496285	0.236607099017251	0.104603724754214	0.62661971093453	0.00800092508343229	0.195646750844243	0.0979427819242307	0.885172821261413	0.162101005521046	0.0539240155622881	0.162994239270287	0.197376042074968	0.153722176956676	0.843624153170377	0.0162646674202084	0.945676035481483	0.22656284491466	0.410966177630143	0.319864852707368	0.178707983962474	0.460910110014097	0.0172489532107398	0.832570829055219	0.00188183473804892	0.323916086785864	0.0525503540105932	0.654607881546588	0.30918128095922	0.0717992914730603	0.0130915312767108	0.133440995763919	0.0433947922854299	0.286042790050428	0.533186101330065	0.430857454170267	0.304057473133229	0.436167996697224	0.0397987194813235	0.513699985011925	0.144198271426904	0.04391555551023	0.167499240837647	0.449241428909991	0.352868748459155	0.554872415226038	0.0450383383240538	0.903663214845778	0.589114334822608
0.123057854426635	0.1360537766428	0.158264943697709	0.175816565518964	0.0158680110311354	0.651271530275088	0.0266694151912388	0.143383882802728	0.143587278688638	0.797699944774983	0.12818658161817	0.00399881158751374	0.330571115060767	0.0989039974689376	0.10788920376122	0.789964714048708	0.00917021220277869	0.914041619948687	0.347767175798412	0.332520343356545	0.518880217242589	0.0604873185649746	0.398123323095351	0.012849354079553	0.650096343184028	0.0105520785694476	0.724701190551292	0.0693117310045288	0.615677016509349	0.217346200924751	0.0882047320634902	0.0647732979803389	0.0925550170795334	0.0737094655574528	0.240235567091234	0.386723122996853	0.515333457089955	0.0267966710577426	0.500564599169989	0.0413015353237548	0.565315340654028	0.17835120648574	0.0765278730206706	0.255559003994745	0.551558806473434	0.303804398261414	0.594368522723639	0.0395583049729955	0.941808627040102	0.749461271926387
0.111287308432055	0.130950641505882	0.0949665693241021	0.20115153713799	0.123950578575722	0.437714596815295	0.0791151173999802	0.262666899188807	0.145860854613536	0.97080315500242	0.0451245071672518	0.0103121922422089	0.0957372050152198	0.106123023023836	0.231446455512545	0.84212612896373	0.122782850499199	0.908507393116243	0.380523557353322	0.267358320056148	0.740410455049354	0.10874377348166	0.535153292462237	0.0132266594975799	0.947978715518571	0.0312355072039171	0.562182673161712	0.0832676329192089	0.689169866936778	0.214333425788991	0.000872891173325168	0.0062139961459311	0.0929185183789332	0.178683470228994	0.248221687765927	0.458484412691538	0.336270425306231	0.0922215331379206	0.481768062288824	0.0390079097153223	0.543123054722203	0.0496880815312492	0.00516493104012603	0.201600178710048	0.443942609177569	0.369678680114248	0.570037683979648	0.222701666259462	0.941272392204765	0.810677649237132
0.0583953700261254	0.0180062849304897	0.211601002148511	0.204789664130727	0.00995669616256265	0.207932057564707	0.00777906687263229	0.0803945859721189	0.120244083804225	0.956885623343273	0.00934075148066715	0.0430681435510552	0.156472323704518	0.255870679488369	0.434938890275075	0.82238058700564	0.127652540507137	0.942397762545449	0.437123424584328	0.181881765572246	0.778226474155781	0.243087039937827	0.45090449745795	0.0383503848162309	0.737605114710614	0.0282532056102397	0.724363800490482	0.150382279262491	0.448041239342845	0.191640291019646	0.0561605967989786	0.0357367725741175	0.259837286931869	0.0269010958937843	0.241695035172052	0.451226573400804	0.217800809851579	0.436520345837478	0.463264474360575	0.0496058497457667	0.50562380490634	0.128349266809318	0.23018395198743	0.0399324065733922	0.623560209140008	0.290970419711541	0.755353080677757	0.0080493138170607	0.904373388804044	0.740205394890884
0.144114881680757	0.282351191867529	4.88063913179765e-05	0.169362247986932	0.249878188461971	0.327728297098936	0.0453373718225014	0.0373738080506688	0.165513941129455	0.884894442116278	0.0339195045358039	0.0575878332693526	0.262758610047897	0.22941492006599	0.623472503802308	0.642204081509588	0.0843260035379696	0.63403033192282	0.320611960154936	0.262866835504336	0.80709129751274	0.0892894892529666	0.489671551373628	0.0127643118220372	0.665333044766248	0.0175193412170872	0.806389538870078	0.0519627761448233	0.596035124979789	0.151515449217566	0.0761361630704879	0.0512138820823422	0.295196279406763	0.00928331320910954	0.240726345634074	0.403808206701173	0.168468909896177	0.349516880695117	0.473635001471141	0.0377974593204583	0.388767322485792	0.0436770382738398	0.118357407228844	0.0314229891615022	0.714394437199385	0.164004650799627	0.817090598813699	0.108692508067194	0.896552693041229	0.587873413355517
0.00569024703692651	0.329588052694789	0.0757581771518935	0.171891509472794	0.367354711241547	0.187123443375249	0.136150864512283	0.282334042405202	0.0411822248711055	0.833773818562062	0.0469846530365764	0.0144334049700062	0.229199038190802	0.468613637451728	0.692264592991682	0.783140174159584	0.140734606622067	0.467757945396547	0.361380637176908	0.442437608433157	0.555617396358877	0.0906966727677032	0.416108272833165	0.0714899013827814	0.619772482184542	0.0426638989875491	0.806633118417704	0.147237250930649	0.578162416366238	0.261059483226946	0.00993968744407359	0.0822117623620673	0.129863701834907	0.0594107957042682	0.265621422252007	0.45905837871468	0.161215155462203	0.407572491185194	0.484689051534757	0.104774266045448	0.942615210217999	0.0711685857792685	0.0373421797065204	0.144027037220993	0.741704939823127	0.330285976736502	0.846259240177605	0.0953682185525828	0.869993608517597	0.736230515310229
0.0120291798488606	0.501722066006692	0.0127724971823844	0.155007433910643	0.376911255138458	0.0179910549797329	0.159743772036526	0.399367671888719	0.0480998134179559	0.916891359204181	0.217722352601758	0.0612850769709773	0.171849035330214	0.718017922746534	0.664883544977415	0.625594707411483	0.0880033638318404	0.416088993743544	0.499312988594987	0.354544477959307	0.843434946736261	0.14102667549019	0.24497942318638	0.021106776410813	0.660014465024824	0.0126538895418069	0.579152489856927	0.138023462031785	0.698731694798771	0.00515951563116733	0.24258881687479	0.0170689550686394	0.33683011512593	0.00149317581644409	0.259153207244945	0.560698949028346	0.0306638729833033	0.512288188671889	0.381972574564482	0.051521791192403	0.703190159249199	0.0483840946266876	0.00756491590936799	0.270316202776281	0.635783354898489	0.255291346767496	0.78311074214189	0.0517256910846879	0.809870002776386	0.823880136256845
0.0171256935406949	0.0245151311404848	0.061257380539875	0.182615078050372	0.0464872012864473	0.0322100057005895	0.0496973381253097	0.486695148958525	0.0188565766282948	0.953305181054816	0.0662902158397304	0.15828998203959	0.0299311160791092	0.735356239825107	0.555026226523613	0.436362456142219	0.0862063689969914	0.445165154632964	0.469010412124565	0.446973959907647	0.71767170324969	0.172985847574895	0.472493103372862	0.0714900183098023	0.531827257510662	0.0409065902087032	0.332750163513631	0.063859277490874	0.725791221991861	0.111337214291577	0.11372338795363	0.0385922768164077	0.363671767790484	0.0613555322758277	0.258850942336953	0.384261054338854	0.172716744859964	0.0673227955072118	0.0344291591521523	0.0452255672299566	0.944413132857217	0.120525776342633	0.0509747064965861	0.230547422234619	0.613184647451224	0.332980206074459	0.867072667192122	0.168674458718018	0.683463157042568	0.949102503687977
0.0703326740056588	0.205722209618317	0.0367326334864144	0.189362846607139	0.390580008109897	0.0726196844809323	0.11923112363144	0.569480373906556	0.0340546543080229	0.81075246085272	0.185042752610955	0.0798241574392235	0.214976260693338	0.858469433805557	0.54695450902393	0.593984261085292	0.0218349452043231	0.387571755061975	0.494316412544602	0.640052589102855	0.553525546720959	0.334345713525073	0.528149216696272	0.00693974037691446	0.758754117675966	0.0286976736817262	0.561330817889672	0.175899763087464	0.644197906717204	0.0655582207632821	0.100240550814462	0.0234118978679408	0.420689639300081	0.0639504767993374	0.134148982396051	0.469371823176249	0.0351039024715751	0.457213923813185	0.0854453855006932	0.115917388924116	0.860155938937636	0.139780707453996	0.0166012308775937	0.174223979317576	0.852361699045095	0.435725296831285	0.655019996053453	0.0251706523307566	0.418082854933964	0.841356880882767
0.0329460315450865	0.204512443369253	0.0935096807604969	0.191435754912799	0.254423922318059	0.0634274721729238	0.162635068917017	0.605966073252886	0.00568416942317021	0.822837756054985	0.10913943712271	0.00888258019259435	0.00782386014395795	0.968118233145	0.263965113224658	0.786811787350314	0.28118271812947	0.337489921621261	0.56909259185592	0.595799207114788	0.552352891008287	0.265486760203946	0.487952696120354	0.0359558280116181	0.732716591012966	0.0219044648081906	0.846759575471629	0.177700800271576	0.693218108457885	0.0468926572636003	0.0764813303891854	0.101564279098496	0.191213066537035	0.245596818238173	0.181394631662934	0.66167279373493	0.170069911823574	0.330205541292041	0.338262470018312	0.137042065516033	0.711241781846179	0.00427440479123812	0.0158055795512334	0.173382154339238	0.792516170209909	0.410573811093144	0.943455487258365	0.194611801493265	0.554482700009903	0.647456325125325
0.119272918145261	0.284570654809654	0.249795845820464	0.184274451096951	0.117871192730081	0.529941809101773	0.232307372865787	0.183165963532754	0.065514549093	0.643745852150445	0.0235044883050853	0.0250425517023094	0.26311826339667	0.894993556982019	0.139379641139263	0.622710031988544	0.0959680866516128	0.976237589814324	0.573570861057398	0.769860167683208	0.519657204325294	0.245308842068355	0.39658853716818	0.00109822832068301	0.216628085552578	0.0259037933785877	0.936710521106545	0.0903863948465711	0.547266493056648	0.040602771505373	0.184865961881227	0.188670767340453	0.137443992192995	0.0334562513631917	0.138690885339207	0.41495822713735	0.312047587387759	0.0945449985730946	0.642419837377432	0.0782258816680055	0.795759412317518	0.00199251409469304	0.0355214717383951	0.294065883752158	0.942336564540989	0.447737796457626	0.911565930225774	0.124445605001337	0.553638166285792	0.138813249258504
0.0429554407127136	0.308218733539096	0.295712291041479	0.156945007592243	0.100881683550091	0.507186304338213	0.237463938482621	0.271659621856638	0.00923507934440412	0.61038257688962	0.0172026787301937	0.0765184776752684	0.135338374678973	0.355011237225818	0.0536936648906933	0.904160297825568	0.0492273204366902	0.89826840234688	0.212550782458937	0.712204007706423	0.362521853475818	0.135742061717009	0.272301066025091	0.0792289500472229	0.359602806176581	0.0360826653507819	0.457399820206015	0.0234262828397939	0.55776802594381	0.0700295119671063	0.00427898900277761	0.189977283208916	0.0441243467280925	0.024101390008788	0.15331219287614	0.432492159443198	0.165867585193239	0.207478446436126	0.158091701255363	0.121898402431409	0.929654357801672	0.0447698606345338	0.0495633385414641	0.102973307243253	0.320772523916093	0.32358733588583	0.890604194739013	0.213914871486313	0.514906863372382	0.328474325291557
0.0356235427388333	0.155019917773991	0.410422502539232	0.189113517388781	0.0464249215943519	0.211257770303505	0.228201166722848	0.053066332005523	0.0252693429416933	0.730896043100817	0.0342709687851982	0.0526274471591594	0.0977036609814056	0.0450686296326206	0.358152978659416	0.734852428353194	0.132222993644126	0.95206023744584	0.303816964344115	0.960255776327401	0.236800446771915	0.0684431238767811	0.398303437392869	0.0367150029058035	0.529746664618896	0.000739774614668193	0.691750889279874	0.0429024544140383	0.809643433022719	0.026252803481856	0.237179368278061	0.13473934460379	0.0378234186193035	0.0977732031808492	0.130952976709097	0.228051872699937	0.047925585648334	0.207244596028188	0.333876584446407	0.0495037677870853	0.769039560279664	0.0935513206986393	0.0159683673289198	0.165205630101619	0.0595596589877061	0.298965520249845	0.800708364046845	0.169463087880854	0.573013530916445	0.229756885680699
0.0711564695378239	0.362622062929378	0.080867058926398	0.224347624108661	0.0573454391009339	0.152666388285285	0.374490388177223	0.231798006801498	0.0675176959113646	0.768299015367078	0.168070591290888	0.0539946977721263	0.0122356056394238	0.658843229540604	0.475813178146986	0.687604402775931	0.0771027792209446	0.826202145462899	0.146062117512511	0.629499460652672	0.419061345013509	0.378790821675514	0.39367188765033	0.00975778703134109	0.639578167523639	0.0166819621078978	0.551909979031971	0.155980322111566	0.69305862648145	0.0487517228434202	0.0462982843716424	0.00764815457156474	0.122965616848752	0.0742817435445067	0.20613659997063	0.202416320011413	0.0975175050324818	0.333341274491283	0.0722912137464681	0.0294035326975805	0.933604271315091	0.146698508614152	0.148685587415962	0.0442714131322856	0.518240971697348	0.224726369725749	0.980725082747891	0.100112997854601	0.603712103567867	0.590542109312617
0.0332118200463711	0.359365936672935	0.140569893175641	0.241087850645219	0.026957207582252	0.152380802884527	0.319017821669986	0.148861214718333	0.057241515841195	0.501172159333398	0.234271626446098	0.113119301030501	0.0581103301005962	0.682306519725408	0.342733397807096	0.577778952183873	0.0385428915210787	0.998579571612474	0.462100600391424	0.573277839390375	0.471401039520211	0.492971919801278	0.204630884071524	0.00136589070805326	0.627996940280162	0.000655996908832352	0.708432545591661	0.0833444424641539	0.405978031394754	0.101208206482611	0.167261812273564	0.0216379346271281	0.251155632215312	0.193036127863357	0.192668689503256	0.203979389389483	0.110207567111321	0.114878943190139	0.199689130726137	0.0790645001649427	0.754753964700662	0.0969494416910572	0.00262777076072794	0.0389624120631793	0.445979480796854	0.0822159651603639	0.446572470224506	0.279493623095644	0.528755541346693	0.958087558918743
0.0132425498206327	0.202730560993934	0.100904259736823	0.214589627984526	0.00512103193374464	0.275365732993657	0.242873980149114	0.221142685373542	0.0199645331573016	0.371281081865393	0.0279027688810033	0.00259559805655027	0.157055550727066	0.754930572765673	0.186911676039272	0.694237827935696	0.130472584937008	0.684848249097416	0.586732186801279	0.793777656438016	0.572407776756113	0.44432858670047	0.567647700062197	0.143661250614226	0.471660580946276	0.0438021767716289	0.846425551254438	0.0503553997199044	0.375961245833917	0.0946490888951299	0.131369061782719	0.0866428211342708	0.175864334952729	0.0434580084776867	0.134058580156992	0.034446401993833	0.0108108052975245	0.138534680738015	0.277979815389495	0.0789888545107662	0.525612203896838	0.198701468057333	0.0607262103449076	0.0661964752828261	0.478456571855926	0.200648557241048	0.759589361967492	0.18764716441072	0.528376889832978	0.754238656683434
0.114340348756051	0.248018156839698	0.0500427477495864	0.195205763405344	0.222464389265142	0.131370331826583	0.279479184350018	0.201980253289422	0.0971034703153237	0.872110214379798	0.0448605711145501	0.0603623218397538	0.210985863087023	0.568138507416394	0.0775660277937612	0.605469843845309	0.103616433910065	0.976740716025012	0.669381352236034	0.797246701275837	0.890604124791608	0.166929412754609	0.595469570814588	0.075061588262273	0.242623589366956	0.0290311649037347	0.812555227907862	0.170701747341168	0.296377729088224	0.281661755274906	0.167086068582995	0.20399047550018	0.238120509383356	0.0588255360850518	0.10427758045576	0.0243506335360493	0.051585670125413	0.0530351245645175	0.428525899234912	0.0817216998860136	0.661898503011674	0.0130670020860524	0.0639518453477714	0.119467236451525	0.332682719849746	0.164224892822676	0.626498484968684	0.110487090586276	0.566439341100254	0.71760971743078
0.0799086244817133	0.430609951938199	0.0778673090741395	0.156418643470307	0.128581050493981	0.272918054815855	0.307002802555878	0.37092897637161	0.0455907941129268	0.709358401066297	0.0188581974085947	0.0177319591564585	0.0879268143259587	0.705038703999387	0.149151552264609	0.433140420094958	0.177080360596092	0.599235370956141	0.747530653212934	0.955757459792195	0.501318708296242	0.00866220535019522	0.594311896218509	0.14392917811499	0.390564562994977	0.0106670955348629	0.79466411487833	0.132198416182299	0.333022558837451	0.173402693115244	0.0965351121015293	0.175408485799304	0.665296461052164	0.0288679158680204	0.188091005293988	0.324258298348555	0.148151961862662	0.110209168149294	0.596167820484697	0.0253439384499025	0.970221821722902	0.00806754453948733	0.0327281013464352	0.0734311403291609	0.433158855840881	0.26391237946048	0.686206761920079	0.254016840757355	0.722767497131503	0.836984550577693
0.11276949632382	0.229208104903034	0.00350290967508216	0.149746381416657	0.0678880943762231	0.276062779352413	0.473410078264392	0.530678779674087	0.00138147703972195	0.760928038386565	0.0287334902403879	0.0572010871216343	0.199559324404932	0.808194355012662	0.290268028280113	0.445910437595932	0.023882997866272	0.619559754590785	0.989615907148517	0.978266220955416	0.622971491463266	0.0944490446496706	0.582125168586261	0.0169826680377293	0.175169548801488	0.115714550543134	0.886956854553463	0.10931267143939	0.234153789065308	0.305689752239118	0.170880890803161	0.0176541649216366	0.508393965826851	0.0520430295658991	0.261936675955181	0.12945796221426	0.0976476768857918	0.320977854225925	0.384588654698868	0.0338504792444373	0.931759206560167	0.231580535355367	0.0770961630852989	0.00403882072147221	0.448578163500953	0.225243999886204	0.782065754690646	0.157330766637167	0.953785619849425	0.891971592330178
0.166754542107865	0.281654759892659	0.00913243138649385	0.177963254356562	0.35872511206205	0.164481237943893	0.448867937603028	0.272314745814763	0.0347358569379413	0.733843338231798	0.0600086166050197	0.217490102966055	0.182886529686626	0.78324292580596	0.54560285409654	0.64154115262075	0.00499020965998391	0.631182396395422	0.867350856019479	0.863665348864519	0.654813650942398	0.482973333079916	0.424704493952316	0.0280677077250383	0.0742137996424277	0.0250591996696764	0.95257139196302	0.045497053320597	0.211233580894535	0.00433746126966941	0.0311453687962883	0.0374194478543251	0.441903297420957	0.0839275628361868	0.163220453907456	0.0547042987249842	0.147288904136622	0.453954360519266	0.0358533483659654	0.0170252395257168	0.911679871093093	0.0679133942803829	0.0204198599378799	0.0265503166638681	0.298331057790641	0.056894362692635	0.705892389557369	0.098034522027941	0.725785282394054	0.806986312903208
0.0403754244651356	0.344097280871259	0.00862888487153396	0.232153318360594	0.339348905993599	0.268461148032876	0.561307735469731	0.326427634144399	0.0467167404634099	0.658703659724906	0.0371943067037437	0.0900166007555175	0.169528587418852	0.704963065703803	0.284514329299716	0.460328130440236	0.0607403425380693	0.661138500863216	0.961581768447192	0.613422154873028	0.700428990561453	0.429918056764891	0.525142368214886	0.0872272310542016	0.0928597688846245	0.0277955020718989	0.889977943513306	0.0244618249756111	0.00210618315269847	0.221743915606484	0.233273467893425	0.113310365467896	0.58449695154964	0.0964459841507409	0.23234012495362	0.0145416375795545	0.169195929439671	0.469065156639678	0.00222262660109008	0.0739193630244335	0.935448609002677	0.0561940849894533	0.0409213316421761	0.00460741328842236	0.268965569482057	0.0254523008540957	0.657682086774422	0.112861016581914	0.810780378196747	0.628714749232404
0.035291790670492	0.396054588474324	0.192321030604814	0.154367233586384	0.271114126006613	0.29587352840986	0.704421491020736	0.353963907639505	0.0146000760844038	0.590311248331554	0.089978160402162	0.0698530996756356	0.108019893283621	0.831303074667924	0.227359686826699	0.553986134661209	0.0225326570707031	0.699087330044484	0.466238782022791	0.975385382913251	0.701387688597631	0.299425169043985	0.622357149667356	0.0583977421369264	0.1413022929893	0.0869583690935368	0.76807761711139	0.00847498560581196	0.163101699095981	0.145343554637415	0.0210130584365817	0.0210162655371683	0.487860953664658	0.0986678568444623	0.27733499378483	0.0258443530388409	0.102704076704766	0.548099583173387	0.205335703859681	0.0104804787005283	0.764340857937833	0.168741482008479	0.10912108322649	0.0684957971867425	0.51628523411812	0.00729295621233546	0.656114639766392	0.0453723376869609	0.780924036744771	0.314326283824489
0.0456770061233407	0.0159903547758261	0.192194766642368	0.161882551746386	0.437769869776204	0.448965447286177	0.858046436924737	0.445212618253664	0.0560747197940266	0.492124636455779	0.277275659439318	0.0113529780325169	0.0374991463316991	0.896944847199512	0.012192822359434	0.908438898085317	0.094258525858944	0.363522349855211	0.357008743087602	0.730942485008714	0.632638767688804	0.287714625781507	0.662667397037887	0.0128747450655341	0.121988603112308	0.0335289512396144	0.755436654638172	0.0354647929587676	0.33239633582523	0.0392412007186688	0.111600600691206	0.0304682227976527	0.454829174566407	0.00450854457689485	0.266132751169191	0.0851170079017857	0.295808219665733	0.434943598969353	0.198575216909296	0.0555879883234274	0.606944631748803	0.0827774285736557	0.0842633055009588	0.0868915631453181	0.465530786064357	0.137428806746342	0.6272895642448	0.0504237747691183	0.748258535634068	0.159636925928664
0.11447084489745	0.110299369212778	0.0219966335549259	0.127026939176861	0.408035456607936	0.313717999085727	0.645513296192905	0.649451757496897	0.0286186326925074	0.327400652315537	0.0568796734867545	0.0635710820273374	0.0192563403323057	0.900299395030153	0.0288789489049378	0.771435768322199	0.164022209318119	0.475388982764845	0.118484252606016	0.914392135812752	0.707631027285405	0.00751538343754598	0.519892517305118	0.154973003526624	0.151596653548127	0.00498367521138086	0.832150878674975	0.0259128930227474	0.0208662561904144	0.0890673678415871	0.183522527161525	0.0120643817655516	0.599315989939436	0.222178831370119	0.17362816393617	0.281464096981825	0.100807946090914	0.665450066066858	0.165332707746581	0.0745538104222682	0.771471764371852	0.00990799134300763	0.103103516168229	0.00172378271291009	0.439525022713312	0.0452104718330659	0.635548535406515	0.0267191876540158	0.691826838891771	0.000419044887395889
0.045974245019847	0.347471660090288	0.100572147585733	0.119764473991856	0.577999477752763	0.0638517899147258	0.453980176773223	0.557167185725821	0.0160533946676465	0.358262330100733	0.0229846456502738	0.0807581684156129	0.146486516568248	0.470705671007769	0.224865016033648	0.991034389366981	0.175532692630935	0.468871510396771	0.361388459435808	0.69100500382606	0.904750783915908	0.0701063450307441	0.431462631512309	0.0777580928173018	0.24985614325691	0.0616462101569522	0.949816758607381	0.0578278551309437	0.122377092502711	0.205057805135286	0.0504852917946421	0.165242826074078	0.666004907345569	0.036132619196242	0.129992304776036	0.335881197275149	0.237691602359995	0.771670312155452	0.280194994661839	0.141158081044158	0.819866024951167	0.100144152081086	0.0483544647236684	0.0275297251939215	0.51169391731606	0.0593676678465197	0.740938086343337	0.021094177249367	0.422780541241168	0.140225120540212
0.0341720875029883	0.503606555175721	0.0456334560170433	0.200723364986222	0.375690201873263	0.39379765183798	0.691811456646233	0.468563203975741	0.0902759751650792	0.212879786550625	0.0703790876704499	0.179345401665811	0.0683953645549302	0.321076758933357	0.128292000938615	0.908699120345779	0.0164557031045968	0.580832347441344	0.409516151583453	0.441381901472932	0.538903722629955	0.108486623192515	0.461665514292782	0.0361013754341789	0.235737675616226	0.0322703800404372	0.973619204672824	0.0264106296673338	0.123028035927225	0.416745557250094	0.0488333678288941	0.0133905285000035	0.535069912939301	0.364488400741207	0.148093871061939	0.10772924127362	0.0465620238788514	0.708124768085975	0.165477889697306	0.0659700415133867	0.690955981203174	0.0683949800750962	0.0172171673049283	0.0862234271067842	0.546402216996268	0.190623724439115	0.737014839056737	0.00885726425375734	0.45953282143893	0.0361149934191202
0.0236399743001088	0.382541784411954	0.262365469137243	0.237740287697455	0.215361146317063	0.0475557456578997	0.535373982086389	0.44952105808271	0.113626783175043	0.105073871910923	0.184389588536307	0.0428203914724362	0.10067401282901	0.321925971105764	0.0464674829315223	0.759869283440257	0.181003897903925	0.81956122391828	0.315799149375334	0.650839382352074	0.621560873673373	0.439478006544582	0.653799719484755	0.00180652495621662	0.0880110442770927	0.000757005294107483	0.954046533029603	0.133785478722375	0.233046937533065	0.253823340098336	0.0423073575834586	0.0972561917463897	0.357561834781415	0.130458611822581	0.201970004796344	0.280566028719587	0.047833541586723	0.496890076104899	0.0521182639639444	0.0513645824764292	0.506537010037233	0.0939442346366125	0.0502907771263469	0.0415363856283396	0.374148951991891	0.133018532178292	0.776458260398377	0.163393608530154	0.66271125137342	0.0266183233270685
0.128064309386717	0.313720730616823	0.164487093472193	0.202238974394344	0.188461771207174	0.0948917627154165	0.532108237628946	0.356956086587429	0.117590445820933	0.278194037617517	0.0648368488815014	0.146004698533817	0.05024559186368	0.221166605632351	0.368990799289155	0.853071210779031	0.0384806100214945	0.942641993837691	0.283554847920389	0.767513869882878	0.645365248725872	0.347579590139053	0.606130614198138	0.0180874867282822	0.412449771592622	0.0196102824808444	0.81831658411713	0.112432852919142	0.110772390334171	0.159180081079066	0.0178748783763667	0.0252967063425771	0.598606373900073	0.138405871785521	0.245103209025364	0.0607867406404881	0.0521273858970089	0.0771975772477557	0.351207066733323	0.1025883101712	0.395700161848774	0.0241371303883446	0.0648429795389934	0.152168094272595	0.48812852281888	0.84745995018381	0.766494635383442	0.133229247035519	0.514261405117367	0.326553563020574
0.0181674214372675	0.31787888677771	0.212952821528808	0.218453673074832	0.191141755539992	0.0184785328586229	0.600099091322454	0.093877883148541	0.0339704504643339	0.441516935292061	0.0269778857540407	0.127303160914763	0.0468640367572244	0.0746993256433773	0.360859554273384	0.991922875666344	0.101507073740583	0.80182989875345	0.625317179387656	0.836258860697775	0.543482463412524	0.296548947515957	0.481521825714981	0.0136611301921988	0.274440182637609	0.0501206150434726	0.985892350425756	0.0524095978089496	0.125189255951808	0.240883561766231	0.267521472912971	0.0359772664925135	0.527935131571634	0.157986706682865	0.258038435470997	0.388052495024511	0.229435791427256	0.235032087653126	0.15096037250452	0.104976396454774	0.112097832059128	0.0333115929535908	0.00982130389172095	0.313082989051088	0.357813779038633	0.541478207928928	0.761808009181386	0.0282056761910807	0.763104248899328	0.148153715075967
0.022829214757483	0.316445160973563	0.151545733455001	0.1871865531355	0.108412741678311	0.150496319617519	0.364627582165416	0.0794926821650973	0.0888681061263402	0.285491833202145	0.216308319490659	0.0821593736267059	0.211929935801608	0.10836008037867	0.438077343085323	0.911030406096964	0.0527213691007604	0.951428300123514	0.416376692785006	0.675716620222549	0.546359782745402	0.127650539027565	0.351581948398219	0.0232373738955903	0.223557113852727	0.0383673786297426	0.862518158348595	0.167536299793977	0.0873693694765486	0.509365834869803	0.0544740824684961	0.0182824507252064	0.163920273674082	0.231281176576525	0.236399874694506	0.441463544210692	0.481051982776189	0.00889023510158171	0.0285338870582001	0.148991017982572	0.170132747015921	0.135424379873598	0.0369241505436756	0.345043809541951	0.474542367230409	0.777778646847935	0.990555894306892	0.0962984722668562	0.70947820673485	0.0663706085895766
0.0490750170573288	0.288918371063303	0.341870641837087	0.171606163004581	0.0603109627009213	0.16924796123869	0.132353331782541	0.149517273938167	0.0960063119528361	0.040636376860631	0.0144930528556141	0.20121884648457	0.181271303422022	0.161873727190368	0.724118857120814	0.85640562657409	0.0730094833050746	0.95601897533363	0.308350765335037	0.751418729474777	0.408753872581702	0.0292488222430455	0.413165955820655	0.0389783625287784	0.145375484844056	0.00753670981656758	0.850283273600807	0.153957596591915	0.112587675345146	0.401000047962414	0.0143126583222508	0.0220814298080444	0.108025523920618	0.110737824939304	0.216112025974752	0.200202590848581	0.405434066114067	0.0622467084190964	0.115840968014318	0.125290910066533	0.012576770701465	0.0273525654650727	0.148027609607737	0.235248373475633	0.60303267487723	0.977190670844093	0.92961377680428	0.0708231702409093	0.580110119737118	0.0512573882056297
[truncated: 567 more rows]
[truncated: 12 more columns]
